# Supplementary material for: The Big Picture of Neurodegeneration: A Meta Study to Extract the Essential Evidence on Neurodegenerative Diseases in a Network-Based Approach
Source: Front Aging Neurosci. 2022 Jun 27;14:866886. doi: 10.3389/fnagi.2022.866886 (PMC9271745; doi:10.3389/fnagi.2022.866886)
Supplement: Supplementary file 1 [file Table_1.xlsx]

## Sheet: Overview
	The sheets display the lists of genes belonging to the communities for the different omics-layers per disease.
	Abbreviations:
	SNP	genomic layer
	DEG	transcriptomic layer
	Prot	proteomic layer
	Meth	methylomic layer
	AD	Alzheimer's disease
	PD	Parkinson's disease
	ALS	Amyotrophic Lateral Sclerosis
	HD	Huntington's Disease
	Line 4 in each sheet contains the stringDB permalinks to the respective community's network.
	To make the sheets visually more appealing, these lines are hidden by default but can be made visible by showing also hidden cells in excel.
	The columns for omics-layers that were not part of the analysis due to poor data base are also included but hidden.

## Sheet: AD
Alzheimer's Disease
Omics Level	SNP											Prot									Meth														DEG
Modularity score	0.568237										0.552905										0.543487														0.525294
stringDB Network Permalink	https://version-11-5.string-db.org/cgi/network?networkId=bwHrmFGtliKO	https://version-11-5.string-db.org/cgi/network?networkId=bltO9MAAinrl	https://version-11-5.string-db.org/cgi/network?networkId=bbSjSXgAcosS	https://version-11-5.string-db.org/cgi/network?networkId=bBXadvZvcgyr	https://version-11-5.string-db.org/cgi/network?networkId=bndSHcyH1h7q	https://version-11-5.string-db.org/cgi/network?networkId=bGfLBYbRXmdU	https://version-11-5.string-db.org/cgi/network?networkId=b4I93On7ZN9D	https://version-11-5.string-db.org/cgi/network?networkId=b4hoMoVJPXH3	https://version-11-5.string-db.org/cgi/network?networkId=buLqDn5g7waL	https://version-11-5.string-db.org/cgi/network?networkId=bMQAFh5zefjE		https://version-11-5.string-db.org/cgi/network?networkId=bfki8ILWc48j	https://version-11-5.string-db.org/cgi/network?networkId=bi61t5UqlDwl	https://version-11-5.string-db.org/cgi/network?networkId=bLsqOEN9ZRmf	https://version-11-5.string-db.org/cgi/network?networkId=bFTlaD3AOgXI	https://version-11-5.string-db.org/cgi/network?networkId=blwXRMfYs3pb	https://version-11-5.string-db.org/cgi/network?networkId=btH78BehL5Ci	https://version-11-5.string-db.org/cgi/network?networkId=b0r7RhQR4mMg	https://version-11-5.string-db.org/cgi/network?networkId=b5RPcaSaFQ4S		https://version-11-5.string-db.org/cgi/network?networkId=bsrE8T4zAxBl	https://version-11-5.string-db.org/cgi/network?networkId=bRm6yTwtiWCE	https://version-11-5.string-db.org/cgi/network?networkId=b1qONokj133e	https://version-11-5.string-db.org/cgi/network?networkId=b0FAE5KHiNDE	https://version-11-5.string-db.org/cgi/network?networkId=blh42ZZivZOg	https://version-11-5.string-db.org/cgi/network?networkId=bvdamxKLbiWy	https://version-11-5.string-db.org/cgi/network?networkId=bS6biyL47WPj	https://version-11-5.string-db.org/cgi/network?networkId=bAz0qm3WX72h	https://version-11-5.string-db.org/cgi/network?networkId=bV9I4O7bXXFq	https://version-11-5.string-db.org/cgi/network?networkId=bPcpD1DIrPg3	https://version-11-5.string-db.org/cgi/network?networkId=bfQnTQU132bE	https://version-11-5.string-db.org/cgi/network?networkId=bdzGnvBUfa6O	https://version-11-5.string-db.org/cgi/network?networkId=b6ul3IqhIUuG		https://version-11-5.string-db.org/cgi/network?networkId=bHpBUYzCyRhu	https://version-11-5.string-db.org/cgi/network?networkId=bsFmDgoNkkCw	https://version-11-5.string-db.org/cgi/network?networkId=b89HwT3E9ALg	not possible	https://version-11-5.string-db.org/cgi/network?networkId=b1AIzkyzb6xC	https://version-11-5.string-db.org/cgi/network?networkId=b6NgJbkMKYKg	https://version-11-5.string-db.org/cgi/network?networkId=bgta2XN7AANf	https://version-11-5.string-db.org/cgi/network?networkId=bueavWNQMzO6	https://version-11-5.string-db.org/cgi/network?networkId=brNHLoNwcPkS	https://version-11-5.string-db.org/cgi/network?networkId=bDAIwEujH6FO	https://version-11-5.string-db.org/cgi/network?networkId=boG6PiGYaBET	https://version-11-5.string-db.org/cgi/network?networkId=bH0wvGb97Nt6	https://version-11-5.string-db.org/cgi/network?networkId=bJSnFjaNkjpQ
CommunityNumber	1	2	3	4	6	8	12	13	14	16		0	1	2	3	4	5	6	7		0	1	2	3	4	5	6	7	8	10	12	14	15		0	1	2	3	4	5	6	7	8	9	10	11	12
	NDUFAF7	CATSPERB	HS3ST1	CYP51A1	BLOC1S3	ERCC1	PLEKHG1	CLDN18	FOSB	IL6		HSPA1B	ARF5	RAB1A	ETFA	TIMM44	UBE2I	PPP2CB	CD59		M6PR	CD4	NAPG	ADA	SPATA20	ARHGEF17	PGLYRP1	BNIP3	PHF21B	ATM	DICER1	PDE6B	OTUD7B		ARF5	PARP1	HPGDS	RHO	CYTH2	FSCN3	CDKN2A	PPP2CB	FAM63A	GLA	HSPA8	GTPBP4	MTOR
	NDUFAF6	CACNA2D3	GPC6	CYCS	NME8	FANCD2	ZPBP	EPC2	RTN2	SPI1		HSPA4L	ARFGEF2	CALM1	PCMT1	NDUFAF7	CCT7	PPP1CB	B2M		SORT1	RAB4A	CAMK2A	TSPAN1	CSNK1E	BLK	LBP	RIMBP2	RBPJ	TERT	HSP90AA1	ADCK2	SMAD7		ACAP2	NSMCE4A	ETFA	CALM1	GIT2	TTLL5	R3HDML	PPP1CB	CFTR	ARSB	FKBP4	PWP1	RPS6KB1
	NDUFS3	CACNA1G	CHST1	WWOX	CLU	PPP1R13L	COBL	MACROD2	DROSHA	MSX2		HSPA2	AP1B1	SPTBN2	GMPR2	NDUFA6	STUB1	PPP1CA	GC		CLU	NCAM1	MBP	CDA	LEP	NGEF	CAMP	GNG2	PRDM1	TCL1A	IFI16	ADCK1	WWP2		CD59	ANKRD16	PLD2	IQSEC1	CYTH4	DYNLL2	C2CD4B	PPP1CC	SEL1L	IDUA	HSPA1B	GNB2L1	SGK1
	ECHDC3	KCNN3	SERINC5	GSK3B	TREM2	DDB2	HESX1	CNTNAP2	MSRA	FGF10		NUP62	COPB2	ANK3	GMPR	NDUFA3	RUVBL1	PPIA	ALB		DNM2	FAS	KCNAB2	TYMP	ALOX5	NTN1	TLR4	CACNA2D4	FOS	ERCC1	POLR2H	RGS6	TGFB3		RAB1A	RHNO1	SLC2A8	ANK3	ARAP1	ACTR10	RSF1	PPP1CA	OS9	NAGA	HSPA4L	GMPR2	ATP4A
	MLN	KCNN2	ABCA1	ITGA6	SORD	ATM	BCL3	STK32B	IRF2	PLCG2		HSP90B1	AP3D1	SPTAN1	CRYL1	NUBPL	RUVBL2	MAPK1	AHSG		APP	HLA-DOA	CADM1	APRT	IFNAR2	DOCK1	CAMK1G	KCNN3	FOXO1	MGMT	CCT7	CROCC	ASGR2		RAB11FIP1	SKP2	MGAM	SPTAN1	PLEK	DCTN6	UBE2I	PPP2CA	ERLEC1	GNS	SUGT1	IMPDH2	PRKAB1
	SCIMP	SLC8A1	APOC2	ZNF592	CD33	MGMT	RELB	OARD1	PPP1R37	SYK		ST13	GGA3	RAB6A	GAPDH	COX6C	RPS3	S100A6	CLEC3B		PSTPIP1	GRB2	SHANK2	MTCH2	JAK3	UNC5C	ATF6B	PPP2R2C	GYPC	RAD51C	PLEC	TMED8	RGMA		GGA2	SYCP3	SLC22A3	SPTBN4	LAMP1	PDAP1	NCOA3	KREMEN2	DYRK4	PPT1	PPP5D1	CCT7	PRKAB2
	CLNK		APOE	CASP3	ZCWPW1	ERCC2	BIRC3	CSMD1	PPM1N	IL34		DNAJB4	ARFIP2	SPTBN4	MDH2	NDUFAF4	NF1	MAPK3	C1QA		ST6GAL1	TAPBP	MAG	PRRT1	RORA	AGAP2	ITIH5	IER3	CUL1	RAD18	MLF2	HLCS	ARHGAP8		TMED3	CCNE2	ACP2	GRM7	SND1	CAPZA2	AR	KIAA1468	PCMT1	SMPD1	HSPA2	SARS	PRKAG1
	ALPK2		TOMM40	CREB3L1	MS4A6E	RFC3	MAP4K4	RBFOX1	EGR1	CCR5		PPID	CLTC	SPTBN1	CS	NDUFS8	EARS2	CDK5	C3		GCNT1	B3GAT1	CNTN2	PPT2	SOCS3	KIRREL3	JAM2	STK32C	NFATC1	MDC1	DNAJB6	ARL6IP6	WNK1		COPE	EMD	MGEA5	CALM3	IKBKG	TBCB	TP53	STRN	DCAF11	GUSB	NUP62	BOP1	PRKAA2
	PAK2		TGM6	WNT3	CD2AP	TOP1	PEX16	IMMP2L	LIMS2	CCRL2		PDIA6	GGA1	CALM2	TXNRD1	NDUFB11	MKKS	ROCK2	PON1		BACE1	CD22	PICK1	PYGL	GSTP1	SEMA6A	VWF	GABBR1	EGR2	UVSSA	B3GALT4	SPTLC2	FAM189A2		ARFGEF2	SLC26A8	TOMM70A	TMEM87A	LRRK2	DYNC1LI2	NABP1	AMH	OTUD7A	ARSA	CACYBP	RARS	PRKAG2
	LRP4		CDR2L	CDH1	CELF1	PMS1	PEX6	AKAP9	PARVB	PAX5		TRAP1	ASAP1	PICK1	IDH1	NDUFAF5	UBE2V2	PPP5C	CPB2		ST3GAL5	HLA-DPB1	KCNC1	PFKL	TPST1	SEMA4C	P4HB	STIM1	PAX5	RNF8	PUS7L	ACER2	BMP7		ACAP1	BRCA1	IMPDH1	CALM2	RAC2	DCTN2	TBP	ECHDC3	NRIP2	SGSH	DNAJB1	TRMT11	PRKAA1
	PSMA1		APP	MYBPC3	PTK2B	CKM	EGLN3	KANSL1	ARID1B	IL9		HSPA8	LAMP1	SYNGAP1	ACSL1	NDUFA9	CCT5	PIN1	SERPINF2		GALNT2	HLA-A	ZNF184	PGAM1	PRDM16	EFNA5	FN1	MEST	PROM1	SPO11	TNKS1BP1	CERKL	SGK1		COPZ1	RNF8	GMPR	PICK1	CYTH3	CAPZA1	ESR1	RGMA	GLMN	FA2H	HSP90AB1	TRMT10C	ADIPOR1
	SPPL2A		APOC1	MMP3	SLC24A4	POLN	UBE2D2	CRHR1	ADAR	MAF		S100A1	ARFGAP2	ANK2	HEBP1	PPOX	UBE2N	RAPGEF4	SERPINC1		GALNT18	DOCK8	NXN	GAPDHS	AGPAT1	SDK1	IRAK4	PEG3	DLL1	WRN	SF1	GOLGA7B	GDF6		COPZ2	WDR48	CRYL1	SYNGAP1	CD4	DYNC1I1	PGR	WNT2B	FAM167A	FUCA2	HSPH1	TFB2M	TSC2
	BZW2		PLOD3	YAP1	INPP5D	GTF2H3	IGSF21	NCK2	IRF6	LILRB2		CALR	ASAP2	FKBP4	HMOX2	COA7	CCT4	MYH10	TTR		KIF26B	SKAP1	ARMC10	UMPS	VAPA	ELMO1	ATG16L1	DIO3	NOTCH1	RPA2	PARP10	RCVRN	BMPR1B		ANK1	PLK4	GAPDH	ANK2	PSAP	ACTR1A	AHR	YAP1	USP49	GLB1L2	HSPA4	MTRF1L	ATP6V1G2
	PFDN1		PRDM2	KLC3	PICALM	SIK1	AKR7A3	SYNGAP1	MECOM	IGHV4-38-2		SNRPD2	MON2	DYNLL2	FECH	NDUFS2	CCT8	MAP2K1	KLKB1		CELSR2	HLA-B	TDRP	LDHC	SLCO3A1	EPHA4	MADCAM1	GNAS	RCOR1	PIAS4	TXNL1	GUCY2D	SMURF1		EXOC7	MDC1	HAX1	OPALIN	CD3G	DYNC1H1	SIRT7	LMTK2	CDC34	NEU3	PPP5C	MTRF1	TELO2
	ETF1		COL25A1	VASP	FERMT2	MAPK7	BCAS3	SASH1	REEP2	CCR2		BAG3	ARFGAP1	ACTR10	PNPO	MT-ND4	CCT2	RAPGEF1	A1BG		MYO1E	CARD11	MACROD2	PRTFDC1	PCYT2	SEMA4A	LGALS3	PPP1CC	HDAC2	YWHAE	TP53I11	RGS9	SMAD6		ARFGAP3	RCHY1	ATOX1	ARRB1	STAB1	DCTN5	ESR2	WNT2	PSMB8	NEU1	ST13	MRPS31	STRADB
	USP6NL		NFIA	FAT1	MS4A4A	NUAK1	SQSTM1	DSCAML1	OPA3	HBEGF		HSPB8	COPA	NRIP2	SLC2A3	NDUFS7	UBE2L3	PXN	KNG1		PSRC1	IL17C	WWOX	SPG7	SCD	ABLIM1	TNXB	TRPM8	KDM1A	BIRC5	PSMC6	TUBB2B	NEDD4L		AP3B1	ATM	HSPA9	TRPC4	CTSL	STMN3	RUVBL1	CTTNBP2	UBE3B	FUT8	DNAJA1	ADAT2	TTI1
	TSPAN13		ADAM10	ITGA1	CASS4	STK11	DCUN1D5	GRIN2B	ACP2	IGF1R		LRRC59	CYTH3	CAPZA2	GPI	NDUFB8	PLEC	PLCD1	C4B		MYH10	HLA-E	RBFOX1	LAP3	ELOVL1	SLIT3	LYVE1	CACNA1C	KDM4B	CCNF	PSMA1	NRL	ACVR2B		ARF1	TP53BP1	ECI2	MYOF	CLU	DCTN1	NR3C1	PPP2R1A	ERLIN2	MANBA	DNAJB4	LTV1	ATP6V0E1
	PSMC3		RHBDF1	ZYX	TRIP4	ELL	RNFT2	RELN	AHNAK	S1PR3		SRI	CTSD	TBCB	G6PD	NDUFA8	UBC	PFN2	SERPINA1		SORL1	MAP4K1	IMMP2L	TAPT1	SLCO4A1	SLIT2	LMLN	ATP1A2	CBX5	SUMO3	XPOT	FEZ1	ADARB1		COPG1	SHPRH	DHCR24	TRPC5	CD63	DCTN3	RUVBL2	RYK	PSMD2	MAN2B1	SRSF9	HSPBP1	MLST8
	PTPMT1		BCHE	CDH5	MS4A6A	AFF1	ZNF320	HS1BP3	HMGA2	PIK3R1		HSPD1	ATP8A1	CAPZA1	GLS2	AFG3L2	RPS27A	PFN1	C4A		BIN1	HLA-DQA1	ARCN1	ALPP	NR1H4	SEMA4D	LMNA	BOK	GREB1	CCNE2	CTIF	DNAI1	RPTOR		ARFIP1	CHEK2	TIMM44	TRPC3	TFRC	NR3C2	MYC	DVL1	ERLIN1	GLB1L3	HSF1	SEC61A1	TSC1
	RAPSN		VLDLR	DLC1	MEF2C	MARK4	KBTBD8	GRIN3B	SETBP1	GABRG3		HSPE1	PPIP5K1	DYNC1I1	PKM	NDUFB9	RBBP4	KRAS	SERPINA4		HIP1R	HLA-DRB1	GRIN2B	SNX19	SLC15A2	SDK2	STRBP	PPP2R5C	MYCN	SETX	HNRNPA1	MAPRE3	AMOTL1		RAB5B	PLK1	GLDC	MAPT	IGF1	DCTN4	TSC22D3	SMURF1	RPS27A	LPO	PPID	CISD3	PPM1A
	CHRNE		APOB	MMP12	EPHA1	CEP164	PACSIN3	GRIK2	EDNRB	CR2		PDIA3	EPN1	MAPT	PFKP	COA6	SARS2	HRAS	APOH		HIP1	PLCG1	ANK1	AJAP1	ABCC4	DSCAML1	MGAT5	KCNJ13	KDM2B	POLG	GLE1	MAP7	PMEPA1		AP1B1	USP1	PPIF	ATP1B3	CTSV	DYNC1I2	NAP1L1	SMURF2	PSMB6	ARSK	SYNCRIP	MRPS7	RRAGA
	CHRNA2		LIPG	EXOC4	SORL1	VRK3	EFNA5	DIRAS2	SELO	F2		HSPA5	ATP6V1G2	STMN3	SLC16A1	NDUFA2	UBA1	EGFR	SERPINA5		GAK	B7RP1	GABRG1	ASS1	OXT	EFNB2	ITGB4	ABCC8	PAX6	CTDP1	POLR1A	KIF6	OTUD1		COPB2	OIP5	HSD11B2	TRPC1	FURIN	CAPZB	RXRA	STRN3	PSMC3	CRIP3	UPF1	WDR4	RRAGD
	TRH		APOC4	MYO16	BIN1		FMN2	GRIN3A	FOXE1	SELP		NONO	SNAP91	DYNC1I2	SLC7A5	NDUFAB1	MRPL15	FLNA	AZGP1		AP3B1	HLA-DQB1	NXPH1	AARS2	GNRH1	PLXNB1	COL4A3	KCNN4	LHX2	BUB3	EIF1B	KIF25	TSC22D1		AP3D1	SUN1	PHYH	SOHLH1	SCARB2	DYNLL1	RARB	PPP6C	UBC	MAN2B2	PTGES3	THUMPD2	RRAGC
	LEMD2		LIPC	KRIT1	TREML2		CRADD	SLC6A3	KDM3B	NR2F2		DNAJB2	TFRC	SNAP23	PFKFB3	MT-ND1	RPL31	MAPK8	CP		HPS4	EDNRB	GRIN2A	FARS2	AVP	MYO10	TNR	PPP2R2A	LMX1B	MAD1L1	BYSL	KIF1A	PHLPP1		CD55	RCC2	CYP26B1	PDE6C	CTSB	DYNC1LI1	DMRT1	PPP2R1B	PSMD12	GLB1	BAG1	LTN1	RRAGB
	KBTBD4		ACE	HRK	ABCA7		UBE2L3	DISC1	LIN28B	GAB2		LSM8	PPT1	DYNLL1	ENO1	NDUFA11	MRPL48	EPHA4	SERPING1		MYBPHL	RNF39	PPP1R9A	SARS2	AGRP	DCC	ITGB5	ZNF385A	TBX15	LMF1	WDR46	KIF19	USP13		SPTBN2	CDK1	C14orf1	ECE2	CTSD	CCDC146	CRABP1	BMPER	PSMD6	FUT11	STIP1	ZFC3H1	LAMTOR1
	PSMF1		NR1H3	SPC25	RIN3		MADD	EFR3A	ADARB2	FST		TARDBP	AP2S1	DYNC1LI1	TKT	NDUFC1	TUFM	ARHGDIA	SERPINA6		NMBR	PLCB2	CNTNAP1	VARS2	CCK	EPHB2	COMP	GNG7	HOXA5	PANK3	EMG1	CRTAC1	HID1		KDELR1	AURKA	CYP2S1	FAM185A	TF	OVGP1	RARG	CCDC6	PSMA3	HEXB	TRAP1	DOCK4	ATP6V0B
	FBXL7		SCARB1	NT5E	FRMD4A		FNBP4	SLC9A9	STAU2	ANGPT4		MAN2C1	ARRB1	RALA	LDHA	NDUFA7	MRPL43	RAC1	CLU		EFCAB6	PARP12	UNC13A	AQP1	MED27	EZR	LAMB3	ITPR1	HOXC10	CCNY	DDX24	PCNT	TNK2		ARCN1	POLB	CYP2C8	PSD2	CTSF	RBM48	RARA	PRICKLE3	PSMF1	GLB1L	DNAJC7	HARS	AKT1S1
	FAM180B		ZNF30	ALCAM	ABI3		SLC2A9	CCDC134		BMPER		HNRNPA1	RHEB	TUBB4A	SLC27A1	NDUFS3	MRPL2	NRAS	GIG25		SEC14L1	MDK	ASIC2	ETV5	TMEM132D	PODXL	THBS2	PPP1R11	NKX2-5	TEX14	RPS14	BEST1	MAPKAP1		SURF4	TACC1	LSS	CHST8	CSPG4	ZFHX2	SOX9	PPP2R5D	PSMB5	GBA	CHORDC1	RPS3	RPTOR
	CHRM4		MAPK8IP1	ALPK3	AP2A2		FAM124A	CCDC116		FSTL5		HNRNPA2B1	GAS7	MYO5A	LDHB	NDUFB7	SOD2	PPP2R5D	LRG1		BLID	FIG4	KCNK9	IBA57	HLF	RASD2	AGK	TSHR	MAML3	SMC1B	URB2	SPAG6	PRR5L		VPS33B	TACC3	CYP2A6	PPFIA4	OTUD7B	IFT88	CRABP2	PPP2R3C	MARCH6	FPGT	TTC1	EARS2	SESN2
			MAPT	MMP13	LTF		RNF165	NEK10		TTYH3		PTBP1	SYNJ1	EXOC6	PGK1	ACAD9	EIF3B	PPP2R2A	F5		ITM2C	HLA-F	DPP6	PHB2	ARNTL	CHN2	PLAT	BCL2	TWIST2	MND1	RPS18	MVB12B	LHPP		KDELR2	UIMC1	CYP20A1	PLEKHG1	FKBP10	PKD2	ZNF644	PPP2R2A	VCP	FUCA1	CDC37L1	SRP54	LAMTOR4
			RIMBP2	TIMP2	EXOC3L2		RNF144A	RRAS2		ANTXR1		XPO1	CDIPT	VAMP2	HK1	MT-ND3	PSMA3	PRKACA	AFM		PGBD5	VAC14	NPTX1	ZHX3	LTA4H	ARHGEF4	SERPINI1	VIPR1	KDM4C	ANLN	KLHDC4	CAPN7	BTBD11		GORAB	TFDP1	CYP2C9	DLG4	CHUK	PCNT	PPARGC1A	PPP2R2D	PSMD1	NEU4	AHSA1	DDX55	STK11
			BZRAP1	IQGAP2	MS4A4E		CCZ1B	RASSF5		IL6R		HSPB1	ATP6V1E1	RTN1	TPI1	MT-ND5	MRPS36	PRKACB	DBI		GAS7	PIP4K2A	ERBB4	SLC16A3	GALK2	DAB2IP	F10	BCL2L10	HDAC9	CDC20	DOCK4	CHMP6	ARMC3		ARFGEF1	RFC3	RBP1	CHL1	DTX3L	ARL13B	SETD4	PPP2R5B	UBE2N	NAGLU	HSPA1A	CSNK1D	RICTOR
			ACSL6	BSG	SEMA3C		TFEB	RGL1		IL21		PURA	ATP6V1D	RAB10	GLS	NDUFB1	TSFM	PPP2R5B	APCS		SAMD11	MTMR6	COG6	SLC31A2	LACC1	CPVL	ADAMTS16	JAKMIP3	BMI1	MELK	NSUN2	DNHD1	ATP6V0B		COPG2	TNKS	UGT2B15	MIDN	HCK	FOXJ1	ESRRA	PPP2R5A	RNF5	GCNT2	STUB1	CDKN2AIP	LAMTOR5
			MOBP	CTNNA2	TIAM2		UBE2Q1	ADCY9		VAC14		NUTF2	SAR1A	STX4	ALDOA	NDUFS1	PSMC6	PTK2B	HPX		DAAM2	MGRN1	GOLT1A	SCO2	TBXAS1	FRMD4B	ADAMTS2	ADCY2	HDAC4	PAXIP1	PWP2	FAM220A	ATP6V0C		GGA3	MAPRE2	LRAT	ST8SIA4	PPIA	RPGR	MEOX2	PPP2R5E	PSMA4	GCNT3	PPIH	CSNK1E	SLC38A9
			TMEM106B	MKI67	MS4A3		TDRD10	KSR2		PIK3C2G		DNAJA3	NUMB	RAB34	PSAT1	NDUFA10	PSMD5	PPP2R5E	TF		CLUH	SYNJ2	STMN1	SLC16A8	APOB	ARHGAP21	ADAMTS14	APAF1	CHD3	MCMDC2	EXOSC1	RP1L1	TMTC2		AP1S1	CDC23	CYP3A5	NRCAM	COL8A1	LCA5	HIVEP2	PPP2R3A	PSMD4	MUC20	SGTA	ZNHIT3	DEPTOR
			VSNL1	SUCLG2	C1QTNF4		YDJC	IQCK		CR1		SNRPD3	ATP6V1B2	TUBA1A	SUCLG2	NDUFA13	PSMA2	PPP2R1A	APOE		MFF	WDR81	SPTBN1	TPK1	LIPA	SRGAP1	ATG12	ABCC9	GADD45B	CDC25B	GPATCH2L	NUDT2	FAM210A		RABAC1	CHTF18	CYP2B6	PRKAR1A	MAPK1	CEP250	ATF1	PPP2R2B	USP10	FUT10	FKBP5	NHP2L1	RHEB
			APH1B	SFT2D2	FAM20C		ATXN7L1	PDE7B		CBLC		SMU1	ATP6V1A	EXOC4	IDH2	NDUFB5	PSMD1	PRKCG	APOD		HAS3	IFIT1	NRG2	TRIM10	PTPRF	AKAP13	HS1BP3	FXYD1	RPS6KA2	CDK14	RPL4	RGS11	LDLRAD4		ARFIP2	XPA	CYP7B1	SLC9A2	BCL2A1	TTC8	RXRG	PPP2R5C	PSMB3	GCNT4	DZIP3	MPHOSPH10	LAMTOR3
			TSPAN14	HARBI1	HDAC9		DMXL1	PDE1A		SHC3		SRRT	ATP6V1F	CACNG3	SUCLG1	NDUFA1	VCP	RASGRF1	APOA2		RIT1	ST8SIA4	CUX1	RASSF2	SREBF1	TMTC4	PDGFA	KCNE1	TP53I13	CCND2	EXOSC2	DNAI2	GPR142		SPTB	CDCA8	RBP2	ANO2	RELB	NINL	POU2F2	PPP2R2C	PSMD13	ARSG	S100A1	NOP58	LAMTOR2
			DGKZ	DNAH6			FNIP1	KAT8		ARRDC4		PCBP2	EEA1	SHISA7	ACO2	NDUFC2	SPRED3	GNG3	KIAA1549L		RBM33	FGF1	LRIG1	PTPRN2	PLIN1	SPATA13	SND1	FXYD2	SMUG1	CDC7	SEC11C	TTYH3	GPR160		TMED2	ANAPC10	RETSAT	GAD2	S100A6	TUBB4A	SIN3A	DVL2	PSME3	C1GALT1	AGO2	DKC1	EIF4EBP1
			DNER	ZNF12			KCTD2	ARHGAP20		MCTP2		LUC7L2	DNM2	SCN2A	ISOC1	NDUFB6	UCHL5	PPP2R2C	C1QC			FGFR2	GABRB1	NMRAL1	NR1H3	ARHGEF7	DUSP7	KCNJ3	CRYBB1	CDK5	OAZ1	TTYH2	RXFP4		USO1	PPP6R3	ALDH1A2	SLC4A4	IFIT3	KIF3A	HDAC7	SFRP2	SHFM1	MUC5B	PIN4	ESF1	ZC2HC1A
			NFIC	ARHGAP1			ATG13	VSTM2A		CCR3		DDX1	AFAP1	VWC2	FABP5	NDUFB3	PSMA6	ITGA3	CSTB			S1PR4	CPLX1	SNX29	INSIG1	PREX1	TMX4	TBC1D13	HMOX2	ECT2	RPL29	EML6	GPR146		RAB28	KNSTRN	CYP1A2	LPAR2	SERPINB2	KIFAP3	SRF	FZD5	PSMC2	SGPP1	HSPA1L	POLR1A	ATP6V0A4
			NFIB	ARHGAP23			MTHFD1L	TTLL7		IL19		DHX15	ATP6V0A1	CALY	HSDL2	NDUFB4	PSMB1	ICAM1	C1QBP			FRS2	SYNGR3	ADARB2	ABCG1	CNDP1	ATG7	CACNA1D	ZFYVE21	CDK18	SERP2	DYNC1I1	CLEC18A		GORASP1	CLMN	ALDH1A1	ADRB1	HSP90AA1	KIF3B	CEBPA	AMOTL2	PSMA1	B3GNT2	PPIG	NHP2	TFE3
			PTPRG	PCDH7			ARFGAP2	SLC44A5		MS4A2		HNRNPH1	DNM1	CACNA1G	GPD1	NDUFB10	PSMA1	ITGAV	SCARB1			FGF5	LRRTM1	ATPAF1	PRDM2	ARHGEF2	FBLN5	CACNA1B	RCAN3	PIN1	RPL38	DYNC2H1	SLC39A1		AP1S3	GMNN	RDH11	KCNN4	MAPK3	TUBA1A	CSNK2A2	CELSR2	PSMB1	TMEM62	DAZL	RPS18	ATP6V0A1
			NR3C2	SLMAP			TP53INP1	NEGR1		NARS2		HNRNPM	PPM1H	GRIA2	DCXR	NDUFA5	PSMC2	PARVB	ABCG1			KL	NRXN3	TECPR2	RHCG	APC2	COL23A1	ZFHX3	SIRT2	THNSL2	ELL2	TBCA	SLC39A11		RAB11FIP2	ORC4	DHRS3	ADCY6	CDK5	MKLN1	FOXO1	PTK7	DERL1	MGAT5B	NANOS3	NOP56	TCIRG1
			CDC42EP3	TNXB			GPR156	ANKRD31		CXCL14		HNRNPF	ATG9A	LRTM2	ETFB	NDUFS6	PSMD3	SPP1	SEC14L2			LRRFIP1	ZNF236	CAMTA1	ELOVL2	SOGA1	ZNF469	GLP2R	POU3F2	SLC35D2	CDK11B	RNASE1	MFSD1		SPTBN5	ORC2	AOX1	GABRG2	CDC37	CCDC11	SIN3B	BAMBI	PSME2	ST6GALNAC4	MAGOH	PFDN2	ATP6V0A2
			CDC42SE2	MDK			AMBRA1	KCNH8		C1S		KHSRP	GABARAPL1	OLFM2	ASNS	FKBP8	PSMA5	THY1	SLC25A18			ERLIN2	MYBPC2	SLC25A19	IRS2	GRK5	ADAMTS17	PRKAR1B	HOXA1	E2F8	MOV10L1	NPHP4	FADS6		RAB1B	CLASRP	BCO1	BEST1	SRGN	ANKS6	HDAC6	AXIN1	PSMD3	MGAT1	CDKN2AIPNL	NUFIP1	ATP6AP2
			RAPGEF6	STK24			TSEN15	CAMK4		BANK1		DHX9	SQSTM1	GABRA1	GOT2	BNIP3	PSMD9	ACTB	FTL			ARTN	SLC35F3	TPRKB	PLD1	ZC3H12D	COL19A1	URI1	SOX9	TBC1D1	NUP85	KLC2			RAB7A	SPATA22	ALDH1A3	SLC4A2	ROCK2	TMCO2	SUMO2	SFRP1	PSMB9	SMPD2	FMR1	TTI2	JKAMP
			SLC39A13	CLEC3B				HPCAL1		LILRA5		RNPS1	LAMP2	SYNPR	SLC6A9	SCO2	PSMD12	COL18A1	RBP1			INPP5A	MYBPH	PRAME	DGKD	GIT1	RIN2	CACNA2D3	BTBD9	SIK3	RAN	MKS1			RAB6A	TUBGCP2	SDR9C7	NPR3	POSTN	KLHL36	USP22	LATS1	PSMA5	GM2A	TARDBP	SHQ1	NPRL2
			FANCD2OS	EDIL3				MTCH2		AGBL2		SFPQ	EPS15	KCNT1	GLUL	CYCS	PSME1	AGRN	CA2			TRIM31	KCNC4	FDXR	SLC35B3	RHOU	NAA20	CACNB4	SOX2	AATK	NUP214	CXXC5			CLTC	XRCC6BP1	CYP3A4	AGT	VSIG4	CMTM7	WWP1	CTHRC1	PSMC4	MAN2C1	CLNS1A	ZNHIT6	WDR59
			SH2D4B	SAP30L				NRXN3				SRSF3	PACSIN2	ATP2B3	GMPS	TIMM21	PSMA7	CRK	PTGDS			HFE	NTSR2	DIP2C	KLF14	CAMKK2	QKI	NINJ2	HOXA2	RIBC2	DNAJA4	PTH2R			GGA1	HIST1H1A	SQLE	ATP12A	PRKD1	INVS	USP27X	CCDC88C	UBA52	COL4A3BP	BAG2	TTC27	ATP6V0E2
				MPZL1				HTR7				STRAP	AP2A1	OLFM3	PHGDH	DNAJC19	PSMF1	COL4A1	HSD11B1			SCIN	CNTN5	ZMYND11	GPR84	CDK20	TRAK1	FXYD7	IRX3	SYCE3	PUF60	CEP164			AP1M1	TEX14	CYP27A1	MYO6	IP6K2	INTU	JADE2	CELSR1	DERL3	GALNT16	HSPA5	TATDN3	SGK3
				FARP1				CEP63				PCBP1	EHD3	SHISA6	BCAT1	PMPCB	PSMB5	ITGA7	CYP46A1			AP1G2	APBA1	ZNF790	BHLHE40	LRRC4	MARK3	FXYD4	MEIS1	PHLDB1	PSMA8	KIAA0513			ASAP3	CCNB3	CYP1B1	ADRB2	PTPN2	FUZ	USP51	MOB1B	PSMB7	MUC1	SMN2	EIF1AD	SIK2
				PPP1R3B				DIP2C				HNRNPK	AP2M1	HPCAL4	NAT8L	TIMM8B	PEBP1	COL5A1	FCGBP			PSORS1C1	ZMAT4	TRAPPC10	TEF	NTNG2	PEBP1	JPH3	HOXA3	NDEL1	RPL28	ODF2			YKT6	STAG3	CYP3A7	SLC9A3R1	S100A2	C21orf59	KDM1A	AXIN2	PSMD14	IDS	DNAJB12	LYAR	CAMKK1
				DST				ADCY8				HNRNPH3	AP2B1	FKBP1A	GOT1	COA3	EDF1	HSPG2	CYGB			XAF1	TMEM145	CLCN7	SLC15A4	NTNG1	SLC44A2	RSU1	EYA1	SPIDR	DNAJA2	SLC6A13			SPTBN1	MSH4	ABHD8	PKD1	AKT1	DPCD	FBXW7	SFRP4	PSMC5	B4GALT3	HNRNPU	DUS3L	CAMKK2
				OR4S1				CADM2				SNRPB	PDCD6IP	PDE4D	ASS1	SAMM50	MRPL14	ITGB1	SERPINB6			TAP2	ST8SIA2	TRAPPC12	HS6ST1	PDE3B	MYRIP	ENDOG	PBX3	ZER1	KLHDC8A	TTLL6			TMED7	ECT2	ABHD2	DNAJC5	B2M	PIH1D2	HIF1A	WNT9A	RNF185	CERS2	BAG3	WDR55	BRSK2
				ZNF408				C9orf92				SRSF7	LAMTOR2	GRIA1	GLUD1	COX4I1	MRPL40	CDH1				IRF2	SIPA1L1	NDUFA12	CHST11	ARHGEF3	GP1BB	GJD4	MAFB	ZYG11A	TAF5L	DRC1			ASAP1	MEIOB	RDH10	GABRR1	PPIB	DNAAF1	BAP1	VANGL1	NEDD4L	SPHK1	TRA2A	TSR3	TM2D1
				C11orf49				JPH3				RAE1	AP2A2	KCNJ4	FASN	TOMM40	MRPL12	ALCAM				TAP1	DPP10	ACYP2	UST	LRPAP1	ZCCHC2	PHACTR3	HOXC4	PCBD1	GTF2A2	DNAH17			ARF3	AURKC	NDUFAF7	GABRE	AKT2	ODF3	ZMAT3	FRAT1	UBE2J1	ST3GAL5	SENP1	RRP8	SESN1
				PTPRJ				CNTNAP5				LUC7L3	RPS6KA5	HPCA	PAICS	MTX1	MRPL24	BSG				CYBA	OPCML	ISCU	EXTL1	KIDINS220	CLMN	PLEKHB1	EN2	DPYSL4	HSPB7	DNALI1			RAB8A	WDR73	METTL10	SLC26A6	PIN1	PACRG	FOXO3	LRP6	PSME1	ST6GAL1	USP39	FDXACB1	ATP6V1F
				CDON				LINGO2				SRSF2	NIPSNAP1	CACNA1B	SLC1A4	TOMM22	MRPL41	FLNB				SH3PXD2A	RBFOX3	SLC4A2	HS3ST5	RAPGEF1	LOXL3	OR13G1	HOXA4	ELK4	DNAJA3	POC1A			GBF1	TIPIN	BCS1L	GABRG1	PHLPP1	DNAH2	CPT1A	PORCN	UBB	B3GALT5	PRPF8	TSR1	ATP6V1E1
				PRKD3				VAT1L				PRPF8	MAP1LC3A	ATP2B2	SHMT1	COX18	RPN1	LAMB2				DLST	C19orf12	AQP12A	TACR3	C1orf216	UBE2G2	TRIM26	TMEM184B	ZNF662	ZC3H3	CCDC167			RAB11FIP5	CDC27	NDUFA6	KCNE3	FGF9	HEATR2	UCP3	DKK1	PSMA7	A4GALT	ZC3H4	PDCD2L	ATP6V1D
				CCDC85C				NCS1				HTATSF1	ANKFY1	AKAP5	RARRES2	MTX3	SRP9	ITGB8				ATRNL1	TMEM151B	ZNF709	RALGPS1	SORBS2	EXPH5	VGLL4	GLI2	TSPYL5	LINGO3	TBCEL			GOLPH3	TIMELESS	ACADL	KCNH2	DYSF	DNAI2	CD36	ANKRD6	PSMD7	B4GALNT2	TTC12	NOB1	TMEM199
				LRRD1				DAPL1				PRPF19	VPS35	KCNA1	DBT	ISCU	MRPL17	ILK				RNF5	TANC1	ATP11B	ZNF264	DOCK10	NPAT		ARHGAP26	ZNF154	HENMT1	TMEM104			ARFGAP2	WEE1	RSAD1	BEST4	KRT1	DNAAF2	NR1D1	FZD1	PSMC1	ST3GAL2	NONO	NOM1	DHRS7
				FAT3				ZNF804A				FUBP1	ATP6AP2	GRIA3	GSTO1	SLC25A6	RPL18	LAMA5				SVIL	COG2	COA6	MOB3B	RAP1GAP	SLC1A7		NKX2-2	ESRRG	RANBP17	RNASET2			RAB11FIP3	CENPP	NDUFB2	SLC9A6	PDXDC1	WDR16	SREBF1	CSNK1G2	PSME4	B3GALT1	THOC7	WBSCR22	CAB39L
				DCHS2				NGRN				NEK9	LHPP	CACNG2	OXCT1	MTX2	DAP3	TLN1				ZNF365	STX8	PAQR6	IFNK	NKAPL	LYSMD2		DNER	FAM174B	NFIX	TTC8			SEC22B	TPX2	METTL20	SLC9A3	POFUT2	ZPBP	PPARGC1B	SFRP5	PSMD5	B3GNT4	ZBTB8OS	TRMT10B	CAB39
				TRPM1				NKAIN2				HYOU1	ATP6V1H	GABRG2	SLC27A4	TIMM13	RPL37A	PARVA				LRBA	BAIAP2	SLC37A1	EQTN	TTLL11	NACC2		ZIC4	POU6F2	MSI2	FBXO47			GCC1	TRIM36	NDUFA3	HVCN1	TXLNB	WDR54	SIRT1	WNT1	WSB1	GALNT2	KHDRBS1	TRMT10A	STRADA
								PCDH11X				HSPA12A	ATP6V0D1	DLG1	ACAT1	TIMM22	MRPS7	FLNC				PLA2R1	ATP2B2	TMEM51	PGS1	ARHGAP29	ITPRIP		SOX1	CLEC2L	CPEB2	SSTR3			CYTH1	CIT	NUBPL	SLC4A9	MAGEH1	CFAP44	ANGPTL4	FRZB	PSMD8	B3GNT5	YTHDF1	BYSL	KIAA2013
								SHANK2				SGTB	ATP6AP1	CACNG8	MDH1	COA1	MRPL3	NEO1				LSP1	SCN8A	OAT	AGPAT3	NKAIN3	TMEM102		SIX3		TMCC2	TMEM218			AGAP1	ART1	COX6C	SLC26A1	PLG	OSCP1	ESRRG	WWTR1	DERL2	CRYBB1	SAMD4B	TRMT2A	VMA21
								KCNV2				IPO5	RRAGB	CPNE6	IDH3A	SLC25A5	RPS5	ACTN4				LIME1	NFASC	PKIG	CASKIN2	ARHGEF10	MDGA1		OTX1		MCF2L				TMEM55B	TMEM201	NDUFAF4	RYR1	ACP5	SPATA20	PCK1	LRP5L	AMFR	ENPP7	FKBPL	TSR2	EIF4EBP2
								MPP7				MOGS	VPS26B	LY6H	S100A16	TAMM41	RPS19	ITGAX				FAM20C	GAL3ST1	MSRB2	AACS	TRAM1	SLC6A12		NPAS3		PPIL1				ASAP2	SIVA1	ECSIT	SHANK2	LPA	SPATA17	PPARD	ROR1	PSMA2	GBA2	YBX1	DIEXF	FNIP2
								PRRC2C				RANGAP1	ISYNA1	CACNA2D1	DLD	TIMM17B	RPL8	COL6A2				SH3BP5	GLDN	TRIM40	SLC6A6	CLN8	SUN2		FZD10		MLKL				BET1	LMNA	NFU1	BEST3	HS3ST1	SPATA3	PPARA	FZD2	PSMB2	ZPBP2	HSBP1	TRMT12	NPRL3
								NTM				UNC93B1	ATP6V1C1	ADAM22	DLAT	PMPCA	RPS16	CD81				TMC6	DLG2	MT1G	TMEM132B	TRAM1L1	SLC43A2		HILPDA		POP7				PI4KB	CCND2	NDUFAF6	TSPAN16	SDC4	SPATA7	LPL	LRP5	PSMD11	OGN	BICC1	DUS2	MAPKAP1
								KLHL4				SEC11C	TMEM30A	CACNA1A	BDH1	CYC1	RPS15	ITGB2				LY6E	GRIN2C	SLC23A2	TMEM26	ARHGEF16	ANGPTL2		TCF7L2		NIPAL4				MON2	FANCL	TMEM126B	MAP2	GPC5	CCDC182	PPARG	WNT4	PARK2	GALC	RBBP6	RRP36	SH3BP4
								FAM155A				KPNA4	SEC24A	CEND1	ACAT2	TIMM10	RPL18A	TLN2				TNRC18	CNTNAP4	RWDD2B	ELOVL3	PLEKHG5	ITPRIPL2		WNT5B		RNF220				ARFGAP1	CDK4	NDUFS8	RAB3B	GPC1	SPATA18	ARNTL	NKD1	PSMA8	TPP1	TMEM132A	TRMT112	ATP6V1B2
								PDZD2				KPNA3	TPD52L2	CBLN4	HADHB	TIMM50	EIF4A1	CRKL				DOK3	DLGAP2	KLHDC7B	EBF2	ARHGEF10L	TECPR1		BRD2		RCCD1				COPA	RNF168	NDUFB11	CLCN4	GPC2	C1orf111	TXNIP	FZD4	PSMD10	SIAE	DNAJC12	MRPL46	ATP6V1A
												G3BP2	TPD52L1	CACNA2D3	HMGCS1	TOMM5	KPNB1	TNC				IFIT1B	SCN4B	ODF3B	MPZL2	DOCK9	ATG16L2		TIAM2		ZZEF1				GOLGA1	RAD50	NDUFAF5	PRKACG	HS2ST1	SPATA9	SLC27A1	NKD2	NEDD4	CLN5	PRCC	TP53RK	PRR5
												TNPO3	TPD52	DLG3	PRDX6	UQCRC1	RPL36A	PRKCA				ATP11A	ARHGAP32		OSMR	RHOB	SASH1		ING1		GIGYF2				AP1G1	CDK6	NDUFAF2	GABRA5	HS6ST3	SPATA6	UCP2	WNT11	SYVN1	MUC15	LUC7L3	PDCD2	ATP6V1B1
												RANBP1	CTSZ	KCNQ2	ACAA2	PARK7	RAN	FN1					NTM		KLF7	AKAP12	GK5		VAX2		NT5DC1				ARF4	CDK3	NDUFA9	SLC26A7	HS6ST2	SPATA4	CIDEA	APC	PSMC6	ST3GAL1	SENP2	TYW1B	EEF2K
												TNPO2	DNAJC6	SNCB	HADHA	GDAP1	RPS20	TNR					TSNARE1		GPR12	PPL	FBLN2		FOXF1		TSPYL1				TMED10	CDC16	PPOX	SCNN1G	GPC6	FRMD8	ABCA1	DACT1	PSMB4	GCNT7	EFTUD2	BTF3L4	KPTN
												DDX58	GM2A	CAMK2B	SUCLA2	PHB	RPL27A	ACTG1					SHISA7		MPZL3	VEZF1	TDRD10		PROX1		EXD3				RAB11A	PIAS4	COA7	SLC26A5	GPC3	FAM219A	FOXG1	FZD3	TRIP12	CLMP	SMG1	NIFK	ADIPOR2
												BAG5	SEC24C	GRIN1	AGPAT1	MT-CO2	VBP1	ITGB4					IGSF9B		TMEM171	BTNL9	APCDD1		FBRSL1		NPB				TMED9	RAD51	NDUFS2	PRKAR2B	GLCE	RSPH1	GTF2H1	ZNRF3	UBE2D3	ACER2	ECD	HABP4	LHPP
												SYVN1	TAOK2	CAMK2G	HMGCL	UQCR10	EIF4H	ACTN1					MPPED1		GPR85	MYO9B	RNF130		DUSP6		CRIP3				RAB11FIP4	HERC2	NDUFS7	WNK3	CHST15	ZP3	RGL1	FAT4	USP28	ACER3	PRPF31	NACA	RPS6KB2
												HLA-A	NECAP2	CAMK2A	BDH2	NDUFA4	MRPS9	CD44					CPNE9		RIPK4	ARHGEF25	SPOCK1		MEF2D		ENDOV				COPB1	NBN	NDUFB8	EDN1	ACKR1	CNTROB	JUN	WNT3	CUL1	EXD2	AAR2	RPS2	ATP6V1H
												ASPH	SEZ6L2	DLG4	NME3	COX7C	EEF2	VCL					PSD2		GPR26	DCLK2	S100A14		EGR3		PRIMA1				PSD	DNAJC9	MT-ND6	KCNJ8	CHST14	NEURL4	CCND1	TGFBR3	VCPIP1	TMEM42	ZNHIT2	NACA2	ATP6V1C2
												ANP32B	ASAH1	SCN2B	PRDX1	NDUFS5	RPL7A	LAMC1					TMEM235		GPR6	DOCK5	AOAH		GBX2		ERI3				M6PR	NASP	NDUFA8	KCNQ1	SDC1	SPA17	C8orf34	DACT3	USP32	ARSJ	SNRNP200	MYBBP1A	ATP6V1G1
												RBM4	HMGN5	APP	PGAM1	UQCRQ	MRPS23	NID1					KCNG2		PDZK1IP1	IQSEC1			ZNF391		TMEM53				AP2M1	RPAIN	METTL9	PRKG1	CHST13	PRSS50	MDM2	FZD9	USP29	SMPD4	SF3B6	LONRF1	ATP6V0D1
												SPCS2	IMPA1	PTPRZ1	ENO2	NDUFV1	RPS6	COL4A2					KCNH7		CYP2E1	ARL4A			HEY2		TMC3				KIAA0319	CHAF1B	AFG3L2	RYR3	SDC3	MOSPD1	AFF3	NBEAL1	UBE4B	ST6GALNAC1	RGPD1	KLHDC8A	ATP6V0D2
												DNAJC12	PPIP5K2	HTRA1	OGDH	COX7A2	MRPL11	NTN1					ZNF536		TMTC1	TMEM163			FOXC1		FAM3C				NSF	ERCC1	TIMMDC1	KCNJ11	SDC2	KIF5B	NFATC4	WNT10A	OTUD6B	GALNT6	MBNL1	NSA2	PPA2
												ALG13	MTM1	NCAN	ENO3	UQCRH	MRPL1	ITGA6					SLC6A1		HSD11B1	CCSAP			TCF4		PCMT1				AP1S2	PMS2	NDUFB9	PRKACA	CHST1	RANBP9	ASPHD1	PRICKLE2	UCHL1	GALNT12	ELAVL1	OGFRL1	CCDC115
												PRMT8	SCYL1	SEZ6L	GSR	UQCRB	MRPL47	LGALS3					HPCAL4		ADIPOR2	ARID3B			ALDH1A1		ANKLE1				VTI1A	FANCD2	FOXRED1	CLIC6	HS6ST1	GID8	TMEM63C	WLS	USP16	GCNT1	NKPD1	NLE1	ATP6AP1
												PTP4A2	PPP6R2	DPP6	PDHA1	NDUFS4	RPS3A	YWHAE					VSTM2B		IDI1	CYTH1			OLIG2						DPAGT1	TOP1MT	COA6	SLC9A1	EXTL2	MAEA	NFE2L3	ROR2	PJA1	GALNTL5	WDR53	EIF5B	PPA1
												SRPK2	PACS1	SORCS3	BCKDHB	COX6B1	EEF1A1	YWHAB					CPLX2		CH25H	KLK7			ONECUT1						IGF2R	RRM1	ATPAF2	CLCN2	EXT1	RANBP10	FAM69B	WNT8B	USP42	GALNT10	GCFC2	RPP40	ATP6V1C1
												TMEM109	SORCS1	PVALB	OGDHL	UQCRC2	PPP1R9A	BRAF					SRRM4		CYB5A	SRGAP3			ZIC1						MAN1B1	FAN1	NDUFA2	KCNIP4	CHST11	PAFAH1B1	LMO2	WNT10B	USP44	MGAT5	SPAG7	ADA	ATP6V1E2
												PDS5B	VAC14	NRXN3	IDH3G	NDUFV3	EEF1A2	MAP2K4					CELF4		FAM110B	KAZN			PTF1A						EEA1	HUS1	NDUFAB1	SCNN1A	PTPN13	GID4	BTRC	GSK3A	USP15	GALNT7	SRRM1	DUSP12	ATP6AP1L
												MAN1B1	SNX2	CALB2	PDHX	COX5A	UBE4B	CSNK1D					MBNL2		ADO	METRNL			MEF2C						SORT1	POLD3	NDUFA11	AKAP1	UST	GLIPR1L2	NOTCH2	CELSR3	UBE4A	GALNT11	FKBP6	YARS	FLCN
												TPP2	SNX1	SST	IDH3B	SDHB	UBE2V1	YWHAQ					CELF2		GPX2	AMER2			FBXW7						RAB5A	RTEL1	NDUFC1	GABRB3	CDH20	AHI1	ZBTB33	DVL3	HUWE1	MGAT3	FLII	TCP1	FNIP1
												UGGT1	CPD	NRXN1	PDHB	NDUFV2	MRPL19	IGBP1					STX2		CALCB	CD300LG			CHD7						NAPG	XRCC2	METTL13	GABRG3	SULF2	RMND5B	FOXK2	FZD6	SENP8	B4GALNT1	CSTF2T	RPS27L	TBC1D7
												HSPB6	VPS26A	NECAB1	RPE	COX5B	MRPS15	MAP2K6					GRID1		MGST2	DPY19L3			EGLN3						TGOLN2	TERF2IP	NDUFS3	USH1C	SULF1	PRG3	TRIM29	CSNK1A1	COPS5	GALNT8	YBX2	RPS27	NPIPB5
												GPATCH2	RAB35	NXPH1	ALDOC	NDUFA12	MRPL44	GNAI1					TMEM59L			HRNR			ING4						PACS2	TOPBP1	NDUFB7	PRKG2	AGRN	SPAG8	JAG1	RNF43	CUL3	C1GALT1C1	ELAVL2	RPL27A	MIOS
												NEK7	NCALD	CPNE4	PDK3	UQCRFS1	MRPL38	ANXA1					BBX			ROGDI			SIM2						VAMP7	PRKDC	ACAD9	CLIC4	CHST12	ARMC8	NFATC3	FZD8	USP11	ST6GALNAC5	PABPC1	MTIF3	DEPDC5
												DDX3X	UBQLN2	SNAP25	GLRX	SDHAF2	MRPS18A	COTL1					CTNND2			FRMD4A			SALL1						VAMP8	ATR	METTL23	GFAP	CHST3	RMND5A	SMAD3	AMOT	USP7	MUC16	BTG3	WDR6	C7orf60
												LSM12	KCNQ5	CCK	ACLY	SDHA	RPS15A	DCN					KCNK13			C14orf180			EYA2						PACS1	RAD54B	MT-ND5	TAC1	XYLT2	YPEL5	LEF1	MOB1A	USP12	GALNT13	PIWIL1	CCT5	ITFG2
												FAM120A	TBC1D10B	MECP2	SPR	IMMT	RPS2	VCAN					ANKS1B			ZNF681			PAX8						AP2B1	RPA1	NDUFB1	CA4	GPC4	WDR26	TCF7L2	FZD7	USP5	GALNT9	ZCRB1	CCT4	WDR24
												DEK	PACSIN1	SNTA1	PDK2	SCO1	MRPL32	SERPINF1					PRR18			KIAA1217			KRT12						RAB9A	BLM	NDUFS1	GABRA6	CHST10	ANKS3	FOXK1	VANGL2	USP13	GALNT18	CPEB1	CCT8	SZT2
												SPEN	DNM3	WFS1	GLO1	SPG7	DDHD1	GPC4					SLC24A2			MCTP1			SLC41A2						CANX	MAD2L2	NDUFA10	CLCN3	EXTL1	CCDC181	CRB2	WNT5B	UCHL3	GALNTL6	DCP1A	CCT6A	NHLRC2
												XXYLT1	OPTN	CAMKK1	ME1	MT-CO3	RPL3	ACAN					GRIK4						AGAP1						RAB4A	FANCI	NDUFB5	GABRA2	EXT2	ANKRD55	CSNK2A1	CSNK1G1	OTUB2	WBSCR17	PRM2	CCT6B	DDIT4
												SPCS1	BPNT1	CAMK4	GSS	CISD1	RPL13	IGFBP7					GRM7						MXI1						VPS53	BARD1	NDUFA1	TTYH3	HSPG2	POC5	NFATC2	LATS2	OTUB1	ST6GALNAC6	DDX6	CCT2	DMXL1
												PAWR	AP3S1	CAMK1	UGP2	SLC25A11	RPL9	MATN2					ALDH16A1						BARHL2						VAMP4	NHEJ1	MDH2	STK39	SERINC5	ARMC6	WWOX	WNT7B	USP36	ST6GALNAC3	LSM14B	CCT3	C1QTNF2
												ACIN1	NECAP1	BRSK1	PGD	SDHC	RPL28	NID2					RBP7						CBFA2T3						AP2A2	LIG4	NDUFAF1	ANO6	EXTL3	MKKS	RUNX2	CXXC4	UBE3C	GALNT3	PABPC1L	NAA20	SESN3
												ERI3	KIAA0319L	CAMKK2	PDP1	VDAC2	RPL35A	SDC4					KCTD2						FBXW8						EDEM1	MUTYH	COA5	SLC4A8	PAQR5	TTC13	NOTCH3	NDP	OTUD4	GALNT1	BTG4	OSGEP	PIM2
												CAPS	HMGN1	BRSK2	AADAT	SLC25A4	RPL27	CAP1					LRTM2						TMEM161B						VPS51	SMC5	NDUFC2	ATP2A2	SEMA3F	CEP85	CTBP2	DACT2	USP33	GALNT14	TDRD6	EIF4A1	RHEBL1
												KBTBD11	ITSN1	CAMK1D	HAGH	TTC19	RPSA	CSPG5					MOBP						SLC37A3						DNAJC6	GEN1	NDUFB6	TTYH2	RHOD	CCDC150	NOTCH1	FRAT2	BRCC3	GALNT15	LSM14A	NOLC1	DMXL2
												LRRFIP1	RABEP1	C2CD2L	SLC25A19	COX7A2L	CUL3	FBLN1					TMEM244						BCL11A						CLTA	DCLRE1A	NDUFB3	SLC12A1	DCC	UBALD2	JAG2	AMOTL1	MPND	ST8SIA2	TDRD10	FASTKD2	TM2D2
												NT5DC3	EVI5L	VAPB	GCDH	PHB2	RPS4X	RSU1					OXGR1						MAB21L2						GCC2	BRIP1	NDUFB4	VIP	NTN4	CNTLN	RPAP3	AMER1	UBE2A	ST8SIA3	DDX4	PTCD1	DEPDC4
												CSDE1	APPL1	ARHGEF2	SOD1	MPC2	RPL10	SMAD4					ZNF407						TLE4						UGGT1	MUS81	CS	KCNK3	FLT4	TUBB3	POLR2A	PPP1R8	MYSM1	SGPL1	TSN	LRPPRC	TM2D3
												NTMT1	AAK1	PPFIA3	CANT1	VDAC3	UBQLN1	LRRC57					SMIM21						TNRC6C						DNASE2	POLE4	NDUFB10	CLIC5	PLXNA4	ZNF446	POLR2C	PPP6R2	UBE2B	HSF4	PSPC1	OXA1L	STK11IP
												CD109	WDFY1	SIPA1L1	HPRT1	VDAC1	FARSB	SDC2					TCP11						CUX2						AGFG1	RAD51B	NDUFAF3	PRKACB	MET	ZNF445	URI1	PPP6R1	USP45	SMPD3	PAPOLB	MRPL15	ZNF233
												HDGF	SLC30A3	CLASP2	MIF	GHITM	USP5	TIMP2					GPR37L1						FOXK1						VAMP3	LIG1	NDUFA5	STX1A	PGF	NPHP1	POLR2J	RASSF1	ZRANB1	SPTLC1	DHX8	TACO1	ROGDI
												CELF2	SLC39A10	AGAP2	DDT	SLC25A3	RPL6	TGFBR3					HOMER2						SUDS3						VPS52	RAD52	ASMTL	GNB1	VEGFC	ALMS1	MED17	PRR12	FBXL3	KDSR	POLDIP3	METTL17	NUAK1
												SMC3	AP3M2	FABP7	PCBD1	LETM1	RPL4	LRP1					THUMPD1						CBX4						AP2S1	POLD1	PHACTR2	GABRD	PLXND1	CCDC39	RPAP1	CTDNEP1	UBE2K	FUT2	FTO	RPL19	PRR5L
												SMC1A	AP3B2	LINGO1	BLVRA	APOO	RPS7	PDLIM5					TMEM81						NBEA						GNPTAB	MSH2	TREH	SLC12A2	EFNB2	TTC30A	CDC73	TMEM95	UCHL5	B4GALT4	CLK1	MRPL14	KLLN
												CLPTM1	NRBP1	NRCAM	PDE4A	COQ3	RPL5	SLC3A2					C1orf194						TFCP2L1						SNX5	SLX4	GMDS	SCT	EPHA6	HEATR4	PDRG1	TOX4	USP37	FUT9	CCRN4L	RRP15
												PRKRA	TAOK1	MAP1B	PDXP	POLRMT	RPL34	GNA11					ARPP21						ZFP42						RAB9B	OBFC1	SLC22A15	GABRA4	PLXNC1	CYB5D1	POLR2E	SH2D4A	OTUD5	B4GALT5	ZC3H11A	LARP4B
												RBM4B	SH3GL1	STX1A	SORD	AIFM1	COPS4	GNB3					ZNF804B						DIP2B						VPS35	PCNA	TGM1	PDE4A	VEGFA	KIF26A	RPAP2	FSTL4	JOSD1	MSMP	DNAJC1	DDX27
												RNH1	ITSN2	RTN4	GRHPR	NFS1	RPL23A	GNB4					TTC22						MYT1L						VPS26A	RAD51D	HSD11B1	GABRB1	PDZRN3	EFHC1	UXT	TGFBR1	KLHL23	FUT3	FXR2	GPATCH4
												YTHDF3	NPC2	NTRK2	PDXK	LONP1	ETF1	PLCB1					ASIC4						CTNNA2						VTI1B	POLE3	SLC22A13	SLC26A3	FN1	DNAH9	LEO1	TGFBR2	USP30	ST3GAL3	RANGAP1	RPLP2
												PBLD	CSMD2	CHL1	PGM1	MTCH2	RPS8	SLC9A3R1					SMIM2						DYRK1A						VPS54	ERCC6	CD99L2	CLIC2	UNC5B	CAPSL	PIH1D1	SMAD7	USP20	MUC3A	CDK11B	PYROXD2
												SERF2	TPP1	NCAM1	ALDH2	MECR	EEF1E1	GNB5					MAN1C1						ANKRD11						ZFPL1	RECQL5	ATP7B	PRKAR1B	LAMA1	C17orf97	INTS3	TSPAN9	ATXN3	B4GALNT3	FXR1	RPS15A
													PSAP	TNFRSF21	QDPR	CHCHD3	MRPS28	KALRN					PRUNE2						TBL1XR1						DNM2	SWSAP1	GUCY2C	TRPC6	PLXNB1	EVC2	GPN3	TEAD2	JOSD2	MGAT4A	RAN	WDR37
													NUCB1	DCLK1	PGM2	APOOL	IARS2	ADCY9					PID1						ZNF521						WIPI1	MSH3	EPHX1	GLRA2	MST1R	TMEM218	GPN1	VGLL4	HID1	B4GALT6	TIA1	NAT8
													ARL3	TTC9B	PEPD	MTCH1	UBA6	PTPN11					CLVS1						LYL1						NAPB	PNKP	ABCG2	AQP1	PLXNB2	ADAM29	POLR2B	TEAD1	STAMBP	MUC12	DICER1	LARS
													RAB23	OSBPL3	SELENBP1	MPC1	MRPS2	GNAO1					TMPRSS13						ETV6						NAGPA	REV3L	MVP	WNK4	RND3	NME5	POLR3A	TEAD3	USP8	FUT1	RBM8A	TRMT1
													SERPINE2	PI4KA	PRDX5	TECR	BIRC2	GNAI3					TMEM178B						RBM15						AP2A1	POLE2	SLC15A2	GLRB	BDNF	BICD1	JAZF1	OLFM4	KLHL2	B4GALT1	RC3H1	RPL22L1
													ARL15	NBEA	GAA	ACOT7	RPS25	AKT3											SH3D19						GOLGA4	UNG	ATP8B1	SLC26A9	HGF	PCM1	PRAM1	PPP3CB	YOD1	MUC6	SRSF1	MOCS3
													RUNDC3B	CPE	SLC25A27	ILVBL	LARS2	GNAI2											SSBP3						VAMP2	RMI2	CLCA4	ANO1	EPHB1	TUBA4A	MBIP	PPP1R11	WWP2	B4GALT2	PTBP2	KARS
													MAP4K3	SNCA	PGAM2	PGAM5	PARS2	MAP2K2											PNMT						STX16	RECQL4	GCLC	SLC26A4	FLT1	OLFML2B	HOXA11	IGBP1	USP46	MUC4	RALYL	SIL1
													NUMBL	CLASP1	PRDX2	SLC25A12	YARS2	DGKQ											CDH4						CPD	ERCC5	PARK7	PRKAR2A	ROBO2	CATIP	MEIS2	SAV1	USP14	ST6GAL2	HSPA13	FAU
													BLOC1S1	KLC1	ALDH9A1	SLIRP	RPL32	RGS7											BOC						PLIN3	FANCF	AHCYL1	WNK1	KDR	KIF7	PBX2	MAP1S	ITCH	CASD1	SNRPD2	URM1
													HGS	MAGI3	L2HGDH	DNM1L	GNL1	TRIO											PKP4						CTSZ	XRCC5	CISD1	CLCN5	NTN1	FAM216A	PBX3	PPP1R13L	USP26	MGAT4B	PPM1G	TMCO1
													AMPH	ADAM11	SOD3	APAF1	TPT1	GNB1											MAMSTR						SH3GL2	PARP2	ADCY10	GABRA3	EFNB3	TBCA	PBX1	KRCC1	ODC1	MUCL1	PTGES3L	WDR36
													SLC6A17	LGI4	GPX1	CHCHD6	EIF4A2	RGS14											TET2						KIF13A	SLC25A15	PDE3B	CLDN17	SLIT2	SLFNL1	PAX2	CPO	FBXO32	FUT7	SSU72	EIF2B4
													ELMOD1	APEH	AUH	MFF	RPL21	GNAZ											ZNF423						VPS29	RFC5	SFXN3	ADCY1	GIPC1	FSIP2	EZH2	PPP4R1	GLI3	MUC7	HSPB8	FAM136A
													VTA1	TUBA4A	PGLS	SLC25A10	GPS1	DGKZ											BEND6						STX6	RBBP8	BCAP31	KCNMA1	VEGFB	ZAN	HOXD13	PPP1R3D	NF1	SPTLC2	THOC1	EXOSC5
													KIF13A	CTNND2	FBP1	MFN2	KPNA6	GNG12											EP400						SNX2	MLH1	HKDC1	GABRB2	NGF	SPESP1	EMX2	SMEK1	USP9X	SPTSSA	THOC5	SERBP1
													MPHOSPH6	GJA1	PGM3	RHOT1	RANBP6	GNG4											DMAP1						CALR	FANCG	PDP1	GABRA1	SLIT3	FSIP1	HDAC2	SMEK2	TXNL1	UGCG	TMEM194A	MRPL21
													LRRC8B	KCNMA1	GLRX3	FIS1	NUMA1	GNAQ											ZBTB17						GOLGA2	C1orf86	SLC5A1	CA2	RTN4	CFAP61	TBX5	TRAF3IP3	ASPSCR1	B4GALNT4	XAB2	RANBP6
													APPL2	TAGLN3	FABP3	SFXN3	TTC8	ADCY1											FBXO2						LAMP2	RAD1	PDZK1	SLC4A7	GJA1	CMTM3	HOXA9	VGLL3	RNF114	ORMDL3	AQR	MRPL18
													TOM1L2	STX1B	CKMT1A	DNAJC11	BBS9	GNA13											TFAP2E						RABEPK	DCLRE1B	EPHX2	TTYH1	RTN4R	TTC9C	CEBPB	PRR14L	KLHL12	CERS3	ACIN1	SLC25A33
													VPS8	RIMS1	PMM1	ABCB7	OTUB1	PRKAA1											SNTG2						SNX1	POLE	BCKDHB	SCNN1D	DPYSL2	TUBB1	YY1	FJX1	OTULIN	CERS1	PRPF19	DAP3
													SORCS2	STXBP5L	GALK1	LYRM4	FBXO2	YWHAH											STRA6						RHOBTB3	RPA3	FKBP8	RYR2	DSCAM	FAM171A2	KLF9	LGR5	UBQLN2	B3GALT2	ZNF830	MRPL22
													SGIP1	SYT2	GMPPA	OPA3	UBL4A	PPME1											CAPN10						GOLGB1	MGMT	ETHE1	GLRA3	RND1	EFHC2	HOXD8	LCMT2	RBX1	ZDHHC9	PPIE	MRPS5
													STON2	STXBP1	GK	MAT2B	USP7	YWHAG											CLDN14						STX10	POLK	PDXK	RAPGEF3	RHOA	CEP164	MEIS1	WIF1	VHL	GOLGA7	MALL	RRP9
													ARL1	SYNGR3	AHCY	WDR13	NEDD4L	PRKAB1											PKNOX2						NAPA	ZSWIM7	UCK1	ABCC9	PLXNA3	DYNC2LI1	EYA1	WDR82	PRICKLE1	B3GNTL1	RBM5	PFDN5
													SMAP2	STX2	GSTZ1	CD99L2	SERBP1	PRKAB2											NAV2						TAPBPL	FANCB	SLC7A2	HTR3B	PLXNA1	DYNLRB2	TWIST1	PPP3CC	NOTCH4	ZNF641	RGPD5	NCLN
													SMAP1	UNC13A	GCLM	BCAP31	GFM1	PPP3R1											KLF6						PPIC	C19orf40	SLC16A10	SLC1A1	ROBO1	DYNLRB1	PER2	STK24	ASB7	ST8SIA5	NUP153	BZW2
													B3GALNT1	RAB3C	GSTM3	ATAD1	UBL7	GSK3B											MAFF						ATP8A1	SPDL1	ARG2	SNCB	EPHA4	DYNLT3	ZZEF1	FST	SPATA5	ST8SIA1	SPIN2A	IFRD2
													STAM	RPH3A	MGST1	PEX2	NCLN	PPP3CB											ZNF444						PIK3C2A	RECQL	SLC3A1	KCNC2	ROBO3	TMEM161B	PRKD3	BMP4	SSSCA1	ZC4H2	TPR	POLR1B
													SNX32	PRRT2	GSTM2	TMEM47	RPL24	PPEF1											MPC1						TBC1D4	APTX	SLC7A6	SLC1A3	NRP1	RSPH3	NEURL1B	MSTN	CDK5RAP3	ST3GAL4	XPO1	SMPDL3B
													SH3BGRL	NAPB	AKR1A1	OPA1	GSPT1	LCMT1											FAM53B						HSP90B1	ATRX	SLC1A4	SLC1A2	SLIT1	NDEL1	SPATA12	GDF7	CCDC93	CLN8	NUP93	WDR12
													RAB4B	SYT1	CNDP2	MCU	PCDH1	CSNK1A1											IRX4						PDIA4	POLD2	SLC1A6	NCS1	PTK2	LRRC42	ZNF512B	BMP7	ASB8	PALMD	KPNB1	ELAC2
													SNX10	BSN	CMPK1	SLC25A36	DDI2	PPP1R9B											RELL1						PDIA6	RAD54L	GART	SCRT1	OMG	ZKSCAN7	JMJD4	GDF5	GHDC	ZDHHC5	NXF1	RBM34
													COBL	GAP43	MGST3	RELL1	PFDN4	YES1											SFMBT2						CALCOCO2	MSH6	SLC3A2	MYO1H	ABL2	NUDCD1	MXD1	CAMTA1	HEXDC	SPHK2	RCC1	EIF3C
													EPHB6	ATP1A3	GCLC	PTPMT1	COPS6	PPP3CA											HIVEP3						AP4M1	SLX4IP	OAT	TRPV6	MICAL1	AKTIP	ZBTB34	PPP3CA	DCAF12	ASPHD2	NUP205	PES1
													CLTB	CADPS2	AKR1B1	LRPPRC	USP47	FYN											HGNC:9979						COG1	POLH	SLC5A11	CDHR5	PLXNA2	ARMCX5	MSL3	NOSIP	ZNF646	LHX4-AS1	NUP54	EBNA1BP2
													NIPSNAP3A	IGSF9B	GSTP1	ATAD3A	MRPL9	TNS1																	SNAP23	APEX2	SLC2A5	GJB2	EFNA5	LRRC19	METTL6	MPPED2	SDR39U1	CRYBA4	SH3RF3	NOC3L
													CEP170B	VAPA	FAH	SFXN4	MRPL30	CDC42																	ATP8A2	PALB2	SLC35F5	GJB6	UNC5A	RIBC2	TBL2	PPP1R3F	ZDHHC24	TMEM53	NUP155	TARBP1
													CALCOCO1	CHGA	DHRS7	TMEM70	MRPL45	AXL																	EXOC6B	CHD1L	SLC1A5	TECTA	LINGO1	TBCEL	DR1	PPP4R4	FBXL17	BFSP1	ZNF780B	GNL1
													SH3GLB2	RAB3A	GGT7	TUSC2	MRPL39	FOXO1																	REEP3	RAD51C	SLC38A6	TAX1BP3	F11R	TUBB4B	TAF7L	PPP3R1	ZFAND2A	LIM2	NUP98	ALKBH8
													GRIPAP1	SYP	PMVK	BCL2L2	PTCD3	DMTN																	GNPTG	EME1	RENBP	TMEM19	CXCR4	TUBA1B	KHDC3L	PPP1R15B	UBXN6	CRYBA1	NUTF2	TRUB1
													SNX30	CPLX2	MTHFD1	MICU1	MRPL37	LIMA1																	SNX9	RMI1	SLC7A7	MYO15A	RRAS	C2CD3	GPS2	PPP1R3B	RHBDD2	GJA8	TNPO1	UTP20
													ANKRD28	NAPA	ALDH1L1	CIAO1	NSFL1C	ZYX																	VPS4B	RAD9A	MICU3	CIB2	NRP2	TBC1D31	SUZ12	PPP1R15A	TCEB2	OXNAD1	NKTR	PUS3
													LMTK2	SCN8A	MTHFD1L	HINT2	DDB1	ACTN2																	SLC22A23	XRCC6	SLC38A1	ATP2B4	NEO1	CCDC64	FHL2	SHOC2	DCBLD2	C1orf228	SIDT1	TRMT5
													CPNE3	SV2A	GLOD4	ARMC1	USP15	CAPN1																	RPN1	FANCC	SRM	CACNA1D	ITGA4	BBS5	AEBP2	PPP4R2	UBAC2	GALNS	ZC3H13	CDKAL1
													NCDN	CPLX1	CHDH	FAM210A	USP32	STAT3																	LARGE	UBE2T	SLC2A1	LOXHD1	ANXA1	KLC4	MTF2	PPP1R10	AUP1	ARSD	RTFDC1	TRIT1
													CCDC136	SV2B	RBKS	SFXN1	HID1	CSK																	SNX4	APEX1	SLC38A4	MYO7B	CLDN2	CLIP1	EZH1	CNEP1R1	DTWD1	SUMF1	CCDC130	EEF1A1
													STK32C	CADPS	PYGB	TSPO	RBBP7	TRIM9																	BECN1	HLTF	SLC38A2	MCOLN1	DMD	KIF17	CRY1	PPP1R3E	CUL4A	UGT8	PRPF39	NSUN4
													IDS	SNAP29	PGM2L1	DHRS7B	NOMO1	ABLIM2																	GOPC	POLL	ASS1	TMEM128	TNF	KLC2	CLOCK	PPP4C	DDB1	ARSI	RBM25	METTL2B
													HMGN4	SYT12	GYG2	CGREF1	KIAA1109	PLXNA2																	HBB	MLH3	PDK4	OTOA	CBL	KLC1	RORA	PPP1R12A	SKP1	SUMF2	SNRPF	METTL2A
													PTRHD1	NSF	PHKB	VAT1	SH3PXD2B	APBB1IP																	TSG101	TOP3A	DLD	ABCC8	CLCN7	KLC3	TEF	PPP1R3C	DET1	GAL3ST1	SMU1	MRM1
													SEPT6	NAPG	GYG1	ZADH2	BCAS3	PAK1																	PLIN2	POLM	ACACB	PCDH15	SRC	CLIP4	CREB1	TWSG1	ZSWIM8	ARSF	PKIG	TRMT13
													HMGN2	SYT7	FAHD1	NUDCD2	LARP1	RAPH1																	VPS37D	TOP1	ACADM	TMC1	YWHAB	KIF3C	NPAS2	CHRD	FBXL13	ASAH1	CSTF1	TRMT1L
													GPR37L1	SLC12A5	APRT	SFXN5	FARSA	PLXNA1																	CHMP7	RAD18	CPT1C	TPRN	CAV1	KIF1B	CIART	BMPR2	SHKBP1	CLN6	FAM32A	ZNF621
													ADIRF	TBC1D24	RNMT	LYRM2	C11orf68	ABLIM1																	PIKFYVE	XRCC3	MDH1B	TMIE	SERPINA1	CEP350	NR1D2	BMPR1A	COMMD3	CUEDC1	C17orf85	ZNF155
														CMBL	SMS	SLC22A23	SMARCA1	SEMA7A																	VPS37A	RFC1	ACOX1	GPR98	OSTF1	KIF1C	ARNT	PHACTR3	TRIM23	CERK	SDE2	TRMT61A
														ATP1A1	MTAP	FUNDC2	UBXN6	PLXNB2																	VPS37C	REV1	DLAT	TAS2R4	RHOQ	FAM183A	FAM199X	PPP1R18	HECW1	CERS5	BAG5	FTSJ3
														RAB2A	AHCYL1	DFFA	COMMD6	PITPNA																	SNX3	PMS1	FBP1	TMPRSS3	PRSS1	SLC25A42	BHLHE40	ACVR2B	EGLN3	SPTLC3	TMEM183A	NOL6
														RAB15	ADH5	FAM162A	COPS7B	PLXNB1																	DAB2	XRCC1	PFKFB3	USH1G	ACTB	KIAA0195	HLF	SLMAP	DYRK1B	SGMS1	TTC28	TRMT6
														AIFM3	NNT	CYB5R1	KLHL3	PLXNA4																	MVB12B	OGG1	PDHA1	SERGEF	CLDN10	ZNF266	CRY2	GREM2	FBXO45	SPNS2	CBLL1	NSUN2
														VPS51	AK5	UBR3	TRRAP	NOTCH2																	CHMP2B	C17orf70	HMGCS1	EYS	MLLT4	CASKIN2	EP300	TAOK3	KCTD6	CPTP	SFXN5	TRMT61B
														TUBA1B	ENTPD2	TMEM74B	AFF4	STK24																	RNASE1	FANCE	CYCS	ABCA4	YWHAG	GPR161	PER1	MINK1	UBE2D1	DEGS1	HNRNPH1	NSUN6
														REEP5	GUK1	PLSCR4	BABAM1	CAPNS1																	MYO5B	TDP1	FABP3	TMC2	VIM	KTN1	EYA3	SIKE1	UBE2H	SAMD8	DNAJC18	RNMTL1
														STMN1	AK1	ZP2	FBXL18	TWF2																	CHMP6	RAD17	SLC27A6	PTPRN	RDX	IFT20	PRH1	MTUS1	MARCH4	DEGS2	PUF60	METTL1
														ATP1A2	LPIN1	ACOT9	WNK2	CAPN2																	CHMP2A	EME2	EHHADH	STRC	PRSS3P2	IFT22	SAGE1	ENSA	RUNX3	CERS6	HNRNPAB	RPL3
														L1CAM	BSCL2	LRRC75A	RNF14	MSN																	VPS37B	FANCM	PCK2	OTOF	IL1B	HOOK3	HDAC1	PPME1	WDR11	SGMS2	SPATA24	TRMT44
														NOS1	ALDH3A2		NBL1	STK10																	STX8	XRCC4	H6PD	CRB1	TLR4	CEP170	NAMPT	ANO8	FBXW11	SGPP2	SNRNP27	GTPBP8
														PTPRF	TXNDC17		WBP2	EZR																	CHMP4B	ERCC4	LDHB	USH2A	LRP2	ODF2	RORB	TBCCD1	P4HTM	GLTP	NEK9	THADA
														S100B	NAMPT			RDX																	GORASP2	FEN1	DGAT2	GNG13	YWHAZ	SASS6	ARNTL2	GFOD2	TOR1A	CERS4	PRRC2C	FTSJ1
														ATP1B2	PTGR1			MTMR7																	VPS28	TINF2	SCD	PDZD7	PTEN	CDKL1	SIRT3	MOB4	KBTBD2	PRELP	CRYAB	SMTNL1
														ATP1B1	EPHX1			PIP4K2B																	UBAP1	SPO11	PDK3	VEZT	TJP1	CEP131	PER3	STRN4	BTBD10	TMED8	ANP32B	RPL17
														TPBG	BBOX1			PIP4K2C																	SQSTM1	POLN	MLYCD	LIN7A	EZR	MNS1	FAM110B	STRIP2	ASB6	C14orf178	NAA38	EIF2S2
														ATP2B1	MGLL			PLCD3																	CALU	RFC4	PC	KCNQ4	AQP9	HDHD3	NFIL3	CTTNBP2NL	RNF123	SAMD15	ABRACL	NAA50
														SRR	ACSL3			KIAA0930																	MVB12A	WRN	PDHB	ATP2B2	HSPB1	KIAA1377	DBP	PDCD10	KLHL41	ISM2	ZC3H8	DRG2
														ATP2A2	HSD17B4			TMOD3																	SEC24B	NTHL1	LDHA	DRD5	ANXA2	HYLS1	BHLHE41	MST4	UBE2V2	SPTSSB	API5	EIF3G
														GFAP	NT5E			FERMT2																	STAM	POLD4	ACN9	DFNB31	S100A10	C4orf33	CHD8	STRIP1	PSMG2	ORMDL2	GPATCH1	RPL35A
														CA4	NT5C			SFN																	USP6	CHEK1	HADHB	CNTN2	KRT19	VASH1	SALL2	STK25	TMEM259	ORMDL1	CNOT6L	RPL15
														CNTNAP2	BLVRB			YWHAZ																	RINT1	RFC2	PFKFB1	MYO7A	CLDN4	TTL	ACTR8	CTNNBIP1	PSMG1	GOLGA7B	CMTR1	RPL27
														NLGN2	FAM3C			MACF1																	TBC1D23	FANCA	ACADVL	ANKRD24	F2	TUBA1C	NR2C2AP	FGFR1OP2	UBE2O	ST6GALNAC2	CCAR1	RPL13
														SLC1A3	NT5C3B			GRB2																	ZW10	POLQ	PDHX	TRIOBP	TPM3	TUBB2A	CREB3L4	TAOK2	PPM1E	CRYBB2	NUP50	PDCD5
														SATB2	ABHD14B			DST																	KBTBD12	RPA2	LIPE	TECTB	KRT18	TUBB6	ATF6B	PRRG2	UBR7	CRYGS	HTATSF1	SLIRP
														GRM8	METTL7A			FERMT3																	CHML	DCLRE1C	GCK	SAAL1	DUOX1	TUBB2B	MLLT6	RCN3	UBR3	XG	NUCKS1	EEF1B2
														NEFL	AIP			PRKCB																	SLC2A4	XPC	PDP2	CDH23	F10	RIBC1	MED15	MOAP1	UBR1	ZNF142	TARBP2	RPL30
														ACHE	MSRB3			VIM																	CHM	NEIL1	PDHA2	ANKS4B	PRSS3	CNTRL	ATF2	PPP1R1A	UBR4	B3GALNT1	FAM168B	RPL12
														GPHN	PDE1A			TRIP6																	RAB21	CETN2	SLC25A20	RAPGEF4	MSN	TMEM31	CREB3L1	PPEF1	UBR2	MFSD2B	C11orf68	EIF3I
														AQP4	PDE1B			PDLIM4																	CDR2L	DNA2	ACACA	SYT13	FAM101B	C9orf9	CREB3L2	LCMT1	RNF19B	SUSD4	TRA2B	RPL31
														GABBR1	COMT			TPM4																	EGFLAM	UBE2C	FBP2	ADRBK1	TES	DNAH8	ATF4	PDZD4	FBXO11	CLN3	PCBP2	PFDN4
														CRYM	GNPDA1			AVL9																	EXOC8	CDKL3	SLC7A1	MYO3B	BPIFA1	CCDC77	CREB5	CDKL2	UBR5	DNASE2B	HNRNPR	RPSA
														NPTX2	DHRS11			TTPAL																	MYO5A	KPNA2	PDK1	SLC8A3	SLC26A2	CCDC138	PHF21B	RASSF7	DDB2	HYAL3	NUP37	RPS4X
														PCP4	PHYHD1			SCRIB																	PPIP5K1	MAP7D1	PFKM	CACNG3	HSPB3	TMEM231	SFMBT1	FSTL3	UBL7	OMD	SNRPD3	EIF1AX
														NPY	ALAD			CTNNA2																	RAB8B	SYNE1	ACSL1	RASGRP3	IGFBP1	NPHP4	CREB3	CHRDL1	CUL4B	LALBA	XPOT	ELP6
														MAP2	ESD			ANXA5																	EXOC6	CEP57	HK2	PABPC1L2B	CELA1	WDR35	CAMK1D	ACVR1B	RAD23B	HGSNAT	LSM3	NUDC
														PENK	AKR1C3			LMNB2																	EXOC3	CCNB1	CPT2	CACNA1F	FLNA	CEP290	CIITA	WFIKKN1	RAD23A	ZNF562	C14orf166	RPS23
														CALB1	PRPSAP2			ANXA2																	RTN1	KIF23	FASN	NLGN1	TGM2	TMEM80	ZEB1	ACVR2A	ERCC8	LRRC15	HNRNPK	EIF3F
														NEFH	CBR1			TESC																	C2CD5	DP2	FAM210B	RASGRP2	SFTPC	CCDC28B	ZEB2	INHA	UBE2L3	B3GNT9	PCBP1	RPS13
														TUBB3	UFC1			AGK																	STXBP3	PRR11	TFAM	SCN3B	CTNNB1	RAB3GAP2	SPI1	INHBB	FBXW4	CTBS	SNRPA1	RPS3A
														HAPLN2	AKR7A2			RHOC																	RAB14	STMN1	PDK2	SHISA7	CXCL8	MAP3K19	TRIM71	WFIKKN2	ASB16	PLCL2	ERH	RPS20
														NES	GDA			DSTN																	EXOC1	KIF26B	COX4I1	SLC6A7	OCLN	FAM78B	KAT5	GDF11	USP35	RFTN1	U2AF2	RPL26L1
														SLC25A14	CPNE5			CD47																	PLCD1	CLASP2	PNPLA2	SHANK1	PIP	CEP76	NSD1	CHRDL2	COMMD6	FAM81B	HNRNPD	RPL11
														CASKIN1	LGALSL			CNN3																	TNFAIP2	LEMD3	HADHA	SCN2A	TRIM55	CRISP1	HIPK2	PAEP	NUMB	FAM83E	DDX3X	MRPS22
														HEBP2	C1orf198			FAM131B																	BROX	LMNB1	ACAA2	CACNG6	PHLDB3	STK36	TRRAP	TEAD4	PTCHD2	TMPRSS15	SNRPB2	RPL8
														PRNP	LRP11			NEBL																	RAB10	TOR1AIP2	ABHD12	CACNB4	USP21	RTDR1	MPHOSPH8	GREM1	STON1	PRRG3	DDX39B	EIF3M
														TUBB4B	AMPD2			PAK4																	EXOC2	HAT1	MCC	VWC2	CYLD	TANGO6	TAF4	RSPO3	UBE2Q2	GSDMB	LSM6	RPL4
														MAPRE2	PDE2A			ZC3HAV1																	STX4	BOD1L1	YME1L1	MT3	LRRFIP1	CARF	CDK19	BMP3	DDI2	SLC38A11	LSM1	RPL6
														DDAH1	CNDP1			CSRP1																	EXOC5	ZRANB3	USHBP1	SHISA8	USP4	TMX1	ZNF395	GDF10	RNF111	GBGT1	FKBP3	ZFAND4
														CD99	TMX4			ENDOD1																	EPN1	SKA1	RCE1	KCNC1	KLHL34	ZSCAN16	NACC1	TAOK1	HTT	SSC4D	PHF5A	MRPL13
														SCG3	TMX3			DMD																	RAB34	MMS22L	TXNRD1	HTR3A	LMO7	ZNF165	GATA2	SLC37A3	CLPTM1	ST8SIA6	HNRNPA2B1	RPS16
														PCSK2	SCCPDH			LPP																	REPS2	C21orf62	NDUFS6	FAM163B	USP2	HSPB11	RBPJ	C1orf85	RFWD2	CCDC169	HSPA6	RPS19
														NPTXR	APOL2			LMNA																	REPS1	PAXIP1	PLD1	CALY	BBC3	IFT172	IKZF1	ATRAID	FBXO9	PDZK1IP1	PABPN1	RPL14
														UCHL1	CDK5RAP3			SYNPO																	RAB13	FBXO18	ICMT	CACNA1G	TSPAN17	TTC21A	ID3	BMP8B	FAM53C	C16orf96	SNRPD1	RPS6
														SCG2	MAOB			DTNA																	EXOC4	CENPF	MPV17	GRIA2	TSPAN5	IFT43	KLF2	KIAA1467	KLHL3	FN3K	SNRPE	RPS7
														PCSK1	NAGK			ACTR2																	ARF6	BUB1B	STEAP1	GRIA4	HAPLN1	RAB23	PRDM1	MOB2	UFM1	FN3KRP	LSM5	DRG1
														PCSK1N	C6orf136			FSCN1																	AMPH	SKA2	HSD17B2	CACNG1	LPXN	IFT140	FOS	RGMB	KBTBD6	GLTPD2	SNRPG	RPS14
														SCG5	ABHD10			RHOB																	CNIH2	WRNIP1	AGMAT	GRIK2	IRS2	IFT80	FOXP2	ZFYVE16	UBQLN1	MTRNR2L1	LSM4	RPS11
														VGF	FDPS			PIP5K1C																	CNIH3	BUB1	NHLRC1	LRTM2	HERC3	IFT27	CDK9	SMAD1	UBA6	CCDC24	HNRNPL	VBP1
														NEFM	FADS2			SYNM																	VPS13A	ETAA1	PGAM5	KCNJ9	IRS1	BBS9	BCL6	ZFYVE9	NEDD8	NRBP2	SSB	EIF3B
														TRAPPC6B	ENOPH1			PALLD																	NECAP1	SMARCAL1	HIBADH	OLFM2	MAP3K4	IFT74	TFCP2	CUEDC2	UBA2	STATH	DDX46	EIF2S3
														RTN4RL2	HNMT			TJP2																	CKAP4	BOD1	FDFT1	CACNA1C	HERC4	IFT46	IKZF2	CSRNP1	UBL3	C4orf36	LSM7	RPL23
														TPPP3	DAGLA			TPM3																	SSR3	CXorf57	CPVL	CACNA2D2	INSR	LZTFL1	PSIP1	BMPR1B	UBA3	DMBT1	SRSF7	PA2G4
														TPPP	ABHD12			MPRIP																	NECAP2	FAM175B	CYP19A1	SYNPR	IGSF23	IFT57	HIST2H2BE	SLC44A3	KBTBD7	MDP1	EIF4H	RPS24
														SCN1B	PEX5L			ACTR3B																	SEC24C	CCNE1	GALK1	GRIK3	CCM2	TTC26	BATF3	SLC5A7	UBA5	IGIP	IK	UBL4A
														NUDT3	KIAA0513			PLEKHA7																	SEC24D	APLF	FAM173A	CHRM1	COL11A2	BBS4	MAF	RASSF2	NSFL1C	PLSCR2	CCNL2	PFDN1
														WDR26	PBXIP1			TJP1																	PI4K2A	DNHD1	NAGK	KCNT1	RAP2A	IFT81	ZBTB7B	RASSF6	KEAP1	ZNF33B	PPIL2	AIMP1
														ATP2B4	TRIM36			WDR1																	AAK1	CDK2	ENOSF1	CACNB1	KRIT1	TRAF3IP1	ZBTB16	TIPRL	UBA1	ST3GAL6	C11orf73	EEF2
														SLITRK4	GATM			KIAA1549																	NBEAL2	KIF27	CHPT1	ZNF580	RAP2C	CLUAP1	BCL11B	PPP1R13B	NAE1	ZNF320	SF3B1	ETF1
														APLP1	HECTD4			CDH2																	GABARAP	CDC6	NDUFV2	SLC32A1	CDH17	TTC30B	NR4A1	PPP1R7	USP3	BAIAP3	HNRNPA1	RPS8
														TUBB2A	SIAE			CTNND1																	CLTB	GINS1	TXNDC8	GRIN2A	PLS1	BBS2	TCF3	RASSF8	RBM33	ABO	FUS	MCTS1
														TUBB	NCEH1			GSN																	FCHO2	CDC25A	SAT2	ATP2B3	MYO3A	TTC21B	CCNT1	TP53I3	C19orf53	GUCD1	ATXN2	EIF2S1
														SMPD3	PTGR2			MYH7B																	ITSN2	CHAF1A	UAP1	SHISA9	MYO1E	DYNC2H1	EOMES	TP53BP2	DGCR6	MGAT4C	DCP2	RPS12
														RAB27B	HMGA1			ACTR3																	EPN2	NSMCE1	PARL	OLFM3	ZFYVE28	BBS7	HAND2	KCP	UFD1L	FAM156A	DNAJC24	PLEC
														MADD	TMLHE			CORO2B																	PIP5K1B	SUN3	RHBDL1	GRIN2D	EPS8	TULP3	NFATC1	BMP8A	ACAD8	GAL3ST3	QSER1	MRPS10
														BACE1	NADK2			SORBS3																	RAB35	FIGNL1	TIMM17B	CATSPERD	MAP3K3	IFT122	SATB1	ACVRL1	OAZ1	CYB561	TTC33	RPL36A
														SNCG	EPHX4			RAP2A																	EPS15	DUT	RHBDL2	GRIN2C	MYO10	WDR19	ID2	SMAD5	UBE2G1	ZNF776	SFPQ	RPL7
														NTNG1	PLIN4			UTRN																	CLTCL1	BRAT1	RHBDL3	MMD2	TSPAN8	IFT52	CTCF	SOSTDC1	FBXL7	CHST6	POM121	RPL37A
														GTF2I	SFT2D2			ROCK1																	ATG16L1	ZWINT	DTWD2	SHISA6	PCDH11X	SEPT11	MYB	SMAD6	COPS6	MTRNR2L6	NUP43	RPL36AL
														SRCIN1	HMGN3			GPNMB																	SGIP1	ORC3	APIP	MPPED1	MYO1F	RERGL	VDR	BMP5	SUFU	RNF220	PRPF6	WDR31
														DMXL2	ABHD16A			ADD3																	FCHO1	SMC2	RFK	HPCAL4	PTPRR	HIC2	ETS1	ACVR1	MAPK6	FAXC	SAMD4A	RPL39
														OPCML	SDR39U1			MAPK15																	ANKRD10	TERF2	OPLAH	CACNB3	MYO1C	ZSCAN1	DNMT1	DAND5	KIAA2012	ZNF583	NKRF	RPL24
														SBF1	TMEM132D			CAPG																	ITSN1	PURA	PYCRL	CATSPER2	RALA	TPPP3	PAX5	BMP6	NUB1	CLDND1	ZNF783	RSL24D1
														KIF5A	VWA5A			HMGB1																	GABARAPL1	MAD2L1	ECHDC2	FKBP1A	MYO1D	RAB18	DLL1	NBL1	OAZ2	ZNF561	HNRNPA3	MRPS14
														FRRS1L	PAFAH1B3			BANF1																	SEC14L2	DSCC1	ZNF775	NEUROD6	MAPK13	TMPRSS5	TCF7	CER1	ATAD2B	AKR1E2	TSSC4	RPL22
														SLC8A2	LRRC73			SAMHD1																	BLOC1S6	SMC3	ACSF2	HTR5A	RALBP1	SPAG16	DLL4	ACVR1C	UBFD1	ZNF431	SNRPN	MRPL32
														KIF5C	CLPTM1L			PRKCD																	SMIM13	SMC1A	NR1I3	PDE4D	MYH10	NDE1	BATF	SMAD9	SPATA5L1	MTRNR2L8	RBM38	MRPL10
														VSNL1	UFL1			ABI2																	CLINT1	RAD51AP1	GAPDHS	GSG1L	MAP2K1	BICD2	SMAD2	VWCE	ADRM1	MTRNR2L3	SNRPC	MRPL41
														KLC2	LPCAT4			FHL1																	SPG11	PRIM2	DNM1L	CACNG7	RAPGEF1	ZKSCAN3	GATA3	AIDA	COPS2		DHX9	MTIF2
														KIF5B	TSTD1			CYFIP2																	SNX10	POLA1	SLCO3A1	CACNB2	PXN	CDC42EP4	DDIT3	FRYL	SPRED3		ZNF207	GADD45GIP1
														TUBA8	TDRD7			BAIAP2																	SNX11	NCAPD3	FAM228B	GRIA1	MAPK9	CEP152	BACH2	STK4	GLI2		LUC7L2	EIF5A2
														TUBB2B	TCEAL3			PEA15																	ANKRD50	GINS3	IDH1	GRIK5	RALGPS1	KIAA1731	NELFCD	PTPDC1	OAZ3		MAGOHB	ZNF707
														TUBB6	RENBP			GAB1																	FAM102B	GINS2	ASMT	KCNJ4	MYH9	CROCC	MTURN	PRR14	UBQLN4		NMT2	ABCF2
														CADM2	SEPHS2			DUSP3																	EVA1A	POLI	AFMID	HPCA	MYO1G	C16orf93	THAP3	MEDAG	POMP		SNW1	GSPT2
														TUBAL3				NCKAP1																	FAM102A	ORC5	DIO2	CACNA1B	MAPK12	NUDCD2	ZMIZ1	ZNF408	COPS4		STRAP	XRN2
														MAP1S				PRKAR2A																	PLCH2	PDS5A	ALAS1	AKAP5	MSLN	GLIS2	ZMIZ2	RCAN3	TCEB1		LARP7	MRPS25
														RAB9A				WASF3																	TRAPPC6A	MCM8	QPRT	KCNA1	SYNJ2BP	MEA1	GTF3A	ANKRD52	KIAA0368		XRN1	SEC61G
														MARK1				CYFIP1																	SEC24A	FAM175A	TECR	GRIA3	LRPAP1	SPEF2	H2AFX	GPR124	PLAA		CWC25	IMP3
														ITM2B				PRKAR1B																	GOSR2	DDX11	CNRIP1	EPB41L1	RGL3	SPAG17	SUMO1	FRMD6	SPRED2		EDC3	EIF5AL1
														SPON1				IL6ST																	SEC22A	CDT1	ADH4	CACNG2	RALGPS2	HYDIN	POLR2I	RSPO1	MAP3K14		PATL1	RPS5
														APBA2				CDKN1B																	TRAPPC3	DTL	STARD3NL	TMEM235	RALGAPB	CEP135	ERCC6L2	MESDC2	UBLCP1		DCP1B	TUFM
														PLIN3				WASF1																	SEC22C	POT1	STARD4	CACNG5	YBX3	C16orf45	ERCC3	CSN1S1	UBE3A		HEATR6	MRPL24
														VPS52				RRAS2																	SEC23B	POLA2	NPC2	OXTR	PFN2	CMTM6	RCOR1	NDRG3	SPRED1		DDX20	MRPL11
														RAB18				RPS6KA2																	VPS18	CHTF8	STARD6	DLG1	RAP1GAP	DNAH1	SNAI1	C20orf27	TESPA1		FUBP1	VARS
														RAB3D				MAP3K10																	SCFD1	MCPH1	STAR	CACNG8	PFN1	CMTM8	FOSB	RSPO4	KLHL17		CNOT6	MRPL20
														PCLO				SLC9A1																	TRAPPC11	RNASEH2A	STARD3	PRKCG	CNKSR2	CMTM5	GTF2H2	RSPO2	KLHL21		ZNF579	RPLP1
														RAB3GAP2				PRKAR2B																	TRAPPC10	KIAA0101	NPC1	CPNE6	NLRP3	ATXN10	POLR2K	LGR4	PRSS22		STRBP	MRPS30
														RAB3GAP1				PRKCE																	COG3	MCM4	TMCC1	LY6H	MAPK11	TTLL6	HMGN1	LGR6	UBE2L6		DGCR8	MRPL3
														LIN7C				ARPC1A																	SEC23A	ESCO2	CHCHD6	TMEM151B	KRAS	ZNF232	SUPT4H1	TM7SF3	DCAF10		DGCR14	MTFMT
														SYNGR1				LGALS1																	LMAN2L	WAPAL	ITIH5	VWC2L	IQGAP1	KIAA1279	GTF2H5	AMHR2	NPLOC4		RANBP1	MRPS35
														REEP2				S100A10																	TRAPPC2	MCM5	ITIH6	GRIK1	MAP2K7	DRC1	ERCC2	ARPP19	KLHL29		IGF2BP2	TSFM
														WDR7				S100A11																	TRAPPC4	ACD	CHCHD3	CACNA2D1	STAT4	TEKT2	TCEA1	ENDOU	ASB4		PRRC2A	MRPS11
														PPFIA4				PPP1R1B																	VPS16	MCM3	TIMM17A	PDE4B	HRAS	GAS8	POLR2G	CAPRIN2	FAM114A1		ANKRD17	RPS17
														CASK				NTRK3																	SEC31A	ATAD5	NOS2	CA10	RALGAPA2	MEIG1	CCNH	C4orf19	USP53		GPKOW	RPS25
														RIMBP2				DPYSL3																	GDI1	MCM9	GPX3	GRIK4	ARAF	SPAG1	POLR2F	STK38	ASB9		BCAS2	MRPL40
														ERC1				DBNL																	CNIH1	WDHD1	SYNGR2	ADAM23	RAF1	SPAG6	POLR2L	DKK3	COPS3		WDR77	MRPL43
														CADM4				GDAP1L1																	COG4	SMC4	HMBS	CAMK2D	RALGAPA1	DNALI1	POLR2D	DKK2	FBXO25		WDR83	RPL28
														CADM3				AHNAK																	TRAPPC6B	SPRTN	ENTPD1	ADAM22	EGFR	TSSK2	UVSSA	KREMEN1	BRWD1		DHX35	RPL36
														EPB41L3				ARPC1B																	SEC13	CTC1	GFPT1	CAMK1G	ARHGAP1	RFX3	POLR2H	TMEM198	USP38		DHX16	MRPL48
														EPB41L2				POTEE																	TRAPPC3L	CDC7	ALOX5	RASGRF2	RALGDS	ROPN1L	GTF2H3	SERTAD4	EGLN1		SF3A3	RPS28
														NFASC				POTEJ																	F5	ESCO1	SLC11A1	CACNA1A	MAPK8	CCDC135	PHF21A	STK3	APPBP2		RBM22	PEBP4
														NDRG2				CAP2																	TRAPPC1	MCM7	G6PC2	SLC17A7	EGF	DNAH11	MNAT1	TINAG	TSPYL1		SLU7	MARS
														BAG6				SNTB1																	TRAPPC8	TERF1	GPT	CEND1	RGL2	CCDC172	MYRF	CSRNP2	RNFT1		SNIP1	MRPL53
														DLGAP4				CORO1A																	BLOC1S3	PRIM1	MT2A	CBLN4	RAC3	CFAP221	RARRES3	INHBC	TRIM37		SMNDC1	POLR3B
														PCDH8				CORO6																	COG6	BUB3	SLCO2A1	RASGRP4	RALB	CCDC63	SMYD5	NXNL2	HIPK4		PPIL4	MRPL42
														KATNAL2				DOCK2																	LMAN2	NCAPD2	ENO1	RASGRF1	ARHGDIA	CCDC40	GTF2F2	STK38L	KLHDC2		RBM17	EFTUD1
														PALM				MLIP																	LMAN1	CLIP2	TMEM11	CACNA2D3	RASSF5	DNAI1	GIN1	RCAN2	FEM1A		RBM10	MRPL37
														CKAP4				LSP1																	CTSC	MCM6	ABCB1	DLG3	TIAM1	DNAH7	WFDC3	PPP1R2	FEM1B		BUD13	RPL32
														TAX1BP3				LCP1																	GOSR1	ANKRD32	SCD5	GRIN3A	TBK1	ARL3	MLLT10	RCAN1	TRPC4AP		MFAP1	MRPL1
														CUTA				TRAF2																	TRAPPC12	RAD21	HMOX1	KCNQ2	LST1	CCP110	FAT1	IER5	KLHDC3		PRPF4	FARSA
														TMEM65				B3GNT1																	GDI2	NEIL2	CAT	CACNA1H	STARD13	YPEL1	MLLT11	HIVEP1	KLHDC10		SF3B5	CARS
														LLGL1				SERPINI1																	MCFD2	CDKN1C	HPRT1	GNG3	SOS1	NKAPL	RTF1	TSPAN12	CUL2		TFIP11	MRRF
														FGF12				SIRPA																	TRAPPC9	MUM1	NT5E	STAC3	KSR1	RNF44	LYG1	MOB3B	YPEL2		DHX15	RPL13A
														GOPC				TNS3																	VPS11	CTCFL	APOBEC3F	MOBP	RAC1	FAM174A	BPTF	TMED5	FEM1C		DHX38	PTCD3
														SLC25A22				CLIC4																	SEC16A	PMFBP1	HK1	ZNF710	MAPK14	SCAND1	ZNF217	NOTUM	PTOV1		SF3B4	MRPS6
														MPDZ				HLA-DRB1																	SEC23IP	MACF1	DHDH	TCEAL6	MAPK10	ZSCAN21	SMARCB1	APCDD1	UBE2M		CWC27	MRPL34
														PTPRS				FLT1																	TRAPPC2L	TMEM43	HSPD1	LGI1	NRAS	TTC36	NACC2	NHLRC3	ZDHHC16		CCDC12	SMKR1
														LANCL1				SFRP1																	ZNF787	MARK4	APOBEC3G	CACNA1I	BAIAP2L1	ZSCAN29	RUNX1T1	WWC2	UBE2F		SYF2	ABCF1
														NEGR1				DKK3																	STX5	ANKRD28	HCCS	CAMK2B	BAIAP2	EFCAB6	PHC2	C2orf15	UBE2E2		USPL1	TFB1M
														NECAB2				CDH13																	F8	DST	BTN2A2	GRIN2B	FAM114A2	TMPRSS9	IRX3	ZNF112	TRIB2		RNF113A	RPL23A
														GJB6				ARHGAP44																	TRAPPC13	UHRF1	SLC30A10	NTSR2	WASF2	TPGS1	IRX1	MOB3C	UBE2E1		SMG7	RPL3L
														NCS1				PDCD10																	RAB3IP	EID2B	DNAJC11	GRIN1	WAS	CAPG	CBFA2T3	MOB3A	TRIM2		CWF19L2	EEF1D
														STARD10				TIPRL																	SPG20	RACGAP1	C12orf5	CAMK2G	MAP3K5	SEPT8	MED13L	FRY	CREBRF		DDX5	MRPL30
														PREP				ENSA																	SPCS2	PTGDR	SIPA1L3	CHRNB2	NCK1	ZNF248	TCF15	WISP3	USP25		ASCC3	EEFSEC
														NPEPPS				PPP1R7																	RABGGTB	TUBD1	ACAT2	CAMK2A	MTSS1L	PIBF1	PAX8	WBP2	RCSD1		DDX23	GFM2
														HOMER1				CRMP1																	PKDCC	KIF6	ACAA1	CACHD1	FGFR3	NEK8	MECOM	PHACTR4	USP47		UPF3B	RSRC1
														PRKG1				FSD1																	RSBN1	E2F2	GNPDA2	CACNA1E	WASL	HOOK2	SOX2	MAP7	RNF125		PPWD1	RPL10
														GABBR2				SCRN1																	EHD3	CDC25C	ADHFE1	VSTM2B	FARP1	FAM53B	PRDM5	PPP1R16B	KLHL18		PLRG1	SOD2
														NPTN				ADAM10																	ATG3	CDC25B	GALK2	SNAP91	CDC42	MTPN	YY1AP1	TMEM120B	ENGASE		SETX	RPS21
														ANO6				CD200																	RHBDD1	FAM149B1	MTCH2	CTXN3	RASGRP1	SEPT7	GON4L	MAST3	WTIP		WBP11	MRPL54
														DLGAP2				ICAM5																	TMEM115	PROM2	ZADH2	FAIM2	MAPK8IP2	FMR1NB	ZNF281	TRABD2A	KATNAL2		CASC3	MRPS18B
														LSAMP				DOCK3																	GAPVD1	SCAF11	NUDT3	SCN2B	PTK2B	MROH6	BRD8	SAMD14	SLC13A4		ISY1	MRPS18C
														SHANK2				GSK3A																	GRTP1	TUBGCP5	AGPAT5	CATSPERG	DDN	RSPH4A	CHD7	LRP4	STAMBPL1		TCERG1L	MRPL36
														MAPRE3				LTA4H																	ARL5B	SPAG5	SLC39A8	RIMS2	PTPN5	CCDC173	CIPC	WWC3	SNCAIP		SNRPB	EIF3A
														KIFC2				BCAP29																	OSBPL7	HFM1	PMVK	CACNG4	HS3ST4	RSPH9	GBX1	PCDH9	PAAF1		SF3B3	RPS15
														KIF21A				DPM3																	VAPB	E2F1	NPR1	CAMK2N1	GOLM1	PHTF2	MLX	RASSF4	UBE2S		UPF2	EIF3J
														MAP4				EVL																	OSBPL8	ANAPC2	PPTC7	SYNDIG1	NAV2	DNAL4	TP53INP1	WWC1	ZFAND2B		SNRNP40	PDCD11
														CRTAC1				ARPC4																	PI4KA	ANAPC5	BPHL	SYNGR1	FGD4	DNAH17	NCOA4	FAT3	GK5		C10orf11	MRPL50
														TTL				FMNL2																	VAPA	BRSK1	PNMAL2	PTH1R	FNDC4	DNAH3	SIRT2	TMEM229A	PSMG4		NKAP	MRPL27
														SLC39A12				ACTBL2																	GAK	ANKLE1	SLC31A1	GNAQ	CCDC88A	DNAL1	MIB1	TC2N	KATNAL1		CACTIN	EIF3CL
														GALNT1				IQGAP2																	ATP8B2	PTMA	CDA	LRP1B	ASPRV1	HAP1	MIB2	MAST1	CCDC92		PPIL1	MRPS16
														IGSF21				ARL6IP4																	PIGA	KIF22	DPYD	TACR1	FMN1	DNAH6	NCOA7	ANKRD44	KATNA1		ZC3H18	MRPS21
														SLC24A2				PTPN9																	BIN1	KIF4A	MTHFR	ARRB2	MAP3K12	ACTR1B	SIRT5	MFHAS1	PSMG3		SMG6	CHCHD1
														SLC8A3				GBP5																	RABIF	KIF18B	TYMP	PRKCA	MCAM	DBNDD1	SIX1	DCHS2	DYRK2		CDC5L	C18orf32
														SLC8A1				ALOX5																	LRRC28	KIF15	GSTP1	GRIP2	NOX1	FHL5	SRBD1	PHACTR1	CCDC74B		SF3A2	MRPL55
														ACTR1B				ANXA4																	EIF2AK3	KIFC1	PEPD	RGS3	DAAM2	DNAH12	CDKN2B	CEP170B	FGGY		CDC40	MRPL51
														ELAVL2				STAT6																	OSBP	KIF2C	ABCC1	SAG	FMNL1	DNAH10	FOXC1	RASSF3	NRIP3		TCERG1	MRPL35
														PCM1				IGFBP5																	MOSPD3	KIF9	APRT	CHRM2	RAP1B	DYNLT1	ATOH7	ZNF736	ANKRD42		CWC22	RPL34
														DLGAP1				ADCYAP1R1																	ZFYVE27	MIS18BP1	CKMT1B	NXN	MAGI3	RASL10A	SIX6	URGCP	NGLY1		CWC15	MRPL45
														RTN3				SLK																	OSBPL1A	KIF19	ABCC2	PRKCB	DAAM1	GAS2L2	PAX6	C5orf45	RNF145		SRRM2	DIMT1
														EFR3B				MICALL2																	EPDR1	FOXM1	SLC29A1	DLG2	APC2	GAS2L1	POLR3G	ZBTB44	TRIM13		SNRPA	RPL10A
														HDHD2				TIAM2																	MOSPD2	CCNF	MMS19	NOS1AP	OEBT	FATE1	PRMT5	VSIG10	BAG6		WDR25	RPS29
														COL25A1				CDH9																	DNAJB9	CDCA5	CKMT1A	FAM110A	MAP3K13	ZKSCAN8	CCNDBP1	BTNL9	FAM8A1		BUD31	RPL21
														RUFY3				CDH6																	MYO5C	ANLN	SLC25A3	FAM19A1	SHROOM3	TTLL4	SAP130	MORN1	UBXN1		PRPF38A	RPL38
														TANC2				CDH4																	AP3M2	GTSE1	PTDSS2	CSMD2	ARHGEF11	TTC32	MED10	MORN2	TMEM129		PRKRIP1	ABCE1
														ABRACL				CDH18																	BNIP3	KIF11	PTDSS1	PTPRT	NOXO1	AGBL4	SUPT6H	ZNF114	UBE2G2		SF3A1	ICT1
														AMER2				CDH10																	DENND5B	SPC24	FLVCR2	PRSS21	ADAR	TTLL11	CECR2	ZNF654	UBXN8		RBMX2	MRPL49
														OMG				CDH8																	WDFY2	CKAP2L	HMOX2	PTER	ABL1	TTLL1	HCFC2	CCDC144A	UBXN4		NCBP1	RPL18A
														AAMP				CDH20																	SAR1B	KIF14	FECH	PLCL1	GSK3B	CEP41	SETD1B	FLJ22184	RNF103		PQBP1	MRPL44
														ASTN1				SCRN3																	HERPUD1	KNTC1	SLC25A37	SLC16A6	SCRIB	TTLL9	ZNF638	ZNF302	RNF139		USB1	RPL5
														BRINP1				IGSF8																	PLAGL2	BIRC5	CPOX	PTGER4	TM4SF1	CCSAP	CDC123	C14orf93	LRP2BP		PRPF40B	QARS
														NPTX1				PADI2																	DNM1	CKAP2	PNPO	PTGER3	MUSK	LRRC56	ASH2L	INAFM1	FAF2		RBM4	MRPL17
														NRN1				DPYSL4																	DNM3	CENPN	FLVCR1	RBFOX3	PARD6A	ENOX1	RBBP5	SRRM5	SEL1L3		WDR70	MRPS15
														CHI3L1				NCKIPSD																	SYPL1	CDCA2	ABCB10	PNOC	RHOC	IQCB1	SETD1A	CDRT15L2	UBE2J2		SF3B2	MRPL39
														DDAH2				NGEF																	GPAA1	TUBG1	COX15	P2RX4	MARK3	SEPT2	WDR5	PRR16	FAF1		DBR1	RPP38
														NPPC				ARHGAP39																	ZNF550	PTTG1	COA4	P2RY12	RHOB	C9orf156	CXXC1	SMIM8	FBXL16		DDX1	MRPL2
														FXYD7				ABR																	TUSC2	CCNA1	OMA1	P2RX7	DLG5	ZNF202	BRD4		FBXO22		EIF4A3	AURKAIP1
														FXYD6				MACROD1																	MAGT1	CHFR	COQ5	MAP1B	NOXA1	SDCCAG8	CAMKMT		ZNF414		CRNKL1	MRPS27
														TTYH1				HPCAL1																	COG5	MELK	UQCRHL	ZBTB11	PRKCI	STK32B	TCHP		KCTD11		RBM15B	EIF5A
														IGLON5				MDK																	STXBP4	CENPA	TOMM22	LRRC73	CYBA	WDR90	POLR3K		SAE1		PUM1	BTF3
														IQSEC3				FNTA																	SNX6	KIF20B	COA3	IMPG1	ERBB2IP	CCDC126	AFF4		OBSL1		DNAJA2	MRPL28
														ESYT2				SCIN																	WDFY3	CKS2	TIMM21	ABCA8	TMTC2	ZNF337	GNB1L		KCTD13		EIF4E	RPL39L
														OSBPL8				PITHD1																	CLGN	KIF21A	UQCR10	CTNS	TFPI	ZNF880	MYCN		DCUN1D2		NUP35	MRPL47
														CNTN1				CCNY																	ATG5	KIF21B	COX20	CHRNA3	SKAP2	SAMD10	ENY2		PLEKHF1		IPO8	RPLP0
														NDRG4				GPR158																	ATP9A	PARPBP	COX8A	TENM2	PTPN12	EFCAB7	H2AFZ		ZNF319		RBM42	MRPS28
														CLIC1				HS6ST1																	SPG21	ESPL1	ABCB7	VIPR2	CPNE2	CEP44	GTF2A2		DCUN1D1		EIF4G1	RPL18
														MAGI2				GPR107																	SP4	CKAP5	UQCRQ	OPN4	NCK2	TOX2	TAF5		NDFIP2		LARP1B	POLR1C
														KANK2				MLC1																	CD300C	MAPRE1	COX7A1	LNX1	LCK	RBM46	TAF13		FBXO3		PAPOLG	MRPL52
														TMEM160				ARPC5																	LNPEP	CENPT	PMPCB	OPN5	FYN	SHISA2	HESX1		ASB2		EWSR1	SEC61A2
														NUDT14				RASAL2																	RFESD	KIFC2	COQ4	ABCA2	LYN	TPGS2	ANKMY2		TRIM56		SRSF2	MRTO4
														TMEM143				RASSF8																	BLZF1	CCNB2	ATP5G1	RCBTB2	ITGB1	CEP104	TSPAN6		ASB14		FAM50A	RPL7A
														STARD7				DGKH																	CRACR2A	CCNA2	COQ3	ZBTB40	SIRPA	KIAA0586	PCGF2		PDCD6		RWDD2B	GUF1
														KIF13B				PDLIM3																	AP5B1	FAM83D	NDUFV1	DCDC1	PTPN22	LEMD2	ZFHX4		RFFL		PAXBP1	MRPS33
														RAB11B				MEGF9																	DENND2D	MAPRE3	UQCRC1	RCBTB1	ITGA5	TCP11L1	NDRG1		UBOX5		RBM39	RPS9
														FBXL20				ZNF185																	IQCK	TCF19	SDHAF1	FAM210A	LCP2	FBF1	SMAD4		TRIM41		SH2D3A	MRPS18A
														GRM3				SYNE1																	SEC16B	KIFC3	UROS	CPED1	APBB1IP	CCDC9	UBXN7		CRISPLD2		SRRM3	SSBP1
														ADD2				LANCL2																	SYTL3	SGOL2	COX7B	NOS3	TAX1BP1	CEP192	MOV10		DPY19L1		SRRM4	MRPL57
														SLC12A4				MARCKSL1																	TM9SF2	CENPH	CYC1	UNC13C	ZAP70	WDR62	PML		RNF126		PTBP1	MRPS12
														OXR1				CSMD3																	IPMK	HAUS5	ALAD	GNAZ	CD47	CEP97	NFIA		RNF144B		CBWD1	MRPS23
														PLP2				ERLIN2																	ATL1	ZWILCH	FDXR	NRSN2	SPINT1	CEP120	NLK		BTBD2		NUPL2	MRPL16
														OLFM1				RASA2																	RABL3	KIF2A	TIMM10	SYN1	COL3A1	PIFO	HOXA1		ARIH2		CBWD3	MRPS9
														LRRC4B				RASAL1																	RTN2	RRM2	ADCK3	CAMK2N2	MMP2	TUBE1	HCFC1		COMMD1		RBM6	MRPS2
														GPM6B				RAP1GDS1																	TRIM69	CENPI	COQ6	RIMBP2	CX3CL1	NIN	N4BP2L1		CCDC22		SHE	IARS
														GABRB2				MOB1B																	KIF16B	KIF13B	ADCK4	DOC2B	PECAM1	TUBA3D	THAP11		DCUN1D4		YTHDC2	ERAL1
														PTPRD				PTGFRN																	TPTE2	NEK2	IDI1	ZNF500	IL34	TBCD	OGT		KLHL25		RBMX	MRPL19
														TTC7B				TMEM63B																	LYST	SMARCAD1	ATP5H	ADNP2	FGF2	VASH2	R3HCC1		KLHL22		CSTF3	GTPBP3
														OSBPL6				EFNA3																	HERC1	TLK1	COX11	ZBTB1	CSF1R	CC2D1B	THAP10		TNFAIP1		METTL4	MRPS26
														CADM1				SWAP70																	BLOC1S2	BRE	NDUFA4L2	DCT	IL7	EFCAB11	THAP6		COMMD4		ANGEL2	GFM1
														ARL8B				NUAK1																	POMK	CETN3	ATP5C1	FRRS1L	VCAM1	TBCC	PRKRIR		LZTR1		FIP1L1	MRPL4
														TTYH3				MTSS1																	RTKN2	CCNG2	LYRM4	HRC	APOE	TUBA3C	HIST1H4F		KLHL20		CPSF2	MRPL9
														GABRB1				LMBRD2																	PTAR1	REC8	ATP5G2	FAM76A	PF4	ACTRT3	GTF2IRD1		KCTD5		YTHDC1	MRPS36
														TAC3				IGLL5																	FAM134C	CCNJL	ISCU	ODF3L2	CCR4	ZNF587B	BAZ1B		KLHL9		SRSF6	DENR
														KCTD12				GFRA2																	RIC1	CDKN2D	UQCRFS1	SCAMP1	CXCL5	IQCG	GTF2F1		COMMD9		KIAA1429	HIBCH
														TMX1				DGKI																	ZDHHC14	TRIP13	MMAB	FNDC3A	PTGS2	SLC25A43	GTF2I		PEF1		PRPF18	RPL29
														ADAP1				PDZRN3																	ARV1	SMC1B	FDX1	C10orf35	CXCL1	SEPT6	SSRP1		COMMD8		CPSF3	RPL7L1
														EML6				TMPO																	HIP1R	FBXO5	COA1	GRM2	CSF1	C9orf171	CREM		ENC1		SRSF5	RPL23L
														DPP10				DGKG																	RUNDC3A	PKMYT1	AIFM1	OPRM1	CXCL16	OFD1	RBBP4		KCTD17		HNRNPC	TPT1
														TCP11L1				SPOCK2																	BMP2K	STIL	CHCHD7	CALB1	ITGAX	TMEM107	HES1		COMMD5		SRSF10	DROSHA
														CAMKV				POMGNT1																	SORCS2	CDKN3	ATP5B	ACHE	MRC1	PLEKHO1	RBBP7		KLHL7		WTAP	ABCF3
														ZNF787				AKAP12																	ARL4A	CCNB1IP1	PET117	RGS1	ITGB2	SSX2IP	DYRK1A		KLHL13		PAPOLA	RPL35
														TRHDE				SHD																	EMC1	SLBP	COX18	GNAI1	CCL17	SSX3	ARL4C		COMMD10		SRSF3	MRPS34
														LZTS1				CDC42BPB																	VAMP5	DMC1	SLC25A24	MBP	TLR2	RP2	TSPYL2		FAM117B		HNRNPDL	MRPL33
														NELL2				CDC42BPA																	STON2	CDCA7	OGDH	GNAO1	CCL7	ARL13A	DIDO1		FAM129B		MOV10L1	DHPS
														ARHGAP23				PHACTR1																	SNAP47	MAD2L1BP	SCO1	GNAI3	ACKR2	UNC119B	SSBP4		COMMD7		GPATCH8	RPP25L
														FARP1				RFTN1																	VAMP1	VRK1	ATP5S	HRH2	ITGAM	TMEM138	TADA2B		KCTD10		METTL3	ELP4
														HEPACAM				NUCKS1																	STXBP5	DBF4	COQ7	GNAI2	ITGB3	CFAP36	NFE2		KLHL42		ERI3	GMPS
														KTN1				CLDN10																	SNAP29	HORMAD1	NFS1	PDE6B	ADAM17	NPHP3	NFE2L2		GAN		U2SURP	DARS
														SLC4A10				ZAK																	RAB22A	PSMC3IP	COX19	PLSCR4	FCGR3B	TMEM17	TADA2A		DCUN1D5		NUDT21	PPP1R9A
														SLC4A8				PSD3																	VPS33A	MYBL2	SUCLA2	CHGA	CXCR6	MKS1	MAFF		KLHL24		PUM2	GRWD1
														ICA1				PRUNE2																	MLF2	SYCP2	COX10	ADORA1	CCL20	TMEM67	ARID3B		KLHL8		IGF2BP1	CCDC137
														LRFN5				SCAI																	ATP9B	TEX11	NDUFA4	CDR1	CXCL2	CYS1	MAFG		SPOPL		YTHDF2	NPM1
														SPOCK3				MAP7D1																	RB1CC1	MND1	SDHA	TYRP1	CD200	SPRYD3	MAFK		KCTD2		DDX39A	TRUB2
														PLEKHO2				CRELD1																	TFEB	HORMAD2	COQ2	GPR15	CCL26	TRIM32	FAM229A		KBTBD8		CNOT1	GCN1L1
														MAN2A2				RNF214																	ATG13	PLK2	SURF1	KCNA2	ADAM9	ZSCAN20	NEUROD1		SPOP		RBM15	DHX40
														PDZD2				B3GNT2																	ATG9A	ANAPC15	COX7C	KCNAB2	STAT3	ZNF397	TCF21		COMMD2		ALKBH1	TBL3
														ARHGAP26				VASN																	MON1B	RNF212	FXN	CADM1	ADAM10	POC1B	OLIG2		SIAH1		CSTF2	NAT14
														DYNLT3				HS6ST3																	FUNDC1	CENPB	COX7A2	ADORA2B	IL15	TUBB	OLIG1		SIAH2		TLK2	ZNF593
														MCTP1				CTHRC1																	ULK2	CAMSAP3	SLC25A19	NFAT5	IL1R1	CFAP20	FAM168A		C16orf62		CPSF1	QTRT1
														ATL1				RGMB																	SH3GLB1	MCMBP	SDHC	TYR	IL18	EFCAB1	TRIM28		FBXW5		EIF4E1B	CCDC124
														FBXL16				CYP4X1																	TMEM59	ART5	COX14	POMC	CCL5	CCDC66	KIAA0247		HIF1AN		PCF11	EEF1A2
														MMRN2				SAMD14																	ATG4A	PMF1	ATP5G3	GNG2	CD163	CCDC113	CEBPG		EPAS1		ALKBH5	DNASE1L2
														IL1RAP				AATK																	MAP1LC3C	SLK	HSCB	ADORA3	FGF13	CCDC149	TMEM161A		TMEM64		METTL16	DHX29
														KCNAB2				RGCC																	ATG16L2	ART4	SUCLG1	KCNN3	CD40LG	LRRIQ1	PRRX1		CPNE3		SRSF4	PTCD2
														AKAP7				LZIC																	ERN1	ITGB3BP	GLRX5	PPFIBP1	STAT1	TMEM237	SS18L1		XKR6		YTHDF3	SKIV2L2
														TMEM25				R3HDM2																	MAP1A	NDNL2	CECR5	ROM1	CXCL14	CCDC96	TNFRSF21		ZBTB39		HELZ	SUPV3L1
														ARC				PLCL2																	C9orf72	ANAPC11	TIMM50	PRPH2	APP	ENKD1	ETV1		DZIP1		METTL14	DHX37
														KCNAB1				SMOC1																	GABARAPL2	LIN54	SFXN1	QPCTL	MMP9	TTC18	ZIC3		ASB3		CLP1	DDX56
														THSD7A				INPP1																	ATG14	BABAM1	UQCRH	GIPR	CD40	ENKUR	ZNF274		TMUB1		ALYREF	DDX49
														ATL2				ITPKB																	RAB33B	DDIAS	SCO2	TMEM18	SELL	IQUB	BRPF1		FBXL4		ZNF326	DDX21
														TMEM33				NHEJ1																	FYCO1	LRRC17	SFXN4	ADAM11	SELP	CCDC70	TAL1		ANKZF1		BAG4	EIF1B
														DIRAS1				CROCC																	PIK3R4	NIPBL	NDUFS4	PCSK1	ICAM1	CCDC125	ZNF627		UBE2R2		GRINA	NAT9
														PCYOX1L				FBXO41																	MAP1LC3B2	CDKN1A	COX6B1	ADCY8	PTPRC	ZMYND12	MED20		TULP4		SF1	EIF3D
														KCNH1				LETMD1																	PIK3C3	CCNY	UQCRC2	ADCY3	TIMP1	CCDC81	MECP2		UBXN10		NSRP1	AIMP2
														HOOK3																					MAP1LC3A	CCNJ	COQ9	TNNI3K	TREM2	CCDC38	SSBP3		RNF7		ZRSR2	POP4
														C2CD2																					ATG101	CCNI	UQCRB	CADM2	CD8A	IQCD	SSBP2		RNF181		ADARB1	FBLL1
														ARMC8																					ATG4D	RBL1	COX5B	GPRC5B	CCR5	FANK1	PRDM16		CREBL2		TSEN2	FBL
														NTM																					ATG12	CCNO	NDUFA12	LINGO2	CCRL2	CFAP45	RRAD		UBE2Q1		PIWIL2	DDX19A
														FBLN7																					WDR41	CCND3	ATPAF1	BCDIN3D	AIF1	C4orf47	MITF		FIGN		TSEN15	IKBKAP
														PTAR1																					SEC62	CDK14	SLC25A11	NEGR1	CXCL6	LRRC23	TLE1		LIMD1		TSEN34	ZCCHC8
														ANKS1B																					SMCR8	CCNG1	COX5A	NRXN3	CCR3	C11orf70	KAT2A		EGLN2		TOE1	CTPS1
														TJAP1																					OPTN	CNPPD1	UROD	ZNF608	XCR1	CCDC50	HDAC8		TTLL12		TSEN54	EIF4G2
														NCAM2																					ULK1	BTBD3	SDHB	TMEM160	CCR1	CFAP58	SCMH1		TMEM222		ANGEL1	EIF2B1
														HCN1																					ATG10	TUBGCP3	ACO2	DNAJC27	ADAMTS2	C7orf31	SETD7		RNF128		PRKRA	EIF3E
														HVCN1																					MAP1LC3B	SYNE2	CRLS1	KCTD15	MFGE8	C9orf116	MAML1		USP48		THOC2	CARS2
														KCNIP4																					ATG7	PPAPDC3	PET100	GNA12	CCR10	MYCBPAP	MBD3		OTUD3		HSPA12A	AAMP
														RFTN2																					PREB	SUN2	PLBD2	RNF217	IL16	ARMC3	SUV39H1		USP24		CPSF6	XBP1
														PLXDC2																					AMBRA1	NFATC2IP	SLC25A41	GPRC5A	CCL2	PRSS54	ARID4B		RNF32		PAN3	SEC61B
														PCDH9																					FAM134B	MAP7D3	GSTM3	GRM8	SH3GLB2	ACTL8	H2AFV		WBP5		MKRN2	ADAL
														RNPEP																					KIAA0226	MORC1	GSTA4	GRM6	HYAL2	THEG	CBX3		DCAF7		GLE1	GNL2
														CPNE9																					ATG2A	CCDC25	LYRM2	RAMP3	COL7A1	LIPI	KAT7		FBXW8		PAIP1	RRP12
														BASP1																					EPG5	ANAPC4	PEMT	GPRC6A	TGFA	ZNF720	HIST1H2AC		TRIM16L		PABPC4	NOC4L
														CRIP2																					ULK3	ANAPC7	EBP	GPR107	TXNDC9	MAPKBP1	CABIN1		FBXW2		RBM26	ABT1
														VAT1L																					CCPG1	ANAPC1	TAMM41	CRTAC1	LGMN	C2orf74	CBX6		FBXO16		ZC3HAV1L	URB1
														FHAD1																					UVRAG	GADD45B	PCYT2	RPRM	ARHGEF17	TMEM241	DNMT3B		KIAA1875		ZCCHC3	NGDN
														KAZN																					WDR45	OARD1	OPA1	GRIP1	RHBDF1	C16orf46	DNMT3A		WDR86		RC3H2	DDX54
														NWD2																					ATG4B	MZT2B	CDS2	RANGRF	VNN2	C1orf192	NR4A3		COPS7A		MEX3B	SKIV2L
														IRGQ																					DRAM1	MZT1	CYP2J2	AKAP7	SBSPON	ZNF174	EHMT2		COPS7B		CNBP	EXOSC10
														PHYHIPL																					WDR45B	MPG	AGPAT3	PRRG1	RHBDF2	CAPN15	HDAC5		TMEM156		MEX3A	DDX18
														PRRT3																					WIPI2	CDC14A	PISD	GNAS	B3GALTL	IQCE	MEF2D		ZNF569		ZC3H12B	WDR3
														LRRC40																					NBR1	DSN1	LIX1	KCNK1	C3	NEK10	HDAC3		CORO7		ZC3H7A	PUS7
														C2CD4C																					VMP1	MAD1L1	SLC7A9	APBB3	THBS1	WBP2NL	MTA2		KLHL15		ZBTB45	BMS1
														PLEKHA1																					ATG4C	NSL1	SLC28A2	RAB3A	ADAMTSL1	ZKSCAN1	GATAD2A		ARIH1		HENMT1	DDX60L
														GOLGA7B																					BNIP3L	MIS12	SLC43A2	EPB41L5	SPON1	C9orf129	MAML3		KLHDC1		SUGP1	EIF4B
														OSBPL9																					ZFYVE1	CLASP1	SLCO4C1	PRRT2	ADAMTSL2	HOOK1	H2AFY		AZIN1		SRRT	UTP23
														EML3																					NRBF2	CENPC	SLC7A5	ASIC1	TRIM8	SFT2D1	KDM6B		ZNF436		KIAA1143	WDR43
														ANKRD24																					ATG2B	SYNE3	SLC22A8	SNAP25	KRT23	LHFP	MAMLD1		RNF26		NRDE2	TRMT2B
														TACC2																					STX17	GADD45A	CPS1	RIMS1	POMZP3	AGA	SALL4		RNF152		C19orf47	DDX17
														FAM107A																					STXBP2	CABLES1	GRHPR	NRXN1	DUSP2	PKHD1	CBX8		RNF38		HNRNPM	DDX52
																																			TNK1	DBF4B	AGXT	DIRAS2	IL13RA1	ZNF696	PHC3		TDRP		EAPP	DCAF13
																																			EDEM3	PSRC1	PREPL	CPLX2	ITGA3	C11orf49	HDAC11		AKIP1		SUGP2	UTP14A
																																			VPS13C	ARHGEF39	HOGA1	SYP	ITGAV	FAM153A	EED		UBXN11		HNRNPA0	PAPD5
																																			GSKIP	CDKN1B	SLC7A11	ESYT3	PARVB	FAM153B	KDM6A		UBE2E3		SREK1	KRR1
																																			PIGQ	HMGN4	SLC7A8	STXBP1	ITGA11	CSPP1	SIRT4		NINJ1		RBM45	UTP6
																																			PIGU	TOPORS	MTFR1L	SCAMP5	SPP1	DNAH14	KLF4		MARCH1		KPNA6	UTP3
																																			PYURF	CFAP97	PEX3	SV2A	THY1	RAB3GAP1	FOXA1		UBE2W		CCDC97	NOP14
																																			DPM1	HMGN2	PINK1	UNC13B	ITGB7	TMEM108	MEF2C		UBE2Z		EIF4E3	UTP15
																																			PIGL	MACROD1	DNAJC15	SYNGR3	ITGAL	NEK4	NR4A2		ZFAND5		DNAJB5	HEATR1
																																			PIGO	PARG	GPI	SYT4	COL18A1	KIAA0753	REST		MARCH8		OGFOD1	RBM19
																																			MPDU1	PARP3	GPLD1	UNC13A	CRK	PPP1R37	NCOR1		RNF167		DCPS	IMP4
																																			PIGB	ASF1A	ELOVL6	SYN2	COMP	ZNF418	SIRT6		MARCH9		DNAJB2	DDX50
																																			PIGH	MACROD2	SLC39A13	RAB3C	LAMB1	AGAP4	NR2E1		UBE2D2		DNAJC17	DHX32
																																			PIGX	TNKS2	SLC35D1	CPLX1	ITGA10	CCDC183	H2AFY2		CAND1		SNRNP70	NAT10
																																			PIGZ	ANKRD26	SLC35D2	SYN3	TSPAN3	MTMR10	HIST3H2A		RNF11		STK10	DDX31
																																			PIGT	TSNAX	UGDH	SV2B	COL4A1	RSPH6A	PHF12		FBXO4		LSM8	DDX24
																																			PGAP1	LMNB2	SLC35B4	SNTB2	ITGA7	C12orf55	TBL1X		FBXO7		TTC9B	UTP18
																																			PIGG	G2E3	SLC35C1	SYNGR4	CHAD	TSKS	RING1		CUL5		ALKBH7	DQX1
																																			CDIPT	CINP	CANT1	NRXN2	ITGA8	MCHR1	CITED2		UBE2D4		FAM107B	KCTD19
																																			PIGV	CCDC90B	HSD17B11	VSNL1	ITGA1	HEMGN	BCORL1		THAP7		PIWIL4	DDX51
																																			PIGW	TTC38	DGUOK	ESYT2	COL4A4	C11orf86	CTBP1		DCAF5		NOVA1	RBM28
																																			PGAP3	GAS2L3	LPPR4	BSN	PLAUR	EML2	EGR1		AIFM3		MBNL2	NOL10
																																			PIGM	GDAP2	PRDX1	ESYT1	COL5A1	COA8	PHC1		SCARF2		TAF15	SDAD1
																																			PGAP2	NEDD1	PDE2A	GPR37	THBS4	SEPT9	TBL1XR1		ZNF74		CELF1	WDR46
																																			MAN2A1	WEE2	PITRM1	CALB2	GYPC	CCDC37	KAT6B		LRRC74B		NOVA2	ZGRF1
																																			PIGC	H1F0	NQO2	PCLO	CD276	CEP128	CREBBP		LRRC74A		RBFOX2	NVL
																																			DPM2	MCMDC2	TRABD2B	ATCAY	DAG1	ZSCAN32	KAT6A		C1orf43		SCAF8	DDX10
																																			NHLRC4	HAUS6	PEX10	FER1L5	TNXB	KRBA1	CBX4		SMIM15		ARMC9	ABCC10
																																			MPPE1	FZR1	VDAC1	CHGB	TNK2	TEKT3	CBX5		SPSB1		TTC23	MTG1
																																			PIGP	PIF1	PEX6	STC1	LGALS8	BBS12	MTA1		DGCR2		TXNDC15	NOA1
																																			AP4S1	LIN52	GBAS	SLC6A13	ALCAM	KIAA1841	NCOR2		DCAF6		RRBP1	POLRMT
																																			PIGF	LRWD1	MFN1	SLC34A1	BSG	CEP72	GATAD2B		ASB13		LARP6	EXOSC8
																																			PIGN	CDK15	DNPEP	RGS5	JAM3	FHL3	MTA3		ASB5		DZIP1L	BRIX1
																																			PIGK	HMP19	IRGQ	PPP1R26	FLNB	CDC42EP2	MAML2		DCAF16		TTC14	RARS2
																																			XXYLT1	E2F3	MFN2	FGF12	COL9A3	TCTN2	CHD4		DDRGK1		TIAL1	GRSF1
																																			RIN2	MASTL	FIS1	BRINP2	LAMB2	BIVM	KDM5B		CUL7		DMTF1	MTPAP
																																			B3GALNT2	E2F5	SNCA	DRD4	LAMA4	RPGRIP1L	CHD3		USP54		TMEM101	POP1
																																			FKBP14	CDC26	PGK1	AKAP11	HMCN1	B9D2	SMARCA4		GPS1		TMEM209	RPP14
																																			MBTPS2	ANAPC16	PPAPDC2	AKAP6	ITGB8	TCTN3	CBX1		ARRDC2		PPP1R42	RPP30
																																			FAM13B	CDC14B	DHCR7	RELL2	ITGAD	TMEM216	HIST1H2BC		TOM1		PRPF3	RPP25
																																			RUFY1	LIN37	PEX5	AKAP12	ILK	B9D1	MEF2A		ASB11		UBAP2	POP5
																																			REEP2	DONSON	ACSM3	AKAP14	LAMA5	AGBL5	KAT8		C19orf60		POM121C	POP7
																																			CNPY4	CENPW	DTYMK	SPHKAP	ITGAE	CC2D2A	MAF1		INO80D		HSPB6	YRDC
																																			RUFY2	CDK16	TIMM13	AKAP8	TLN1	TCTN1	RNF2		USP34		HSPB7	REXO1
																																			RASGEF1C	TUBGCP6	CUTA	NBEA	PARVA	CEP78	PRKD2		NKX1-1		ZNF277	REXO2
																																			PLEKHM1	CDK17	TIMM10B	PALM2AKAP2	VASP	AGTPBP1	ATN1		ALPK1		RSRC2	C1D
																																			NIPSNAP1	E2F4	HINT2	AKAP10	CD80	NUDCD3	KAT2B		TIFA		ZMAT5	NMD3
																																			TECPR2	CDK18	MRI1	AKAP9	FRAS1	NEK5	ARID4A		DCAF12L2		NCBP2	DIS3
																																			TP53INP2	DTD1	AMD1	CCDC15	RELN	C1QTNF7	BRF1		ZER1		HNRNPH2	MDN1
																																			TBC1D17	RBL2	CTH	AKAP13	FLNC	NEK1	POLR3D		DCAF4		SCAF4	SCAMP4
																																			TECPR1	LIN9	MAT2A	STIM1	DOCK1	CCDC65	TAF11		KCTD7		NWD1	LOC81691
																																			BCL2L13	ZBTB14	TALDO1	ATP1B2	CD151	TBC1D32	ZNF189		WDR42A		CCAR2	LAS1L
																																			VPS39	WDR76	MTAP	ATP1B1	EPHA2	CCDC61	PPM1D		FBXL15		WDR33	RCL1
																																			SNX18	MAU2	ENOPH1	SLC20A1	ACTN4	LRRC34	CDK13		BTBD6		NXT2	ZC3H15
																																			TMEM184C	PTMS	ADI1	CLSTN3	NPHS1	TVP23C	INTS2		ZYG11A		PPP1R35	ADAT1
																																			TBC1D25	CIB1	MAT1A	SRCIN1	COL9A2	CAMSAP1	ZMYM4		CCDC8		SAFB	AATF
																																			TEX264	NUMA1	SMS	CLSTN1	LAMA2	DEF8	NFYA		DCAF8L2		RNPC3	EIF5
																																			RAB24	PRIMPOL	PNP	LRRC7	COL4A5	SPICE1	BCAS3		HIF3A		SAFB2	TRO
																																			SEC63	RNF4	RPIA	CDH22	DAB1	TMEM245	GSC2		FBXL12		KIAA0430	NOL12
																																			TBC1D15	ADPRH	ZFP92	PTPRS	COL6A2	ODF2L	TBX1		ZSWIM4		G3BP1	CTPS2
																																			TBC1D5	GADD45G	HTATIP2	SLC18A1	BCAR1	CCDC110	GLIS3		COPS8		EIF4A2	KLHDC4
																																			TBC1D9B	TDG	NUS1	CLSTN2	MMP14	CEP63	SP6		CAND2		LUC7L	AARS
																																			TMEM184A	SMUG1	PRODH	ZFAT	TNN	ZNF394	HOXC11		FBXO21		SART3	SARS2
																																			TMEM184B	MBD4	SOD1	PKD2L2	THBS3	ZNF483	NAP1L4		MYCBP2		THOC6	GARS
																																			RER1	PARP11	SLC25A46	ATP10A	COL9A1	ZNF682	ZBED3		LRRC29		CIR1	NARS
																																			SNX17	TUBGCP4	TXN	SLC35F1	CD81	SEC14L1	HMG20A		FBXO44		PRPF38B	EIF2B2
																																			TBC1D13	TOP3B	ATP5F1	LRRTM2	ITGA2	WSCD1	ASCL2		FBXO41		CTNNBL1	QRSL1
																																			TTC17	SET	IREB2	CCDC17	TLN2	CCDC18	ZFPM1		FBXL14		UBL5	ASNSD1
																																			C10orf88	SFI1	PTRH2	DLGAP2	CRKL	PITHD1	TRIB1		WDTC1		HNRNPUL1	EIF2B5
																																			USP6NL	MZT2A	HSPE1	DLGAP4	COL12A1	MYNN	STK40		BIRC6		DHX34	EIF2AK4
																																			SCYL1	STAG2	NDUFS5	ZIC4	TNC	PLEKHO2	SIX5		FBXL22		CHERP	NARS2
																																			FAM181A	ELF1	CLPTM1L	HOMER1	LAMC3	UMODL1	TCEA2		CUL9		TRNAU1AP	RMND1
																																			TMEM9	PDS5B	CYBRD1	KCNH5	COL4A6	FHAD1	DDX26B		ABTB1		ZCCHC17	FARS2
																																			ALPK3	TOP2B	ACMSD	CDAN1	VTN	LYG2	ELL		ZYG11B		DNAJC5G	VARS2
																																			ATP8B4	MYT1	GDAP1	GRM5	TNR	WDR27	DCDC2		FBXO10		TXNL4A	LARS2
																																			SPCS1	RNF138	LRRC57	MPP2	COL6A6	CDIP1	MED28		ZSWIM6		U2AFBP	IARS2
																																			CHMP1A	TEX15	PAH	HOMER3	CD164	MDM1	RNMT		FBXL20		FAM120A	AARS2
																																			KIAA0319L	SWI5	TOMM40	TMEM69	ITGA2B	CDC42EP3	TGS1		FBXW12		DNAJC16	TRMU
																																			RTN3	SFR1	CYP2R1	ANKS1B	ENG	TSSK3	RNGTT		FBXO6		DNAJA4	WARS2
																																			DGCR6L	SYCE2	PKLR	LGI3	ITGB5	KBTBD11	PDCD4		FBXO42		LSM2	GAMT
																																			ASNA1	MEI1	ATP5A1	DLGAP1	ACTG1	SNTN	ICE1		KLHL5		ECM2	DPH1
																																			DTNBP1	RAD51AP2	TIMM23	HOMER2	PARVG	CFAP43	DLX2		KLHL11		ZC3H6	BCCIP
																																			CHMP5	MTBP	CCS	GPBP1L1	ITGB4	DNAAF3	TAF6L		FBXO27		SART1	TBRG4
																																			RPN2	TDRD3	TIMM23B	NEFL	MAGED1	ADTRP	ZNF280C		LRRC41		NCOA5	BBS10
																																			DNAJC10	PARP16	HDDC3	DAPK1	ACTN1	CES4A	SAP18		FBXO17		NUP107	ALG9
																																			CCIN	RNASEH2B	GOLT1B	RCN2	JAM2	ZNF222	MEN1		CACUL1		XPO5	DHODH
																																			DPY19L2	CHRAC1	GOLT1A	GPR143	CTLA4	ERMARD	CAMK4		FBXO31		XPO6	N6AMT1
																																			ITPKB	LRRC46	GRPEL1	SNCG	TSPAN4	C6orf118	JADE1		FBXO40		SEH1L	GAR1
																																			BIN2	RIF1	TOMM7	NR2E3	TSPAN14	TTBK2	RCCD1		BTBD1		PTBP3	C6orf203
																																			RIN3	STAG1	PKM	COCH	COL6A3	SPATC1L	HEY2		DCAF15		ZFP36	TPRKB
																																			STX11	SMC6	CHCHD4	SPARCL1	COL6A5	C9orf24	BTBD17		ZSWIM5		SUMO3	PUS7L
																																			STAM2	RAD21L1	TOMM40L	TMTC1	CD44	C3orf14	KDM4B		FBXO30		PPP1R16A	CECR1
																																			LRRC59	TMPO	PLD3	CAV2	ITGA9	C1orf115	KDM2A		FBXL5		NUP210	NCL
																																			ZFYVE20	PLK3	GLRX3	CABP4	VCL	CDKL4	PHF8		FBXL2		NFKBIL1	RRP1
																																			LRRC58	TRAIP	PEX7	DTNA	LAMC1	SPACA3	EEPD1		FBXL18		ZPR1	EIF3L
																																			SNX14	NCAPH2	SLC25A39	LDLRAD3	VWF	FAM71D	KMT2E		CRBN		KPNA1	RRP1B
																																			LEPROT	C9orf64	ATP13A2	OR2L13	CD9	SCLT1	SMYD2		FBXO2		NXT1	GLTSCR2
																																			SNX13	ANAPC13	PRDX4	KCTD3	FERMT1	SEPT10	PBRM1		DDA1		RANBP3	POLR1E
																																			PDIA3	TDP2	AGL	PM20D1	THBS2	CPXM2	KDM5C		FBXL6		GIGYF2	PNO1
																																			PCED1A	XRRA1	IMMP1L	KCNH1	NID1	CFAP57	JMJD1C		BRWD3		PDCD7	NOP2
																																			BCL2L15	VRK2	ENO2	LRRC40	VLDLR	CCDC74A	ARID1A		FBXO38		PAIP2B	DALRD3
																																			SZRD1	LMF2	DHTKD1	CEP112	TGFBI	SUSD1	EHMT1		HEBP2		DDX42	POLR1D
																																			STX1B	NT5DC3	MTHFD2	TTC29	EMILIN1	BBIP1	GREB1		PHIP		DNAJC2	KIAA0020
																																			SCYL2	HMGB2	SLC46A1	APBB2	LAMB3	CABYR	C14orf169		PJA2		DHX36	ELP3
																																			TSNARE1	RNF212B	ABHD11	APBA2	COL4A2	ZNF19	KDM3B		RNF14		PNN	TEX10
																																			UNC13D	RNF146	SLC19A3	APBA3	COL6A1	SLC35F4	KMT2D		CGRRF1		SRSF11	ZNF622
																																			STX7	POLG	GGCT	KCNIP3	COL1A2	KIAA1328	SMYD3		RNF170		GEMIN5	WDR74
																																			STX3	ENDOV	SLC19A2	S1PR2	COL4A3	C15orf26	KDM4A		AREL1		CD2BP2	POLR3C
																																			USE1	SERTAD3	ALDH18A1	ZDHHC8	CD82	TTC39C	SETMAR		CGREF1		CPSF4	KRI1
																																			VPS45	ANKLE2	AHCYL2	PROSER2	LAMA3	ZNF24	KMT2C		C11orf57		PCID2	PRMT3
																																			BET1L	C1orf177	DNAJC30	CNTNAP1	ITGBL1	FAIM	ASH1L		FBXO34		RPS19BP1	DPH2
																																			STX18	MLF1	GYS1	GAP43	ITGA6	CEP83	KDM1B		ZFAND3		ALKBH3	FCF1
																																			RAB27A	EXOG	PHKG2	CHRNA5	LRP8	CCDC42B	SETDB1		VSTM4		RALY	RSL1D1
																																			TGFBRAP1	PROCA1	PHKA1	CHRNB4	LGALS3	ENOX2	KDM8		TMEM170B		DNAJB6	THUMPD1
																																			TMEM258	TSGA10	PHKA2	HYKK	NPNT	C14orf28	KMT2B		WDSUB1		PAN2	EXOSC2
																																			STXBP5L	HMGN5	PHKB	PPDPF	MIF	WDPCP	KDM7A		SH3RF2		SAC3D1	DHX33
																																			STX12	CENPJ	ACBD5	TSACC	SFTPA2	CDC42EP5	BRD1		RNF215		SNRNP25	LSG1
																																			RAB3D	SUMO4	HSD17B10	TRHR	FAM83H	JRKL	JMJD6		RNF166		TPRG1L	GNL3
																																			PICALM	MAP9	PDE11A	RGS18	BTBD11	EPB41L4A	KDM2B		LZTS2		ST7	GNL3L
																																			BNIP1	POC1A	NQO1	GAD1	PGLYRP1	CCDC134	SETD2		RNF122		SNRNP48	DDX28
																																			STX2	CDK5RAP2	ABHD15	PLCB2	LBP	ZNF461	KDM3A		RNF34		SNRNP35	NOC2L
																																			RAB33A	AUNIP	LRGUK	SLC2A6	AZU1	ZNF738	JMJD8		DMWD		ZFR	DOHH
																																			STX19	FAM179A	IDE	LPAR5	LTF	C18orf54	DOT1L		RNF6		ATXN2L	DNTTIP2
																																			RCN1	TACC2	PRTFDC1	PINLYP	MYD88	ZNF197	KDM5A		ZNF341		HNRNPH3	FKBP15
																																			SSNA1	KIAA1524	EPM2A	NMT1	TAB2	CCDC14	PHF2		BEND4		SPATA6L	HEATR3
																																			OSBPL6	C1orf112	GPD2	LRRC20	TNFRSF1A	CCDC34	INTS5		ARMCX6		STAU1	SLC25A36
																																			OSBPL3	HELB	SLC13A3	LRRC10B	S100A12	RFX2	MORF4L1		FBXO8		TROVE2	RIOK2
																																			FRMD4A	PARP10	ESD	PEG3	NOD2	ZNF496	MPLKIP		HECW2		SLC4A1AP	RPF1
																																			SEC11A	PARP6	DCXR	SRI	NOD1	C7orf57	EN2		ZNF157		ILF2	WDR75
																																			BLOC1S5	PARP4	SERAC1	LRRC2	S100A4	ARL6	ACTL6B		ZUFSP		SWT1	OLA1
																																			C14orf79	C4orf27	GPD1L	AVPI1	DEFA4	C5orf49	EPC2		KCTD21		CPEB4	RRP7A
																																			TPRG1	PARP8	ADCK2	CRHBP	NFKBIA	VPS9D1	EP400		C4orf45		AAAS	PRMT2
																																			ZNF254	SERTAD1	PDSS2	KCNMB2	COLEC12	ZNF442	BCL7A		HCFC1R1		RNPS1	UTP11L
																																			ICA1L	EVI5	COQ10B	VOPP1	IKBKB	EVC	BRD9		ANKRD13A		RAE1	RTCA
																																			ICA1	SYCE1	GSTK1	NPTN	CTSO	IQCA1	VPS72		CLEC3A		GEMIN7	METTL15
																																			YIPF1	NSMCE2	PDSS1	TMEM40	BPI	ADGB	CTDSP1		UBAC1		SNUPN	URB2
																																			LOH12CR1	ZBTB41	ADCK5	TMEM106B	TRIO	CEP89	KANSL3		USP40		GCKR	WDR18
																																			YIPF6	ZNF208	COQ10A	SLC24A5	MEPE	CC2D2B	MORF4L2		KBTBD4		RANBP2	MAK16
																																			YIPF3	HAUS2	ADCK1	ZNF251	EPHB6	MRGPRX3	INO80C		DHRS7C		KIAA1551	PRMT8
																																			YIF1A	CENPL	DGKI	CHRNE	SPOCK3	STPG2	SMARCA5		UBXN2A		NUPL1	REXO4
																																			POMT2	CENPO	SLC2A3	BVES	ITIH2	ZNF662	DPF2		FAM63B		NUP214	CIRH1A
																																			TVP23B	MIS18A	SLC23A2	SYT9	LITAF	ZNF444	ARID1B		KIAA2026		NUP88	PAK1IP1
																																			YIF1B	CCDC180	G6PD	SYT6	CD74	ARMC2	SS18		ANKRD9		HSPA12B	PUS10
																																			YIPF4	SENP6	GLS2	SYT12	IFITM1	ZKSCAN2	MEAF6		UFC1		NEK6	NOP10
																																			YIPF5	FOXN2	PFKP	SYT7	CSF2RB	EFCAB2	ARID5A		ZFAND1		PHAX	NOP16
																																			TMX3	ZNF180	SLC16A4	SYT11	HLA-E	TEKT1	ZNHIT1		OSER1		GEMIN8	RPF2
																																			INPP4A	SLAIN2	SLC16A1	SYT14	C1QB	ARMC7	DPF1		ZNRF4		NUP188	EIF2AK1
																																			PIK3C2B	PHLDB2	SLC22A1	SYT10	NRG1	FAM198A	EPC1		FILIP1		NUP160	ZBTB24
																																			MTMR1	RNASEH2C	TKT	SYT1	CD48	EML1	DPF3		LCA5L		NUP133	EIF2A
																																			SACM1L	C16orf72	PFKFB4	TMEM98	HLA-DPA1	TTC23L	NEUROD2		TOR1B		NDC1	IMPACT
																																			PIK3C2G	DMRT2	SLC23A1	NDRG4	HLA-DRA	VSIG10L	SMARCC1		RNF19A		HSPA14	EIF2B3
																																			ITPK1	SUN5	SLC16A7	SYT15	CD72	TCTE1	ACTL6A		FBXO46		NEK7	LRRC47
																																			SYNJ2	C1QTNF4	SLC16A3	SYT17	HLA-B	KIZ	RB1		WSB2		SYMPK	EIF1
																																			IMPA1	ZNF597	APOBEC1	SYT5	CD53	WRAP73	ING4		RNF10		GEMIN4	HARS2
																																			MTMR14	TOR3A	TPI1	SYT2	CTSS	LRRCC1	ING5		BTBD7		SP100	FARSB
																																			MTMR4	RFWD3	GLS	POPDC2	CYBB	TCP11L2	MRGBP		ZNF268		NUP85	DARS2
																																			INPP5J	PURB	PFKL	POPDC3	CD79A	ANKUB1	SMARCC2		RNF151		GEMIN2	MALSU1
																																			INPP4B	SPIDR	SLC5A4	SYT3	HLA-A	CENPBD1	MLLT1		ZNF568		ZNF518A	HBA1
																																			ISYNA1	SPAG4	ALDOA	SYT16	NDST1	TTLL3	AKIRIN2		ZDHHC7		KPNA4	SRPX
																																			MTMR8	STOX2	PLA2G4F	PTRH1	C1QA	ZMYND19	SMARCD3		ABCB9		KPNA3	EDF1
																																			INPP5A	TSPYL6	PLA2G6	RIC8A	SLAMF7	TEPP	KANSL2		RWDD2A		SRPK3	EXOSC3
																																			INPP5K	MOK	PLA2G12A	GPR180	EML4	ANKDD1A	MLLT3		UBTD1		RTCB	EXOSC7
																																			OCRL	MAP4	CYSLTR1	RIT2	NCKAP1L	C20orf96	ARID3A		RNF25		EIF4E2	EXOSC1
																																			INPP5E	TUBG2	PLA2G2D	TANC1	MPEG1	LRRC49	KANSL1		ZNRF1		DAZAP1	EXOSC6
																																			INPP5F	EXO5	PLA2G10	MRS2	SMIM3	ZBED9	SMARCA1		RNF115		ZNF184	EXOSC4
																																			MTMR2	CDKN2C	PLA2G4A	TANC2	HLA-DQB1	ZNF213	BANF1		ZNF330		C8orf58	RWDD1
																																			SYNJ1	SPDYE3	PSAT1	GNA13	LY86	ZSCAN18	BCL7C		ANKRD60		RNF219	RIOK3
																																			PIP4K2A	CDCA4	SUCLG2	LPHN3	LYZ	FLYWCH2	PHF10		UBXN2B		RAVER1	PPAN
																																			FIG4	SPDYA	DGKD	OPHN1	HLA-G	GPR19	MYT1L		ATE1		QKI	SURF6
																																			MTMR6	OOSP2	IDH2	APLNR	HLA-DRB1	ZNF835	GLTSCR1		STOX1		DYRK3	MARS2
																																			INPP5B	MAGEF1	PLA2G5	SMO	IL10RA	KIAA0513	BRD7		FBXO28		ATXN1	NAF1
																																			MTMR3	SYCP2L	DGKA	GNG4	CD37	NICN1	BCL7B		FAM222B		ZNF346	NAA15
																																			MTMR7	ZNF439	PLA2G12B	KLHL32	MS4A1	CCDC112	SMARCE1		NBPF9		HSF2	HGH1
																																			MTM1	GMNC	DGKQ	NNAT	FCGR2B	CCDC78	SMARCA2		CYB561A3		TMEM33	RIOK1
																																			IMPA2	REPIN1	DGKZ	MAGEL2	MYLK	LRRC45	SAMD1		NATD1		CLK3	C9orf114
																																			INPP1	SPEF1	PLA2G4C	WDR20	SPPL2A	PKDREJ	CTDSPL		NRBP1		FAM195A	CMSS1
																																			PIP5K1C	CAMSAP2	HSD3B2	BLCAP	HLA-DQA1	QRICH1	CHD5		ZC3HC1		SCAF1	C7orf50
																																			TM9SF1	HAUS1	PLA2R1	ZIM2	MR1	YPEL4	ARID5B		KCTD20		DCLK2	DDX59
																																			STYK1	PHLDA3	ECHS1	DIRAS3	IL2RG	ANKRD36B	CTDSP2		ZNF16		DNAJA3	NOL8
																																			TRIP11	HAUS3	ECHDC1	SGCE	HLA-DMA	CMTM4	YEATS4		HHIPL1		IPO11	IFRD1
																																			PLCB4	HAUS8	ECI1	DLK1	BTK	M1AP	ING3		ZNF69		CNOT4	PUS1
																																			PLCB3	CCNYL1	AUH	PEG10	BLNK	MROH9	ACTR5		ZNF703		CNOT3	DIS3L
																																			RASEF	HYI	LONP1	SCG5	LCP1	SEPT3	YEATS2		UFSP2		CNOT2	ISG20L2
																																			SYNRG	MAGIX	MUL1	PHLDA2	CD38	C9orf40	MCRS1		TRIM35		RQCD1	NSUN7
																																			MON1A	TEX19	SLC22A6	NDN	MPRIP	SEC14L4	CBFB		ZNF552		TNKS1BP1	DUS1L
																																			IZUMO4	TIPARP	ABHD1	PLAGL1	DDT	QRICH2	CCDC101		ZNF44		SMG5	ELAC1
																																			RADIL	C1orf159	ISOC2	SLC22A18	S100A8	FAM161B	MSL1		ZNF763		CNOT11	ZCCHC7
																																			TMEM214	ZNF350	ETFB	SCG2	FCER1G	FAM166B	INO80		ZNF629		CNOT7	ELP2
																																			DDHD1	TOR1AIP1	CARKD	NAP1L5	RET	ADAM20	SMARCD1		UBTD2		CNOT10	AEN
																																			CXorf22	SLC38A10	GBE1	MEST	C1QC	ZNF396	RUNX1		C6orf120		SRPK1	SRP9
																																			ZNF630	SECTM1	NADSYN1	RBFOX1	ANXA6	FAM196B	DMAP1		C9orf85		GIGYF1	ADAT3
																																			LMCD1	EMID1	RDH13	SEZ6L	HLA-F	CCDC176	CSRP2BP		UBE2QL1		PNISR	DUS4L
																																			RAB31	CCDC69	TMEM86B	TMEM255B	HLA-C	TEX9	ONECUT2		STK33		RBMXL2	TRDMT1
																																			TMCC2	ART3	AASDH	DPP6	LAPTM5	TMEM255A	SRCAP		KLHL28		LSM10	POLG2
																																			SGSM2	CCDC107	ACAD10	CHODL	CTSK	FAM186B	ARID2		SPSB4		WBP4	HBS1L
																																			ELMOD2	HN1	MSRA	CARTPT	LRIG3	OGFR	SMARCD2		GGN		DNAJC8	TIGD7
																																			COBLL1	FAM178A	GPD1	PRTG	CTSA	PRADC1	MSL2		TRIM44		SFSWAP	GPATCH2L
																																			PSD4	ZNF223	DERA	ISLR2	NLRC5	ZSCAN23	TADA3		UFL1		PRPF4B	TCF25
																																			RABGAP1L	ANKRD30B	NAPRT	SORCS3	HLA-DPB1	VWA3A	COPRS		HECTD1		ZMAT2	NAA30
																																			NYAP1	KLHDC9	PHOSPHO1	PVALB	CD22	PPP1R21	KANSL1L		TNFAIP8L1		BCLAF1	ZNF428
																																			RNF214	INCA1	SLC25A1	NGB	TAPBP	SPATS2	GLTSCR1L		CCDC33		KHSRP	ABCA5
																																			AGFG2	LRRC69	COMT	LAMP5	CD1C	ZNF678	PA1		ZNF827		HNRNPF	SRP72
																																			FAM155B	ZMYND15	DGKB	SLC6A1	HLA-DMB	ZSCAN22	C16orf92		ZFP91		RBM12	HEMK1
																																			ANKRD46	SAPCD2	ZFAND6	NTNG2	PLS3	ZNF626	YPEL3		ZNF653		PRPF40A	TMEM147
																																			LRCH4	C17orf67	SELENBP1	GPR26	TYROBP	SPATA33	TBX6		NDFIP1		ILF3	C14orf142
																																			NYAP2	C11orf80	FAAH2	HRH3	ALK	MAK	MAZ		HOMEZ		DDX41	OSGEPL1
																																			MICALL1	NIPAL2	ZBTB9	KCNQ3	CTSH	LRRC71	TMEM219		ZBTB6		DAW1	TMEM260
																																			PQLC3	ZNF239	CEL	GPR6	FCGRT	CCDC13	HIRIP3		C16orf89		CPSF7	LAGE3
																																			ERGIC2	RTBDN	MXRA7	SST	LDLRAP1	PACRGL	INO80E		LBH		KHDRBS2	SRPR
																																			EMC2	EID2	HFE	SLITRK2	PIK3CG	TCAIM	MTDH		TRIM46		WAC	L3MBTL4
																																			EMC3	MAGEC3	GALE	MUM1L1	BRAF	CCDC7	PPRC1		KAZALD1		COIL	EXOSC9
																																			HYOU1	ZFR2	PHYHIPL	NECAB1	CDHR3	CFAP46	HELZ2		PRRG4		RBM14	FBXW9
																																			ERO1L	C10orf82	LTA4H	PTH2R	CARD11	CEP95	ZMYND11		PODNL1		CHTOP	TMA16
																																			TXNDC16	ZNF169	PITPNB	NXPH1	NGFR	HSBP1L1	MANEAL		CEP68		SRSF12	DIS3L2
																																			EDEM2	C14orf39	CRAT	CPNE4	SHC1	CCDC64B	FOXJ2		C1orf21		ZNF473	ZCCHC9
																																			DNAJC3	MTUS2	MSANTD4	IGDCC4	WDFY4	ATMIN	HGNC:9982		C5orf51		HNRNPA1L2	DXO
																																			ATF6	LMNTD1	SSUH2	NECAB3	BACE1	CFAP69	POU2F1		ZNF30		RBM3	EIF3K
																																			ERP29	SPDYE5	GK	GRID1	AXL	CCDC60	POU3F2		ANKRD13C		SARNP	MTG2
																																			DNAJB11	SCAPER	PRPS1	RPRML	NTRK2	CCDC120	EGR3		OGFOD2		MATR3	RBM7
																																			SDF2L1	SPDYE2	SCP2	C1QTNF1	GRB2	FGD2	POU3F1		C1orf52		LSM11	EIF4G3
																																			UGGT2	SHCBP1L	CLPX	CCK	GAS6	ZNF135	DAXX		KATNB1		TXNL4B	BZW1
																																			FOXRED2	ZNF284	CYB5D2	CNP	LLGL1	ZNF721	PAX7		LRRC43		ZC3H14	TEP1
																																			ERO1LB	TMPRSS11F	FLAD1	TMEM45B	SSH1	C9orf69	PTCH2		RNF13		SRSF8	NAA40
																																			HM13	LEMD1	SELK	ERMN	UNK	SEPT1	RFX5		ANKRD37		PPIL3	NOL7
																																			STT3A	TSNAXIP1	HDHD1	PLP1	ADAP2	LYSMD3	TRIM33		C9orf57		CIRBP	DHX57
																																			MREG	ZNF121	HMGCR	PLEKHB1	L1CAM	FAM65C	PTCH1		NEURL2		MEPCE	PNPT1
																																			DNAJC28	EMILIN3	NMNAT1	RELT	CLEC7A	ZSCAN31	RCOR3		ZNF285		IPO7	TYW1
																																			SUGCT	GOLGA6L10	PLD5	RELL1	GYPA	CCDC184	RCOR2		MARCH11		TOB1	YARS2
																																			LUZP1	ANKRD30A	SLC25A6	MAP6	STAT2	ZNF519	SETBP1		KCMF1		CWF19L1	DNAJC21
																																			SYTL4		LIPA	OXSR1	TLR8	EGFL6	PIM1		RNF208		TDRD7	SRPRB
																																			C11orf1		PNPLA8	TRPM4	IRF5	FAM24B	FOSL1		N4BP1		ZCCHC10	ZNF529
																																			ANXA7		PPM1N	CASQ2	HMGB1	LURAP1L	SBNO2		KHNYN		NANOS1	TATDN2
																																			PIP4K2B		LBR	SNTA1	ERVW-1	HSF2BP	RFXANK		ANKRD13D		PPIL6	SRP14
																																			MADD		GDPD3	SCN1B	MCL1	FAM217A	ANKRA2		RNF141		PNRC2	RPL37
																																			GOLGA5		IAH1	HCN4	CR1	SH3BGRL2	GPN2		C15orf39		DNAJB13	SRP68
																																			COG8		SPNS3	GJA4	NCAM1	FAM53A	TAF3		ERICH1		SRPK2	NEMF
																																			SNAPIN		ALDH3B2	KCND3	THPO	ZNF117	SKIDA1		PRR15L		FAM98B	TRNT1
																																			TFG		PAFAH1B3	SCN10A	SERPINB8	ZSCAN9	MDM4		SPSB2		FAM98A	NUFIP2
																																			MAN2A2		ZNF574	GJC1	ISG15	C11orf94	THRB		FAM104A		CAPRIN1	CARHSP1
																																			TM9SF3		ZNF514	CAV3	ICAM3	TMEM174	ING1		ZNF70		FAM98C	MPHOSPH6
																																			COG7		SLMO1	KCNE2	IL23A	SPATA45	AGO4		C5orf34		TRPT1	DPH5
																																			MAN1A2		BDH2	SCN5A	CD226	TMEM104	FAM58A		SH3BGR		LSM12	DPH3
																																			VPS8		TMEM39A	KCNJ2	S1PR1	NEK11	AGO3		KATNBL1		C2orf49	CTU2
																																			CUX1		MVK	SLC35G1	SYK	ZFP30	AGO1		IPP		PLD6	CDK5RAP1
																																			GOLGA3		HTRA2	C2CD2L	IL33	C12orf76	SOX7		ZNF599		TUT1	KTI12
																																			GOLGA8B		TMEM208	PQLC2	IL1RL1	FAM193B	SOX1		HECTD3		ASCC2	PBDC1
																																			ACBD3		ZDHHC19	CASKIN1	AFP	ZSCAN26	FBXO15		SCGB2B2		IPO5	DUSP14
																																			VPS36		PYGM	DOC2A	CD1B	NIPSNAP3B	MSX1		RNF121		SGTB	GSPT1
																																			MAN1A1		ENPP3	PPFIA1	PRKCQ	STPG1	GCM1		ZNF846		ZRANB2	EIF2D
																																			GOLIM4		GAA	PLEKHA1	SAMHD1	ZNF90	NR0B1		C1orf27		THYN1	EIF3H
																																			COG2		LDHAL6A	SLC5A5	MATK	C1orf158	NODAL		FAM188A		SCYL3	VKORC1L1
																																			RAB2A		PYGL	STOM	PTPN11	ZNF43	TBX3		RNF144A		LARP1	ZNF598
																																			ARL1		ENO3	TPO	IFNGR1	ZNF26	GATA4		APCDD1L		ERI1	TMA7
																																			MAN1C1		CKMT2	SBK1	TRAF3	ZNF586	NES		RNF165		ERI2	FKBP9
																																			GOLGA8A		ENO4	RERG	LILRA4		SOX17		SPSB3		HNRNPLL	MTO1
																																			SERP1		HK3	GNA11	CD247		ETV4		ASB1		G3BP2	ZNF22
																																			CCDC91		ALDOC	TACR2	NLRC4		GDF3		ASB12		PABPC3	TARS
																																			WRB		PGAM1	GNB3	INPP5D		ZMYM2		ZNF836		ZCCHC11	RTTN
																																			FKBP2		PGM5	RGS6	IL17RB		LEFTY1		ZNF98		MB21D2	WARS
																																			MOGS		PGM1	GNB4	CD34		UTF1		ARRDC1		ARGLU1	EEF1E1
																																			DPY19L3		ACOT12	RGS9	GPR183		TCEA3		FAM200B		PAPD4	TARS2
																																			ALG10		ENPP1	RGS2	CD58		CTDP1		HDGFL1		ZC3H3	QTRTD1
																																			ALG3		GYG1	ADCY7	TLR3		TCEANC2		ZNF747		CSDE1	TYW5
																																			DPM3		GMPPB	PLCB1	DBNL		TCEB3		RLIM		ITPRIPL2	TTC37
																																			STT3B		PGM2	PTGFR	CD93		CTR9		CHIC1		FYTTD1	TARSL2
																																			ALG6		AMY2B	EDNRA	TNFSF11		ASXL3		RNF182		RBM47	METAP2
																																			TMTC4		GYG2	HRH1	CEP70		TP63		PRMT9		DND1	C6orf211
																																			ALG8		GPT2	F2R	STAT5B		TSC22D4		OSR1		CAPS	THG1L
																																			ALG10B		ADSS	GNAL	TGFB1		PIAS2		FAM219B		RBMS2	PELO
																																			DPY19L4		PYGB	OPN3	KLRB1		NFE2L1		C10orf128		PRSS35	TCOF1
																																			TAPT1		ACSF3	EDNRB	CLDN7		GABPA		LRRC66		C5orf22	CMTR2
																																			DDOST		GGT5	RGS16	PTPN6		CHD6		C5orf24		SAYSD1	RPUSD3
																																			ZNF316		BPGM	ITPR3	CD46		CDK20		ZNF616		ZCCHC2	RPUSD1
																																			RINL		PHKG1	ADRA1A	TIMD4		KLF5		SVIP		TTC31	GTPBP6
																																			AP4B1		CKB	GNG7	ICAM2		NRF1		MID1		IPO9	RPUSD2
																																			NIF3L1		PGM3	BDKRB2	CD6		SOX10		FAM3A		ISM1	RPUSD4
																																			ARL11		FTH1	CHRM3	TNFSF14		APH1A		VWDE		ALKBH6	ZNF512
																																			DDAH2		UGP2	ADCY5	RAPSN		PRDM4		ZNF324		ALKBH4	ZNF263
																																			TPST1		PGM2L1	GNB5	IFNAR1		APH1B		ZNF585B		ALKBH2	GATB
																																			AP3S2		MFSD1	ITPR1	CMKLR1		PAX3		ZNF596		LARP4	DPH7
																																			C19orf25		GNPNAT1	RGS11	IL23R		NFIC		PCMTD2		CSE1L	SBDS
																																			ZNF557		IDH3G	WFS1	CD300LF		MNT		ANKRD31		ANP32A	FASTK
																																			YIPF2		C11orf54	NTSR1	CD209		THRA		ZNF517		PDE12	NACAD
																																			TXLNA		GLYCTK	CYSLTR2	PIK3R1		BEX1		ZDHHC12		IVNS1ABP	NTMT1
																																			SDCCAG3		TEX30	CALCR	TEK		BEX2		C22orf15		PARN	KNOP1
																																			SCIN		PAICS	RGS4	ISG20		FABP7		FAM169A		UPF3A	METAP1D
																																			OSBP2		TXNRD2	PTGER1	CLEC12A		LHX2		MYRFL		CLK2	GTPBP10
																																			EPB42		SLC39A1	RGS8	INSM2		PAX1		EFCAB14		FNBP4	NAA25
																																			APPL1		SEPSECS	ADCY9	PRTN3		MGA		KLHL26		SLTM	MTERF1
																																			KLHDC8B		LDHD	GNG5	KLRD1		LIN28B		DCAF4L1		CPEB2	DHX30
																																			ERP44		CISD2	CHRM4	LILRB2		MXD3		RNF169		CPEB3	SS18L2
																																			EMC6		HSD17B6	GNA15	CEACAM8		HIC1		ZDHHC1		MSI1	ZNF623
																																			LAPTM4A		ATIC	GRM1	SIGLEC9		MAX		PTCHD4		GPR125	TIGD5
																																			TMEM165		FABP5	S1PR5	AGER		MLXIP		SLFN5		SOHLH2	PUSL1
																																			UNC50		AKR1C2	LHCGR	CD33		MLXIPL		ZNF620		TMUB2	C8orf33
																																			TOM1L1		DHRS11	CCKBR	IL27		MXD4		ZNF146		GZF1	YDJC
																																			PDIA2		HSDL2	NMB	MME		KIAA2018		RNF175		MSI2	ZNF250
																																			PTPN23		ACAT1	TSHR	LTB		TFAP4		ZGLP1		TP53I11	STK19
																																			CUX2		HSD17B1	HTR2C	IL21		JTB		ZNF551		DAZAP2	NOL11
																																			FAM109A		ADH5	ADCY2	PSEN1		NFIB		C12orf42		CTIF	CCDC86
																																			C10orf67		SLC16A2	ADRA2C	EMR2		TRIB3		ANKRD65		MEX3C	TMEM187
																																			ARAP2		MDH1	RIC8B	GRAP2		ATF3		DMKN		NUP62CL	LLPH
																																			GXYLT2		IDH3B	CNGB3	SLA2		ATF5		ZNF624		R3HCC1L	ENSP00000449026
																																			VAC14		ALDH6A1	ADRA1D	GIMAP4		CRTC1		KLHL14		NUP210L	OSTC
																																			PANK1		ECH1	HTR2A	MICB		HES7		C17orf99		AKAP17A	METAP1
																																			ERGIC1		ETFDH	ADRA1B	CSF2RA		DEAF1		ZNF71		TNPO2	CCDC47
																																			PLCD4		OXCT1	ADCY4	IFNAR2		NEUROG3		C4orf46		HMCES	PURG
																																			TMEM55A		TOMM20	RGS19	CRLF2		THRAP3		ZNF814		NXF5	ABCC12
																																			PLCE1		HADH	RASD2	BCL10		FOXF1		F8A1		NXF3	MTERF3
																																			PIP4K2C		MIEN1	RGSL1	CRTAM		SNAPC3				RBMS1	TMEM177
																																			PLCD3		ATP5I	GRK5	LY9		TOX3				RBPMS	NGRN
																																			MTMR9		ACADSB	RGS17	IL7R		SALL1				CIC	RBFA
																																			ALG1		PHB	FRMD3	TNFRSF13C		BCL9L				DESI2	C1orf105
																																			SGSM3		SRD5A1	P2RY1	PVR		INTS6				TNPO3	DPH6
																																			TMTC3		ACADS	RGS7	JAK3		INTS10				KPNA5	SPATS2L
																																			SGSM1		SLC35E2	GNA14	GZMA		NELFE				IPO13	WDR89
																																			CNST		IVD	RGS14	TYK2		RNF20				RGPD8	C17orf78
																																			SSR2		KMO	DRD2	DUSP5		GTF2H2C				RGPD6	FAM221A
																																			MMGT1		NANS	ADRA2B	B3GAT1		CDK12				ESRP2	VWA8
																																			ANKDD1B		ARHGAP28	ADRA2A	CD83		CCNT2				ZFP36L1	NOL9
																																			SLC9C2		SLC35A1	GNB2	RELA		CCNK				RBM23	SRFBP1
																																			MLEC		CMAS	CHRM5	NFKB1		CCNC				SMIM4	RWDD4
																																			TUSC3		DNAJC19	GNG12	C5AR1		RNF40				RNH1	NAA60
																																			PRKCSH		TIMM9	GNG11	IL4R		CCNL1				C19orf54	ZNF701
																																			ANKRD45		TIMM8B	LPAR3	ERVMER34-1		DUSP11				PPM1F	THUMPD3
																																			SDF2		SAMM50	S1PR3	IL17D		HEXIM1				TSSK6	ZMAT1
																																			ALG12		PRELID1	GNRHR	SH3BP2		SPEN				SERF2	MTERF2
																																			TXNDC11		MTX1	RGS20	C3AR1		SUPT5H				C4orf17	GPATCH2
																																			FICD		DHFR	VSTM2L	IL6R		SNAPC4				STAU2	ITM2A
																																			REEP5		ROMO1	PRUNE2	MICA		NCOA2				CNOT8	PYROXD1
																																			SLC33A1		GRPEL2	CA11	PCSK5		NCOA1				TDRKH	FAM207A
																																			SEC11C		MTX3	KCNJ14	JAK2		PLEKHA8				PAIP2	C9orf78
																																			ENPP4		MTX2	ZDHHC18	CARD9		TTF1				FUBP3	NPM2
																																			TMEM154		TIMM22	FIZ1	IRAK1		NCOA6				YLPM1	MGME1
																																			C17orf62		SLC25A5	ATP2B1	TNFRSF11B		INTS4				EDC4	FASTKD3
																																			TMF1		XPNPEP3	GALR1	CFLAR		ZNF181				MAEL	FASTKD1
																																			MITD1		TIMM8A	ARMCX3	TNFRSF4		SUPT3H				EIF4ENIF1	TEFM
																																			RILPL2		PMPCA	GAL	BTN3A1		ACTR6				EXD3	FASTKD5
																																			RABL2B		GFER	TMEM125	LILRB1		ANP32E				MIF4GD	TMEM261
																																			RABL2A		NCEH1	KCNJ12	IL17RC		CFDP1				PRRC2B	MPV17L2
																																			ALS2		DGKE	CAPN10	NTAN1		SUB1				AMMECR1L	TYW3
																																			VIPAS39		TMEM135	KCNJ10	MEFV		NFRKB				ADARB2	GGNBP2
																																			S100A16		PRDX2	KCNH4	P4HB		DEK				CELF2	C18orf21
																																			PLEKHA5		FH	KCNV2	IL2RA		PHF14				IGF2BP3	NPM3
																																			SAR1A		AKR1C1	KCNQ5	CEACAM5		TFPT				CLK4	SLC25A26
																																			LRRN4		GPX1	SLC5A3	IRF1		UHRF1BP1				DMPK	PRSS33
																																			FAM214A		GSTM2	HCN3	ELN		ZNF76				C19orf43	NAA16
																																			C12orf60		GPX2	KCNG2	IL10RB		ZNF276				AIP	NAA35
																																			SORCS1		PGD	KCNJ3	PAG1		PHRF1				DNAJB14	CEBPZOS
																																			ST5		GPX7	KCNC4	CD1E		BEND3				C19orf44	ELP5
																																			AGR3		GCLM	KCNS3	VAV1		TAF12				PROSER3	DTD2
																																			PCMTD1		GPX4	PHLDA1	IRAK4		ZBTB49				ZNF440	CCDC127
																																			HBQ1		CYP2E1	KCNV1	CDR2		KMT2A				ZNF430	ZNF48
																																			HBM		CRYZ	KCNH6	FLT3		PRDM2				STYXL1	ZNF391
																																			ALG2		GSTM4	KCNJ16	TSPAN1		SETDB2				ZNF318	ATAD3C
																																			ATP13A5		GLRX	KCNN1	CLEC4E		SRA1				EDRF1	ZNF486
																																			CEP57L1		PRDX3	KCNF1	DOCK8		POU6F2				MCM3AP	ZNF619
																																			NBAS		SLC22A5	PIRT	IL21R		INIP				ZNF526	SECISBP2L
																																			SCFD2		GPX8	SLC22A18AS	KIT		ICE2				LENG1	PRR9
																																			MBTPS1		AKR1C3	KCNB1	PDCD1LG2		RRN3				FRA10AC1	PRR7
																																			C6orf62		ME1	KCNT2	BST2		UBTF				ZCCHC24	KCTD18
																																			AVL9		SAT1	KCNE4	REL		BRF2				SON	C2orf69
																																			FAM174B		GSR	OSBPL5	F3		TBPL1				GPATCH3	ZNF273
																																			ZNF347		CYP2U1	KCNK2	NKG7		POLR3F				PNRC1	TMEM143
																																			SNX33		STARD8	KCNA4	MSR1		TAF1A				ZNF34	ZFP62
																																			SNX27		ALDH7A1	KCNH8	TNFRSF10B		GTF2B				RBM12B	UBALD1
																																			NCALD		ALOX12	KCNS1	RNASE2		TAF1D				SENP5	C12orf40
																																			CNPY3		DECR2	KCNJ15	TNFSF13B		TAF1B				ZNF212	ZNF668
																																			SSR4		ISOC1	KCNG1	ACE		BTAF1				UBE3D	ZNF75D
																																			PCED1B		C5orf63	SCN4B	GPR126		TAF1C				WIBG	FLYWCH1
																																			TMX4		PFAS	KCNN2	PIK3CD		BAZ2A				ASCC1	C1orf216
																																			IP6K1		PEX11B	KCNAB1	TG		BDP1				ZNF761	OVCH1
																																			TM9SF4		PECR	KCND2	RIPK1		PRMT6				SREK1IP1	ZNF7
																																			TTC7B		PPAP2A	SCN4A	LTBR		TAF9				TOB2	TMEM194B
																																			ALG13		GLRX2	KCNK9	SOCS3		PRMT1				KHDRBS3	ANKAR
																																			CAPN7		ASNS	KCNG3	FASLG		MZF1				MAGED2	METTL5
																																			SPAST		LYRM7	KCND1	STAT5A		JUND				RSRP1	C3orf17
																																			REEP1		VDAC3	KCNJ13	LILRB4		PRDM10				ZCCHC4	ZNF543
																																			C19orf12		CIAPIN1	KCNB2	TLR6		JUNB				DEDD	LRRC14
																																			AP5Z1		CAD	KCNMB1	LRP1		ZNF518B				GPBP1	TJAP1
																																			LRSAM1		PPAT	KCNS2	DUSP1		HBG2				SCARA3	C1orf131
																																			DDHD2		ASPDH	KCNH3	IL18R1		SULT2A1				HNRNPUL2	ZNF75A
																																			AP4E1		FGD6	SCN1A	MADCAM1		KLF6				AKAP8L	FAM111A
																																			NIPA1		GOT2	KCNIP2	SERPINB6		BTG2				NFX1	ADAM18
																																			ZFYVE26		IL4I1	ZFHX3	TGFB2		ZNF384				GPATCH11	ZNF229
																																			KIAA0196		GLUL	NPPA	IL12RB1		TAF6				TMEM140	C1orf74
																																			GANAB		SUOX	KCNAB3	LY96		SOX8				C1orf35	GLI4
																																			GANC		PHGDH	NAV1	ERBB2		PADI4				KIAA0907	FOCAD
																																			RAB40A		BCAT1	KCNC3	CR2		ABCG1				RBM43	FAM154B
																																			RAB3IL1		PSPH	CPA4	IRF3		NR1H2				PCBP3	ZNF681
																																			RAB12		SLC2A12	FKBP1B	GZMK		NR1H3				TTC39A	C16orf91
																																			IST1		NAT8L	TRDN	MALT1		RXRB				AHCTF1	C9orf153
																																			RAB40B		PROSC	PTPRD	ZBTB46		NR1H4				ZNF398	ZFP41
																																			RAB40AL		FTCD	KCNH7	IL11		FADS1				LEKR1	C2orf76
																																			RAB40C		GOT1	RBMS3	STAT6		MYLIP				DDX25	C7orf34
																																			RAB15		GLUD1	BTBD9	PLSCR1		ZNF615				LRRC27	CDPF1
																																			C17orf75		GLUD2	TMEM141	TNFRSF18		HHAT				RBM41	TRIM61
																																			FAM91A1		CHAC1	HCRTR2	HP		RSPRY1				ZFP36L2	ZNF470
																																			FKRP		AASS	SLC25A34	DOCK2		FSD1L				BTG1	ZFP82
																																			ARL9		TMEM116	GPHN	IL26		JMY				HIPK3
																																			ALG5		ALDH1L2	SLC25A18	CD2		CREBZF				RBM11
																																			HIP1		PYCR1	PROX2	ANPEP		ZNF768				TSPYL4
																																			VPS13D		ASPA	GRAMD1A	JAK1		TAF2				PRR3
																																			AAGAB		ASRGL1	P2RX1	NCR2		POLR3GL				ZNF793
																																			TMBIM6		SHMT2	CAMK1	KIR3DL1		NNMT				XPO7
																																			TBC1D24		SHMT1	FAM155A	CD274		FOXO6				TRIP4
																																			SNN		FAM132B	LRRC25	KLRG1		HDAC9				ZNF692
																																			ZNF628		MAOB	ORAI1	LOX		HDAC4				ZNF2
																																			RABGGTA		TPH2	FAM120C	REM1		HDAC10				TDRD5
																																			ARL15		MAOA	CPQ	IRF7		FOXO4				TDRD9
																																			EXPH5		MTHFS	PPFIA2	ULBP2		ZBED1				RBMXL1
																																			SYTL2		PLBD1	PPFIA3	MERTK		L3MBTL1				NT5DC2
																																			RAB27B		ATAD3A	CLVS2	RETN		GRHL2				CBWD2
																																			MYRIP		ATP5D	KIF1A	S100A9		NR2F2				MBNL3
																																			MLPH		UQCC1	STMN2	IFI16		UHRF2				SLAIN1
																																			SYTL5		NUDT1	KIF5A	SDCBP		PATZ1				ATP13A1
																																			ARL5A		CLPP	ELAVL4	CD70		NR2F1				PNLDC1
																																			EMC10		AK4	GABBR1	NFKB2		UBP1				ZKSCAN5
																																			KIAA1715		HIGD1A	ELAVL3	SPN		GRHL1				CCDC142
																																			DAP		STK16	STMN4	TNFAIP3		USF2				FAM46B
																																			C1orf122		DLST	TAGLN3	LAT		TCF4				DNAJC22
																																			NIPSNAP3A		PPAP2B	SLC8A2	IL12RB2		ZNF35				DUSP28
																																			DDAH1		ALDH4A1	CDK5R2	TRIM5		L3MBTL2				PADI1
																																			AP3M1		MPI	CELF3	PMEL		NKX3-1				MYEF2
																																			PIP5K1A		ACLY	LRFN2	CASP9		TCF12				ZC3H12D
																																			AP5S1		TRIM52	OPCML	IFIH1		OTX1				LENG9
																																			MANF		HSD17B12	LRRTM1	PRF1		FOXH1				TSTD2
																																			RAB32		TMCO6	MPDZ	MX2		SIX3				TIGD2
																																			STK35		ALDH3B1	SEZ6L2	CSK		NKX2-2				RBM18
																																			TMED1		PFKFB2	ATP1A4	DPP4		ZIC1				FAM117A
																																			ARL8B		LDHC	TMEM145	CEACAM1		MSC				STK31
																																			TMED4		RRM2B	LGALSL	MAVS		ASXL1				RBM4B
																																			OCEL1		ALDH9A1	ATP1A3	DDX58		TET2				CELF5
																																			RAB11B		MICU2	IRX5	AIM2		CMIP				MPHOSPH9
																																			FAM217B		MCCC1	TTF2	PDPN		TLE3				CD302
																																			RAB2B		PEX11A	CRAMP1L	PTPRJ		DLL3				XPO4
																																			EPS15L1		PTPLA	TMEM38A	LGALS1		DTX1				NT5DC1
																																			HPS5		MBOAT2	GPHA2	SERPINB1		POFUT1				C8orf59
																																			SPCS3		DECR1	HHATL	TNFRSF10A		MFNG				PPP1R36
																																			SSR1		DUSP26	CASQ1	AMBP		NRARP				C15orf27
																																			EHD1		HSDL1	ATP2A1	CASP8		HES5				ZNF777
																																			PPM1H		PAPLN	SSTR1	LAIR1		HES6				ZNF317
																																			TSSC1		WDR93	N4BP2	SLAMF6		HEYL				ZNF502
																																			EHD4		ATP5L	ARX	IL17B		ASCL1				R3HDM1
																																			STXBP6		ADK	LNX2	CD8B		DTX2				IQCC
																																			PACSIN2		DCK	TSPAN7	PROM1		RFNG				RANBP17
																																			EHD2		C19orf70	CDKL5	KIR3DL3		LFNG				RBPMS2
																																			CCDC132		ATP5J	CNTN6	TNFRSF14		NEURL1				ZNF101
																																			ZNF688		TK2	FSTL5	EPCAM		HES4				LENG8
																																			EMC7		NDUFV3	ELTD1	TLR5		MESP2				FAM193A
																																			PDCD6IP		ATP5J2	SLC9B2	CD160		ABCA6				ILDR2
																																			RAB6B		ACOT4	IL1RAPL1	CD24		MED4				ZNF786
																																			STYX		ATP5E	IQSEC2	IL17RA		SALL3				ZNF236
																																			VPS13B		GSTO1	C19orf24	PVRL2		PLAG1				ERICH6
																																			GXYLT1		AGPAT4	PRKCH	LAMP3		HMGB3				FAM195B
																																			MINPP1		CHAC2	TTLL10	SIGLEC7		FABP1				CYHR1
																																			SRRD		LONP2	FAM89B	HAVCR2		TESC				MROH1
																																			HPS4		PLIN4	KIAA1671	LRRC32		ZIC2				DNAJC4
																																			CCDC121		CEPT1	FAM124A	TNFRSF8		CAMTA2				MEX3D
																																			EFR3A		GLOD4	CCDC170	CASP1		NFYB				ZDHHC20
																																			C4orf48		TMEM131	ZNF831	TNFSF10		L3MBTL3				SPANXA1
																																			TBC1D10A		FAHD2B	ASTN1	SIGLEC1		FBXL19				FAM76B
																																			RAB36		ITPRIPL1	P2RY10	BCL2L11		TCF20				SDCBP2
																																			RUSC2		FAHD2A	P2RY11	PLCG1		ZNF214				ZNF267
																																			DENND1C		FAM178B	P2RX5	NAALADL1		ZNF215				SIAH3
																																			ANKFY1		TMEM126A	P2RX6	TNFRSF25		GLIS1				DCD
																																			TRIM3		TMEM70	ENPP2	EMR1		TBX15				CAAP1
																																			GPR78		AK1	LPAR6	CD14		SIX4				SMG9
																																			FKBP11		HP1BP3	P2RY6	APOA1		RIPPLY3				LMBR1L
																																			CRELD2		LYPLAL1	LPAR4	PLVAP		SHOX2				ANKRD33B
																																			CDNF		PPM1M	LPAR1	ACKR4		TWIST2				RAVER2
																																			PDIA5		RTN4IP1	TMEM169	KITLG		MEOX1				ZNF780A
																																			C19orf10		SLC10A7	SIPA1L1	BCL2L1		TFAP2A				ZNF677
																																			MTMR12		LACTB2	DMTN	LGALS9		TRIM65				ZNF383
																																			RAB17		PPCDC	S100B	ANXA5		RAB37				C2orf82
																																			REEP6		TMEM186	PANX1	TNFSF18		NELFB				C5orf28
																																			HGS		ZMPSTE24	TH	TNFSF9		FOXQ1				YJEFN3
																																			CAMLG		SLC27A4	ABCB5	TGFB3		BMI1				ARHGAP36
																																			PDIK1L		DHRS1	MPZ	HCST		CDCA7L				ZNF282
																																			DOPEY1		IDH3A	KIRREL3	PCSK7		SENP7				ZNF766
																																			TBC1D2B		MVD	CBLN3	LYVE1		ZNF689				FAM133A
																																			TMEM74		BDH1	KIAA1598	BTLA		HIST1H1D				ZFP2
																																			ATP10D		PCCB	DCLK1	IL3RA		TRIM66				ZNF823
																																			RGP1		HMGCLL1	ARRDC4	LMLN		ZMYM3				SOWAHC
																																			FAM208B		ACSS2	LRRN3	TNFRSF1B		MBD1				PBLD
																																			PLPPR1		MCCC2	UCN	B7RP1		KDM4C				ZNF772
																																			IPPK		PRDX6	CRHR1	MYOM2		KLF11				ZNF790
																																			UEVLD		NIT1	SLC6A9	NCR1		ZNF764				ZIK1
																																			DOLK		LYPLA1	SHISA4	FCER2		AHDC1				ZNF32
																																			TBC1D22A		AGPAT1	DRD3	FGR		ING2				UBE2Q2L
																																			ZBED4		PCCA	GPR176	TRAF1		SUPT16H				FAM200A
																																			SBF1		HMGCL	SCN8A	TXK		SCAI				ZNF784
																																			DENND6B		ACSS1	CHRNB3	SELPLG		H3F3B				ZNF565
																																			TMEM167A		AACS	DISC1	PSTPIP1		CHD1				ZNF493
																																			PIM3		TMEM256	CNR1	FADD		POLR2M				ZNF487
																																			SPPL3		MANSC1	GPRASP1	TLR1		LRIF1				LKAAEAR1
																																			AP1G2		PDE7B	GLP2R	CIDEB		GTF3C1				ZNF497
																																			TBC1D20		ACOT13	CHRNA7	CHI3L1		SUV420H2				ZNF546
																																			FAM179B		CLYBL	EPS8L2	TNFRSF13B		ZNF462				ZNF66
																																			AP3B2		ZNF699	GNRH1	CD300A		SUV420H1				ZNF438
																																			AP5M1		UQCC2	CHRNA6	MX1		HIRA				FAM177B
																																			ARL6IP1		CYB5R3	HCN2	IL27RA		ADNP				ZNF789
																																			AFTPH		ALAS2	CHRNA4	PIK3CA		POGZ				TREX2
																																			AP3S1		MMACHC	PDDC1	CD84		HIST1H1C				ZNF555
																																			ENTHD2		CYP21A2	TPH1	TSPAN15		CHAMP1				C15orf65
																																			TRAM1		HSD3B7	SLC18A2	GP9		ZNF280D				ZNF737
																																			VPS26B		HSD17B8	ADRBK2	PIK3R3		WIZ
																																			PLEK2		HSD17B4	PPP1R1B	PTGFRN		FEZF2
																																			ITPKC		HSD17B3	ADCYAP1	ETV5		RAB26
																																			C16orf13		C2orf43	PTHLH	SH2B1		MED6
																																			ITPKA		SRD5A2	NPY	MAP2K5		MED7
																																			ALG14		STS	INSL3	KSR2		BBX
																																			WDR47		CYP11A1	GHRL	MAP2K3		FOSL2
																																			EMC4		HSD17B7	TRH	YWHAE		MAPKAPK3
																																			OSBPL10		SRD5A3	CALCB	RNASEL		RPS6KA4
																																			SBF2		HSD3B1	CGA	TRIP10		SP1
																																			SH3TC2		NME3	GRP	MAP3K7		RPS6KA5
																																			RABGEF1		NMNAT3	LHB	MAP2K4		MED1
																																			SORL1		SULT1A1	MXRA8	PPM1L		ATF7
																																			ALS2CL		TTPAL	CRH	YWHAQ		CARM1
																																			APPL2		SLC22A4	GHRHR	NOX4		BRPF3
																																			TMEM30A		SLCO1B1	GCGR	MAP2K6		FOXN3
																																			PRKCDBP		SLCO2B1	PTH2	ANKRD49		SAMD3
																																			HACE1		SLC5A12	RAMP2	MAP4K5		BCOR
																																			RSBN1L		SLC10A1	CRHR2	MAP3K1		BAHD1
																																			BCAS4		SLCO1A2	CALCRL	MAP3K11		JDP2
																																			SAMD5		SLC28A3	AQP4	TRADD		CRTC2
																																			TPD52L1		SLC29A4	RAMP1	SIRPG		GABPB1
																																			TPD52		SLC29A3	VIPR1	TOM1L2		BRD3
																																			RILP		SLC16A9	ADCYAP1R1	RARRES1		BCL11A
																																			VPS4A		SLCO1C1	SSTR2	HEBP1		HNMT
																																			FCHSD1		SLC2A9	PYY	FPR1		GAS1
																																			BAIAP2L2		SLCO4A1	ADM	FPR3		BRD2
																																			TTC7A		ISCA1	CA12	FPR2		CDK8
																																			TLDC2		SLC5A8	PHYHIP	COTL1		PHF20
																																			UBAP1L		SLC44A1	CA14	FHL1		CBFA2T2
																																			ZFYVE19		SLC29A2	ATRN	WIPF3		FOXL1
																																			CHMP3		SLC28A1	FNDC9	GP5		JARID2
																																			SNF8		SLCO1B3	CNR2	SLC35B2		PAF1
																																			CC2D1A		TMEM14C	FAM107A	BGN		RPRD2
																																			ITFG1		SLC5A6	CCDC62	BCAN		FLI1
																																			VTA1		SLC47A1	SLITRK1	CSGALNACT2		MED16
																																			VPS25		SLC47A2	PLCXD2	B3GAT3		TET1
																																			OSBPL9		ABCC5	TEX2	B3GALT6		NPAS4
																																			ANKRD40		ABCC3	TTPA	FAM20A		TET3
																																			TBC1D8		ABCC4	ABCG8	PAPSS1		MYF5
																																			TBC1D16		LMF1	TMEM68	ABCC6		POLR3E
																																			TMEM41A		LIPC	SGCZ	CHST7		CYB561D1
																																			FAM69A		APOO	PCP4	UXS1		HINFP
																																			ERP27		SREBF2	ZNF652	SLC6A20		THAP4
																																			GLCCI1		SLC16A8	SLC25A21	XYLT1		GTF2E2
																																			IER3IP1		LIPG	TRAM2	CHSY1		SBNO1
																																			ARL16		SLC39A12	SLC8A1	CSGALNACT1		ELOF1
																																			TBC1D8B		SLC30A4	ZFP14	VCAN		PRMT7
																																			CCDC186		SLC30A1	PLN	CSPG5		NRIP1
																																			RAB39B		SLC30A3	TMEM14A	B3GAT2		ETS2
																																			GOLPH3L		SULT2B1	ATP2A3	NCAN		RFXAP
																																			EVI5L		HSD17B14	SLN	B4GALT7		ZNF322
																																			WDR44		CYP4F22	ZNF606	DCN		ZFP1
																																			PDZD8		ABCA12	ARHGAP26	FAM20B		MORC2
																																			PBXIP1		ALS2CR12	ZNF536	CHPF		SMCHD1
																																			ZNF182		MGST3	KCNK12	RRAS2		FAM208A
																																			POMT1		ALOX12B	RNFT2	MAP4K3		PPHLN1
																																			FKTN		SOAT1	LPHN2	DNMBP		SLC7A6OS
																																			POMGNT1		SULT1B1	SARAF	ARHGAP15		MIER1
																																			C1orf194		FADS2	GPR75	ARHGAP35		HDGFRP3
																																			SNX25		MFSD6	TPPP	MRAS		ARL2BP
																																			TMX2		MGST1	ENPP5	ARHGAP19		ZBTB17
																																			METRN		MAT2B	INA	ARHGAP21		NFYC
																																			RABEP1		SLC25A13	SMIM7	NCF2		MORC3
																																			SIPA1L2		ACOT8	SYPL2	SEMA6D		FAM189B
																																			B3GNT1		C4orf29	TMEM150C	TNFRSF19		ZBTB8A
																																			ARL6IP4		NADK2	TMEM212	CLDN16		RFPL1
																																			DENND1A		NUDT12	TMEM120A	UMOD		HMGXB4
																																			KRTCAP2		NMRK1	TMEM211	MMP19		RERE
																																			PPIP5K2		NMNAT2	TMEM171	C7orf61		INTS8
																																			TBC1D22B		NNT	LRRC8A	DOK5		BAZ1A
																																			TMEM30B		NADK	GPR137C	TBKBP1		BACH1
																																			BIN3		HAO2	TMEM221	IQGAP2		FAM118B
																																			RMDN2		SLC39A7	C12orf29	WASF1		ZBTB43
																																			RMDN3		GPCPD1	DPP10	MORN4		ATAT1
																																			ARL8A		METTL8	PXK	MYO9A		RPRD1B
																																			SNX8		IMMT	OSTM1	KEL		CBX7
																																			CCZ1B		MIPEP	HEPACAM	CDON		UBAP2L
																																			WDR81		ATAD3B	PTP4A1	CDH26		RYBP
																																			CCZ1		APOBEC3A	TRAK2	PARD3		PCGF3
																																			VPS41		STOML2	CHRNB1	CTNND2		PHF1
																																			DSTYK		SPG7	ZNF416	AJAP1		ASXL2
																																			RAB20		NUDT8	MAGEE2	DCHS1		CDYL2
																																			KXD1		KBTBD3	PRRT1	CDH19		PHF19
																																			C17orf59		NMRAL1	LY6G5C	PTPRU		MBTD1
																																			HPS6		PTGES2	ZNF211	CLDN5		SAMD13
																																			CTDSPL2		OGDHL	AMZ2	CTTN		YAF2
																																			BLOC1S4		VDAC2	LRRTM4	RHOG		PCGF6
																																			MEF2BNB		SLC25A4	ZDHHC2	JUP		SCML2
																																			EBAG9		TXN2	SLC35F2	CDH24		PCGF5
																																			HPS1		LPPR5	ZFP28	COL13A1		C17orf96
																																			HPS3		TTC19	ELFN2	CDH7		ZNF335
																																			CSDC2		COX7A2L	LRRC4C	PKP2		NR2C2
																																			FAM172A		AMDHD2	SLITRK3	CTNNA3		G0S2
																																			SNX16		PHB2	C2CD4C	ARHGAP5		PLIN1
																																			C2orf68		MPC2	FAT2	CDH18		ETV6
																																			PLEKHM3		APOBEC3C	CCDC71	RHOF		POU4F1
																																			EMC8		UQCC3	AMZ1	CDH5		SP8
																																			EMC9		SDHD	SHISA5	MMP25		EMX1
																																			EBLN2		LETM1	GCA	CDH6		SATB2
																																			CLVS1		MTFR1	ZNF365	PTPRM		LHX6
																																			LONRF3		GALM	ARRDC3	LTBP3		DLX1
																																			GCSAML		FAM96B	SLC17A9	PTS		TBR1
																																			KRT9		SLC35B1	SLC12A9	ERBB3		NPAS1
																																			MAST4		LPCAT3	ATP13A3	PTPRB		MED8
																																			SH3BP5L		PDE9A	JAKMIP2	RND2		PIAS3
																																			DYM		ALDH16A1	SULT4A1	CDH9		PIAS1
																																			RUNDC1		BHMT	STH	CGN		MIER2
																																			TBC1D9		PNPLA6	LGI4	CTNNA2		PHF20L1
																																			SEC31B		STARD7	HIGD1B	ARVCF		SMYD4
																																			PLEKHJ1		FAHD1	LGI2	PVRL1		POLR2J3
																																			PCSK4		RHOT2	TTC39B	CDH8		WDR61
																																			TBC1D30		SRR	ABCG5	CDH2		PHF13
																																			TBC1D19		ETNK1	HEPN1	CDH3		EYA4
																																			ZNF559		FAM65A	NRGN	CTNNA1		KDM4D
																																			MAMDC4		CCBL2	PRR18	CDH13		SETD5
																																			LRP3		DIP2B	PMP2	RHOBTB2		ZNF143
																																			RASL11A		AAMDC	HAPLN2	CTNND1		DPY30
																																			HILPDA		PIPOX	CNTNAP4	RHOJ		ZNF697
																																			ARL6IP5		MCAT	KIF5C	RHOBTB1		POLR3H
																																			RAB43		LACTB	THAP1	LIMA1		MBD2
																																			CYSRT1		CSAD	CASK	ANXA4		CHD2
																																			HECTD4		OLAH	CNNM1	RHOV		INTS9
																																			DNASE1L1		UMPS	RGS12	GSN		KLF12
																																			DENND2A		PHYKPL	SLC12A6	PVRL3		SNAPC1
																																			WDR7		DIP2C	CIZ1	TJP3		IWS1
																																			TBC1D10B		OXSM	ATRNL1	CDH12		GTF2E1
																																			RILPL1		PYCR2	SCGN	ARHGEF7		PMEPA1
																																			SH3GL3		AADAC	FAM131A	TJP2		TAF8
																																			TSGA13		MGLL	OLFM1	CDH4		ZNF234
																																			ERGIC3		AASDHPPT	TCEAL4	VIL1		RPRD1A
																																			RABL6		ACO1	ATP2C2	PKP1		CRCP
																																			SYS1		RPE	GPER1	SLC4A11		SNAPC5
																																			NENF		CYB5R4	NSG1	PKP4		GTF2A1
																																			PCDH8		ALDH5A1	STOML3	PTPN1		SNAPC2
																																			CNIH4		BCAT2	NLGN2	PLEKHA7		GTF3C2
																																			SNX7		SPR	ABCA9	CDH10		TCEANC
																																			DENND5A		MMADHC	ABCA10	CDH11		EAF1
																																			DNAJC13		GLO1	HDC	CFL1		EAF2
																																			SNX12		MCEE	CRYM	COL5A2		TOX
																																			SNX31		BCKDK	SLC44A5	PLOD1		HMG20B
																																			SNX32		LIAS	ANKH	DIAPH3		NELFA
																																			CLHC1		UPB1	ERC1	DSE		CHD9
																																			KIAA1033		GSS	PLLP	CRTAP		SPIN1
																																			CCDC53		LIPT1	EPB41	LEPRE1		MED26
																																			ZNF706		D2HGDH	OTOGL	PLOD3		GTF3C3
																																			ANKRD27		PPM1K	BNC2	TMEM38B		SH3D19
																																			POMGNT2		PDPR	MPP1	ZNF469		IRAK1BP1
																																			ATL3		AMT	GPSM2	LRCH1		ZNF366
																																			CNPY2		DBT	SACS	BAI1		ZNF410
																																			SERP2		SDSL	TEX261	MAGI1		THAP2
																																			DAD1		HAGH	RXFP1	PODXL		TASP1
																																			CA5B		GCAT	RHCG	DAB2IP		ZBTB32
																																			ATP11A		SDS	SLC4A10	EDA		INSM1
																																			ARFRP1		GCDH	EFHD1	LRRC16A		TMPRSS2
																																			TMEM50B		GCSH	CNFN	ERBB4		NKX6-2
																																			GAL3ST4		MPV17L	ALX3	ACTN2		TCFL5
																																			LETMD1		SERINC1	RIMS3	TOLLIP		HOPX
																																			TBC1D1		LPPR3	SNTG1	ARHGEF1		RREB1
																																			METTL7A		TMEM232	PTGR2	FNBP1		KLF3
																																			SNX22		CERCAM	SLC22A14	GIMAP6		SOX6
																																			IGSF10		NTPCR	PXYLP1	MYOC		EYA2
																																			RAB38		ITPA	OR1I1	PTGDS		FABP6
																																			DOLPP1		MBOAT7	TMEM47	LOXL1		NR5A2
																																			RABEP2		GGT7	SCN7A	FBN1		ABCB4
																																			TMEM109		ABHD5	CCDC152	MGP		ZNF106
																																			C11orf24		NME9	NTNG1	GAS7		HMGA2
																																			IP6K3		ACOT11	NEFH	FBLN2		HMGA1
																																			ATP11B		NME7	NEFM	ANGPTL7		CGGBP1
																																			FAM73A		XYLB	SLC35G2	TIMP4		NAB2
																																			FAM126A		KHK	TMEM205	AFAP1		GTF3C6
																																			OST4		MECR	PACSIN1	LTBP2		PCNP
																																			C1orf174		AKR1A1	TMEM158	PXDN		ZNF280B
																																			DENND1B		SELO	ZNF852	ADAMTSL4		TSC22D1
																																			DCST2		PGLS	GPSM3	ADAMTS10		CEBPD
																																			RAB29		CRYZL1	C11orf21	SPARC		HOXB7
																																			SNX24		CYP4V2	AGRP	FLOT1		BRMS1L
																																			C3orf58		PGP	BRINP1	SEMA3D		MED23
																																			ZCCHC14		RBKS	TMEM263	CCDC157		ZNFX1
																																			TBC1D14		XDH	CRIM1	RBM20		SAP30
																																			DENND2C		L2HGDH	GPR137	OBSCN		SAP30L
																																			ACAP3		ILVBL	FXYD5	SMTN		SUDS3
																																			ZNF226		AKR1B1	TMEM163	ALPK2		BRMS1
																																			MIA3		SORD	RPH3A	MDK		SCUBE2
																																			C19orf73		METTL18	CADPS2	TNS1		ZFP64
																																			TRAM1L1		GNE	IGSF9B	TNS3		TRPS1
																																			SNX21		GNPDA1	CPE	PSEN2		ZNF618
																																			EXOC3L2		FUOM	MYADML2	APBB1		TSHZ2
																																			ATP10B		ABHD12B	SNPH	EVI2B		INTS7
																																			ATP11C		DCTPP1	SYBU	SEMA7A		TFCP2L1
																																			CRELD1		DHFRL1	CADPS	SEMA5B		NR6A1
																																			ELMOD1		ATPIF1	PAQR4	SMTNL2		SOX11
																																			ATL2		PGRMC2	SLC12A5	TSPAN10		TBX2
																																			GMCL1		RLF	CNTN1	PTPRF		CPA6
																																			WDFY1		FMO2	PRRT3	IL20RA		ZNF385A
																																			RFT1		CYP4X1	C19orf26	SEMA4D		SOX15
																																			SMAP1		CYP4Z1	APBA1	SEMA4G		FOXP1
																																			SFT2D3		FMO4	CMBL	SEMA3A		PHF7
																																			MANEA		CYP4F12	ADD3	SEMA6B		SRMS
																																			HEATR5B		ALDH3A2	OPRL1	PTPRZ1		TMEM54
																																			RPS6KC1		CYP2D6	JPH3	SEMA6C		NUPR1
																																			SYAP1		FMO5	ATP1A1	LILRB3		AUTS2
																																			MPZL2		CYP3A43	MGRN1	SEMA5A		NAP1L2
																																			PODN		FMO3	DIRAS1	INPPL1		NAP1L3
																																			TBC1D2		PAOX	SNTB1	SEMA3B		TAF1
																																			PLEKHA3		SMOX	SLC25A30	SEMA3G		KLF7
																																			OSBPL2		AZIN2	SLC15A4	PRNP		LHX4
																																			PLCH1		FNTA	IMMP2L	ARPC3		MAGEE1
																																			PLEKHM2		PAQR8	CLEC2L	PAK2		FABP2
																																			PHLDB1		MBOAT1	ATP1A2	TMOD2		SIM1
																																			OSBPL11		MSTO1	LRRC4	GRB10		BHLHE22
																																			DENND3		CNDP2	NOS1	COBL		SPINT3
																																			SNX30		SLC35A3	ABCD4	HS3ST3A1		WFDC10B
																																			TMEM246		NPL	C6orf141	GRB7		WFDC13
																																			ARL17A		PMM1	PCYOX1L	GPR65		CDYL
																																			ARL17B		PCYT1A	SLC13A5	PIK3CB		AK6
																																			FAM126B		NANP	MID1IP1	RNASE6		WDR13
																																			FAM73B		PCYT1B	TPBG	SHB		JADE3
																																			PXDC1		RGN	EDN3	ARHGAP44		ANKRD1
																																			EI24		GSTA3	GPR137B	SASH3		TXLNG
																																			ZNF605		GSTO2	GPSM1	FERMT3		PHF23
																																			ZNF324B		MGST2	SPX	CSF3R		MED13
																																			ENTHD1		TXNDC12	OTOR	SH3BP1		TCF7L1
																																			EPN3		ADH6	ADD1	CYTIP		GLIPR1
																																			REEP4		GSTT2B	GPR85	MS4A2		BARX2
																																			CCDC43		ALDH3A1	TPCN2	MARCO		ZFX
																																			SIDT2		ADH1B	TMBIM4	ARHGAP25		TIAM2
																																			CREG1		GSTZ1	HS1BP3	EVL		POGK
																																			SCAMP3		GGT1	WDR64	MAP4K2		TMEM164
																																			RAB30		GSTM5	CA7	UBASH3B		TBRG1
																																			ARL10		AKR7A2	APLP1	ARHGAP9		ZNF362
																																			RABGAP1		TMEM71	MOXD1	ALOX5AP		ZNF451
																																			DENND4C		ARMC10	TRPV5	GMFG		SP3
																																			DENND4B		AGK	ANO3	LAT2		PHF6
																																			PIP5KL1		SFXN2	SYNDIG1L	CORO1A		AFF2
																																			PHTF1		ABAT	TTLL7	ENAH		MED14
																																			EFR3B		FNDC5	C12orf4	GRAP		DRAP1
																																			HDHD2		CHCHD2	NELL2	TSPAN13		ATXN1L
																																			TMEM41B		PTGES	CCDC85A	THEMIS2		FAM192A
																																			TBCK		PLIN5	LINS	OXLD1		MED12
																																			TMCO4		NME4	CCSER1	PLAT		TRIM27
																																			PM20D2		SLC2A2	FFAR4	MPZL1		ZNF81
																																			DCBLD1		LPIN1	KCNJ6	FSCN1		UCMA
																																			ZNF544		KYNU	EPB41L2	DAPP1		ELF2
																																			ZNF490		NSDHL	SCN3A	NEDD9		ZNRF2
																																			ZDHHC6		ACOT7	SCN9A	LSP1		TAF10
																																			MANBAL		MGARP	TRPM6	GAB4		TAF1L
																																			FAM166A		GGH	BASP1	SLA		TAF4B
																																			SLC25A44		METTL7B	TRPM7	PAK3		ELL2
																																			C18orf8		TMEM230	SDF4	ARHGDIB		ASUN
																																			HEATR5A		MTCH1	TMEM132D	RASAL3		INTS1
																																			RUSC1		MPC1	FAM135B	SOS2		INTS12
																																			NUMBL		ADSL	CABP1	GP6		MED27
																																			ZNF441		ATP5SL	DLGAP3	KLHL6		MED9
																																			NXPE3		COASY	DCX	PIK3R5		MED29
																																			ARMC12		APOOL	CNTNAP2	NCF4		MED30
																																			SURF2		HINT1	RCVRN	DOK3		ELL3
																																			SMAP2		C17orf80	NLGN4X	PAK1		PKNOX1
																																			BCL2L14		SLC25A45	TRPV1	PLCG2		MAFB
																																			TMEM81		CBR4	NPPB	ARHGAP30		TAF7
																																			FAM109B		CMC1	SCN11A	RAP1A		MED31
																																			FAM184A		MINOS1	CBLN1	TEC		TAF9B
																																			TMEM242		NUDT22	HAPLN4	P2RY8		NABP2
																																			LMBRD2		LYSMD1	NPTX2	SAMSN1		MED21
																																			KDELC1		SLC25A48	NLGN3	HCLS1		MED19
																																			KANK4		SMDT1	PENK	VAV3		VWA9
																																			TMEM50A		MIEF1	SLC6A12	VAV2		ZNF131
																																			UHRF1BP1L		ELOVL1	HTR1A	GIMAP8		DESI1
																																			LDLRAD2		JAGN1	SLC17A6	FBLN5		STK17A
																																			ASCL5		SLC37A4	CHURC1	BMP1		DPEP1
																																			FAM162B		ELOVL4	CDV3	MMP16		SETD6
																																			FAM204A		ELOVL2	CHADL	PDGFRA		HNF4G
																																			ZNF227		ELOVL5	SLC22A17	SERPINF1		ZBTB21
																																			FAM71A		PGLYRP2	STK32A	DPT		SENP3
																																			TMEM150A		PPAP2C	SNED1	PDGFRB		SIM2
																																			LEPROTL1		PTPLB	NAALAD2	COL14A1		ZNF200
																																			MPZL3		PTPLAD1	SLC25A14	TSKU		TNRC6B
																																			TMEM167B		PTPLAD2	CPNE8	FGF1		FAM90A1
																																			AGAP6		ELOVL7	PPP1R17	CILP		SLC50A1
																																			C6orf201		CHCHD10	SMPDL3A	IGFBP7		MIER3
																																			FAM71E1		CHCHD5	LHFPL4	DDR2		SETD9
																																			C10orf32		CMC2	PDZRN4	SERPINH1		MXI1
																																			HERPUD2		MFSD12	LYPD5	ADAMTS1		FBRS
																																			PGBD4		SLC52A3	PALD1	PDGFB		ZMYND8
																																			TIGD1		SLC25A12	SCNM1	MFAP4		PELP1
																																			TRIM45		TRIAP1	ZNF154	MATN2		ETV3
																																			ZNF585A		FAR1	CHP1	TIMP3		LMO1
																																			MAMDC2		PEX19	CHP2	AHSG		ANKRD30BL
																																			NPIPA5		R3HDM4	MEGF11	FBN2		PHF3
																																			NAT16		NRSN1	PRKX	NID2		PLAC1
																																			CEP85L		APOBEC2	SOGA1	EFEMP1		TNRC6A
																																			TPD52L3		LEAP2	GPR4	PDGFRL		TNRC6C
																																			FAM134A		SLC7A4	AMER3	ACTA2		LCORL
																																			KDELC2		ALLC	NUCB2	LRRC39		GTF3C5
																																			PTRHD1		NME1	GPR1	CAP1		GTF3C4
																																			S100PBP		NPEPL1	TINAGL1	ADAMTS4		TMEFF2
																																			TMC7		PCBD2	NETO1	LTBP1		PRSS23
																																			LRRC37A2		PCBD1	NETO2	MATN1		BAZ2B
																																			FAM227B		BLVRA	PLEKHH3	FBLN1		KLF8
																																			DENND4A		PLA2G16	RNF24	FAP		HEXIM2
																																			LRRC37A3		PDE10A	RIIAD1	ADAMTS5		KCTD1
																																			GTPBP2		PLA1A	PQLC1	C1R		ZNF558
																																			LINGO3		TCN2	SCOC	RSU1		NOL4L
																																			FAM71F2		FPGS	KIAA1549L	MATN4		ZNF503
																																			HDX		SLC19A1	PDE4DIP	HTRA1		SPTY2D1
																																			LHFPL1		LMBRD1	NSMF	CHSY3		TLE4
																																			FAM110D		MMAA	JPH1	PCOLCE		NAB1
																																			IKBIP		DMGDH	RASL11B	COL11A1		SUCO
																																			ARL5C		BHMT2	LRRC8B	IGF1R		SAP30BP
																																			ANKMY1		CHDH	GPR135	TIMP2		ZFPM2
																																			ZNF425		BTD	MARCKS	DSEL		LHX9
																																			FAM71F1		MTHFD1	TAS2R3	COL15A1		AES
																																			DENND6A		ABCG4	GDAP1L1	FMOD		RIPPLY2
																																			ELMOD3		MOCS2	NCKAP5L	A2M		TLE6
																																			C11orf65		MTR	CPA3	HAS2		RIPPLY1
																																			ZNF781		MOCS1	RPS6KL1	SFTPD		TLE2
																																			TPBGL		SLC51A	SCG3	ADAMTS3		ZNF865
																																			ZNF782		CD320	PCSK2	SERPINE1		SPOCD1
																																			ZFP69B		MUT	NPTXR	LEPREL2		ZNF664
																																			VSIG1		MTRR	TMEM130	MMP8		MAB21L1
																																			TVP23A		SLC35E4	PNMT	PEBP1		KLF10
																																			MSANTD1		SLC36A1	PTPRN2	AGTRAP		EBF1
																																			SLFN13		ME3	PCSK1N	GRN		LDB1
																																			MKRN2OS		SLC25A35	VGF	DBN1		RFX4
																																			SH2D6		ME2	CA3	ECM1		ATXN7
																																			C2orf73		SLC25A10	GPBAR1	TYRO3		ZNF750
																																			CRYBG3		STARD9	C3orf62	EFNA2		PRR19
																																			POM121L12		TANGO2	MBLAC2	ANG		IER2
																																			CD163L1		C9orf89	CNTN3	RARRES2		HNF1B
																																			LY6D		PMM2	ZDHHC17	NEXN		SRPX2
																																			CACFD1		FTL	GPM6A	TCAP		GFI1B
																																			ZNF275		SERHL2	PCDH1	CST3		LDB2
																																			ZNF548		CIAO1	GRK6	PAWR		CENPV
																																			FNDC7		LYRM9	FAM50B	CHRNG		PTTG1IP
																																			POU5F2		BOLA3	PGPEP1	EFHD2		TMEM170A
																																			C11orf42		FAM96A	TCEAL2	MAPK7		ATOH8
																																			ZNF429		PDZD11	BEGAIN	NUCB1		ZNF639
																																			ZNF611		SLC25A28	PCDH17	MMP28		ZNF507
																																			ZNF839		DCAKD	IGSF11	MYL6		VEZF1
																																					SCLY	CCDC171	TRIM25		ID1
																																					BOLA1	SSTR4	LIMK1		KLF16
																																					NUBP1	CEMIP	ARHGAP29		PCBP4
																																					NDOR1	ADPRHL1	LIMK2		PGBD5
																																					ISCA2	ASPH	LIMCH1		TMEM196
																																					AHCY	TMEM60	SSH2		HBP1
																																					NUBP2	DNAJC14	ARHGEF5		PTRF
																																					MFF	CLRN3	ARHGEF6		SDPR
																																					TOMM34	KCTD9	GAREM		MESP1
																																					RHOT1	CPAMD8	SRGAP2		SKIL
																																					LETM2	RNF157	ARHGEF28		NDRG2
																																					OCIAD1	SLC4A5	HSPBAP1		ZBTB48
																																					FUNDC2	LZTS3	CORO6		TGIF1
																																					KIN	TUB	RAPGEFL1		TGIF2
																																					PSTK	OR1J2	ARHGEF40		ZNF862
																																					CCDC28A	RNF112	SEMA4A		ZNF655
																																					TPMT	SH2D5	ARHGEF10L		HARBI1
																																					RHBDD3	PDCL	SRGAP3		PGBD2
																																					FAM118A	GPR39	ARHGEF12		ZBED8
																																					TMEM39B	CSMD1	MCF2		NAIF1
																																					MT1E	LZTS1	FAM131B		THAP9
																																					SLC48A1	PROKR2	ARHGEF38		PDX1
																																					SLC40A1	PROP1	FGD1		ARL14EP
																																					SLC11A2	FREM3	CAPN2		FAM120B
																																					HEPH	TAC3	P4HA2		QSOX1
																																					BLVRB	SGCG	PTPN4		ZMYM5
																																					OSGIN1	LRRC8D	TLL1		BANP
																																					POR	DTNB	FSD2		SPDEF
																																					CYB5A	SSPN	COL24A1		TMEM26
																																					MFSD3	DRP2	COL27A1		SUPT20H
																																					ABCD1	SGCB	THOP1		AHRR
																																					SLC7A14	SNTG2	LOXL2		ZNF532
																																					ETNPPL	SGCD	COL21A1		MYPOP
																																					ANO4	RUFY3	COL20A1		LYL1
																																					AMACR	GRM3	C1S		MED22
																																					SDR16C5	GABBR2	PAPPA2		MED12L
																																					PNPLA5	SLC6A6	COL19A1		MED25
																																					PAFAH2	CELF4	NRD1		CCDC59
																																					PNPLA3	SLC18B1	LOXL3		ZNF821
																																					ACSBG1	CAMKV	MASP2		MED11
																																					LPIN3	LRFN5	COL5A3		MED24
																																					PPAPDC1B	SLCO5A1	IGDCC3		SUPT7L
																																					MOGAT1	LRRC4B	SPINK8		IKZF5
																																					DGKH	C1QL2	COL23A1		TAF5L
																																					ACSL6	GPM6B	C1QTNF6		MBD5
																																					PNLIPRP1	SLC6A11	PDLIM5		TADA1
																																					DGAT1	ARHGEF9	DRAXIN		ZZZ3
																																					PPAPDC1A	GATS	CLDN11		PYGO2
																																					DGKK	IL1RAPL2	CLDN8		ATXN7L1
																																					ACSL3	SLC6A17	CLDN9		ATXN7L3
																																					ACSL5	FXYD1	TSPAN2		ANKRD11
																																					TMC4	MC1R	CLDN6		NHLH1
																																					ABHD4	ASIP	PMP22		FAM184B
																																					PEX14	DMRTA2	CLDN14		SFMBT2
																																					LCLAT1	TRIM4	ESAM		HMBOX1
																																					ACSL4	TMCO3	MARVELD2		SERF1B
																																					SLC27A2	TRIM47	CLDN12		ZNF148
																																					GPAM	AMIGO1	TMEM45A		ERG
																																					ACSBG2	GPR160	CLDN15		ZNF14
																																					LPIN2	RPE65	FGF10		DTX4
																																					CES1	GUCA1A	BCR		RFX7
																																					DGKG	PDE6A	EPB41L4B		ID4
																																					TM6SF2	GUCA1C	FCHSD2		SOX4
																																					APOL2	PDE6H	TNFRSF12A		BCL9
																																					PRDX5	CNGB1	ACTC1		ELSPBP1
																																					MPST	HPCAL1	LDB3		NPAS3
																																					ENDOG	GUCA1B	PPL		ATF7IP
																																					CLUH	CNGA3	DSC2		NFIX
																																					ABHD6	RGS9BP	TNNI3		SETD3
																																					FAAH	SLC24A1	TPM1		ZNF488
																																					ATHL1	CRX	EVPL		TMEM8C
																																					TMEM14B	FRMPD4	MAPK4		EBF2
																																					PEX12	NPY2R	DSG2		MAMSTR
																																					PEX26	TCEAL1	TTN		MDFIC
																																					ALDH2	TCEAL3	MYH6		ELK3
																																					QDPR	GPR153	EPPK1		FOXB1
																																					AK3	KCNK6	MKL1		MRFAP1
																																					ALDH8A1	KCNIP1	MYZAP		NPAT
																																					MTCP1	ZNF41	DSG3		ZNF609
																																					SLC25A27	GPR83	TRIM54		UBN1
																																					AK2	PCSK6	CYGB		UBN2
																																					NME6	KCTD4	PTN		TSPYL5
																																					GLYR1	GPR171	PLOD2		PCNXL4
																																					LAP3	NMS	SLC2A10		HOXD10
																																					KLK15	PAM	PDZD2		KLF15
																																					GALT	NPW	OSCAR		TRNP1
																																					GMPPA	ZDHHC15	INADL		TRIM17
																																					CIDEC	GRIPAP1	FGFR1		ZNF524
																																					ASAH2B	BEX5	F2RL2		HOXB5
																																					UPP1	SPIN3	KALRN		HIVEP3
																																					INSIG1	NPFFR1	AKT3		GMEB2
																																					MIEF2	PTP4A2	MAP2K2		RAD54L2
																																					SLC35A2	NYX	PTAFR		TRIM68
																																					NARF	ATP2C1	FGFR2		ZBTB3
																																					MFSD10	ABCB8	MFI2		TRIM11
																																					MFSD7	SLC9A7	RIN1		ZNF404
																																					A1CF	ITPR2	KIDINS220		DNTTIP1
																																					SELT	ANO5	SFN		KLF13
																																					RNF150	TRPV2	YWHAH		ZBTB47
																																					METTL21C	AMER2	ZC3HAV1		TMEM123
																																					ABCD3	ARMCX2	SPAG9		MN1
																																					UAP1L1	GPRIN1	CORO2B		ZNF740
																																					GFPT2	CRYBA2	MAPK8IP3		TSC22D2
																																					TMC8	SERTM1	FSTL1		FAM181B
																																					XPNPEP1	FAM161A	NTN5		AFF1
																																					TMEM127	BCAS1	RASIP1		NCKAP5
																																					OCIAD2	TMCC3	DUSP16		LDLRAD4
																																					C6orf58	SCRG1	PROC		IKZF4
																																					OPA3	MPP7	FCRLA		ZBTB18
																																					HGD	TAC4	KRT78		ANKRD18A
																																					CMPK1	CDADC1	MYL9		POU3F3
																																					MFSD2A	RNF207	BANK1		LHX5
																																					FAH	VAT1	SIGLEC15		PYGO1
																																					SEP15	NOL4	ADAMTS9		C19orf80
																																					HLCS	ZNF577	DUSP9		WDR88
																																					CYP46A1	TEX26	MYLPF		NR2F6
																																					MFSD8	AQP8	AGGF1		ZNF516
																																					DAK	CRTC3	VRK3		PRDM8
																																					BAAT	EML5	ZC3H12A		NFXL1
																																					SLC27A5	EML6	PDLIM2		PWWP2A
																																					CYP8B1	SESTD1	RNF135		SMIM12
																																					SLC22A9	ZNF563	TANK		ETV2
																																					ALDH1L1	AQP6	NLRX1		ELF4
																																					MTHFD1L	CBLN2	IKBKE		ZNF224
																																					SLC25A32	RAI2	TRAF5		ZHX1
																																					PANK4	BEND5	RBCK1		ZHX3
																																					AS3MT	OTOS	AZI2		FOXP4
																																					GCH1	LXN	ZBP1		CASP8AP2
																																					SARDH	TMEM178A	NFKBIZ		PWWP2B
																																					FHIT	AQP11	NFKBID		ZNF423
																																					MTHFD2L	OXR1	MLIP		FOXJ3
																																					AMPD2	PSD3	ARHGAP27		SERTAD2
																																					NUDT5	SLC9A5	NPEPPS		HOXB2
																																					RMDN1	ANKRD34C	APOD		ZBTB2
																																					TPK1	FXYD6	GIT1		TRIM59
																																					NIT2	OCA2	MYL10		EGR4
																																					RIMKLB	TPCN1	ARHGAP4		TSHZ3
																																					ANKRD39	IGSF1	ZNF432		SOX5
																																					APOA1BP	TRHDE	GULP1		ASTE1
																																					FITM2	SPRYD7	TPST2		BAALC
																																					HAGHL	IQSEC3	VIMP		DUSP15
																																					THNSL1	OSGIN2	NGEF		FAM222A
																																					THNSL2	CA8	CLEC4G		ZNF687
																																					PANK2	PKD1L3	FLRT2		ARNT2
																																					PAPSS2	PKD1L2	CORO1C		ZNF521
																																					STARD10	TMEM151A	SH2D3C		RNF187
																																					CHKA	CRISPLD1	CNN3		SNAI3
																																					NUDT16	GML	NTRK3		BCL6B
																																					DLEC1	LYPD4	EML3		MNX1
																																					TIGD4	LY6G6C	CLIP3		ZNF711
																																					SCAMP2	PRPH	EOGT		ZNF704
																																					C1orf50	CNGA4	ABHD17C		MBD6
																																					UPP2	MSANTD3	POLDIP2		CASZ1
																																					SLC46A2	ARMCX1	IGHMBP2		PRDM15
																																					TEDDM1	SLC12A4	PAPD7		PRSS48
																																					GDPD2	BRI3BP	C22orf29		ZSWIM3
																																					PXMP4	GPR173	CASP2		GSE1
																																					ACOT9	LIN7B	IL1R2		DACH2
																																					PEX13	ASIC3	BCL2L2		RAI1
																																					ABCD2	ASIC2	IRAK2		ZXDC
																																					PEX2	LIN7C	TNFRSF10D		STAC2
																																					CROT	IER5L	PRKCD		RGCC
																																					DDO	MAST2	SHARPIN		ZBTB7A
																																					ACOX2	BZRAP1	TNIP2		SKI
																																					TYSND1	MPP3	TNIP1		KHDC1
																																					NUDT19	STOML1	TNFRSF11A		OOEP
																																					ACOX3	TOR2A	TRAF7		LCOR
																																					PEX16	ZDHHC3	TNFRSF10C		PBX4
																																					ACOT6	ERC2	MAP4K4		SOBP
																																					NUDT7	GRM4	NFKBIB		TFAP2E
																																					HACL1	SLC37A2	EDAR		LMBR1
																																					PEX5L	C14orf119	TNIK		CDK10
																																					SLC25A17	RAX2	TAB1		QSOX2
																																					GNPAT	NRL	CASP10		ZNF10
																																					TXNDC17	CCDC57	CRADD		BAHCC1
																																					EPM2AIP1	SLC20A2	ERAP1		ZSCAN4
																																					SLC43A3	XPR1	PIDD1		THAP5
																																					MYO19	ASTN2	TRAF4		LMO3
																																					SLC6A8	GIPC2	BIRC2		DISP1
																																					AGPS	LRFN3	TAB3		ZFP90
																																					SLC25A53	CNTN4	CASP6		NR2C1
																																					DHRSX	TMEM59L	NFKBIE		THAP8
																																					PNPLA4	MALRD1	TICAM1		ZBTB4
																																					SULT1A2	ZBTB7C	RIPK2		ZBTB38
																																					PAFAH1B2	SEZ6	NRK		MORC4
																																					ACP6	CNTN5	BID		ZNF292
																																					PGRMC1	CABP5	MLKL		ZNF672
																																					SCAP	ZNF513	EPHA7		GTF2IRD2B
																																					PAQR6	C8orf37	BIRC3		PKNOX2
																																					PAQR9	RLBP1	CASP7		MEIS3
																																					MMD	RP9	RNF31		EID1
																																					TMEM97	FSCN2	PRKCZ		WDR17
																																					SIGMAR1	PITPNM3	NSMAF		OVOL2
																																					FAM162A	ZDHHC13	SPATA2		ATF7IP2
																																					AMMECR1	RPH3AL	IRF2		C18orf25
																																					GUCY2F	UNC79	NCKAP1		ZNF592
																																					PDE5A	CCDC159	TRIM24		SOX13
																																					PDE6D	SYDE2	SPECC1L		ZNF829
																																					RDH12	C12orf43	RPS6KA6		ZNF91
																																					AK9	KIAA0895	RPS6KA3		ZNF195
																																					PDE1B	CCSER2	SEMA6A		ZNF354A
																																					ENTPD3	RASL10B	RPS6KA1		ZNF138
																																					PDE1A	RIMS4	PTPRA		ZNF45
																																					PDE1C	ZSCAN2	PSG9		ZNF25
																																					NUDT2	KIAA0232	BCL2		LMTK3
																																					PEX11G	GPR63	ARHGEF2		CXorf38
																																					PEX1	CADM4	YES1		ZNF800
																																					C1orf123	CADM3	IER3		MRFAP1L1
																																					ATAD1	EPB41L3	FLRT1		TRERF1
																																					HRSP12	GLDN	MYBPC2		ATXN7L2
																																					PRPS2	NFASC	AHNAK		TSHZ1
																																					UPRT	NELL1	FGF3		MFAP3L
																																					PGGT1B	PTCHD1	MARK2		PASD1
																																					PNCK	TPSG1	SERPING1		CDK2AP1
																																					GLT8D1	ZNF345	TNNC2		ZCWPW2
																																					BEX4	GPR27	BCL3		ZBTB10
																																					PTGS1	GPR22	PIR		FSBP
																																					FAM120AOS	RUNDC3B	IRAK3		ZMYM1
																																					NUDT14	REM2	SIGIRR		ZBTB26
																																					TMC6	TENM4	GFOD1		ZXDB
																																					MT4	FEZ2	BCAM		ANKRD12
																																					SLC30A7	MYO16	FERMT2		ZIC5
																																					SLC39A4	PHF11	ADAM12		GPR133
																																					ATP7A	GRK4	CTNNAL1		ZNF219
																																					SLC39A6	SNX19	EPHA8		CDK2AP2
																																					MTF1	CREG2	EPHB3		DTX3
																																					BSDC1	AGAP3	RASA1		SCML1
																																					FAM3C	ZNF594	EPHB2		HIPK1
																																					SCARA5	ZDBF2	FES		ANKHD1
																																					CYB5R1	ZNF331	EFNA4		AKIRIN1
																																					UCK2	C22orf23	BMX		SERPINA9
																																					CYB5R2	FAM206A	EFNA1		ANKRD18B
																																					AK8	TAS1R2	EFNA3		ATXN7L3B
																																					HDDC2	PALM	EPHB4		HR
																																					CYB5RL	RNPEPL1	EPHA5		C7orf26
																																					DPYS	C1orf87	EPHA3		TCF24
																																					UCKL1	ZBTB20	ANKS1A		BEND6
																																					KIAA0100	ATP13A4	LASP1		ZXDA
																																					MROH8	ANO10	APEH		MBD3L1
																																					TMEM234	RTP1	ANGPTL1		C16orf87
																																					MID2	CA13	RAP1GDS1		NUTM1
																																					C3orf38	ZNF28	ZNF79		PCIF1
																																					ODF3L1	PCNXL2	FGF4		ZNF573
																																					G6PC3	NKAIN4	FGFR4		PRDM11
																																					ENTPD5	SLC8B1	FLRT3		ZNF175
																																					AK7	LPHN1	FGF23		FBRSL1
																																					AK5	RGAG4	GAB1		WDR5B
																																					GUCY1A2	PANX2	INSRR		DYDC2
																																					NPR2	P2RY14	FGFRL1		SOX12
																																					ENTPD4	MRGPRX2	FGF22		N4BP2L2
																																					ENTPD2	TMEM65	KAL1		CALCOCO1
																																					GUK1	BAI2	SPRY2		E4F1
																																					GUCY1B3	ZNF77	FRS3		ZNF541
																																					ENTPD6	CALHM1	MYO18A		ZNF354C
																																					DCTD	PCDH19	SPRY1		HMGN3
																																					C9orf41	SLC25A22	FGF17		TNRC18
																																					METTL21B	PCDH10	FGF18		ZC3H7B
																																					PLA2G15	TMEM200A	LIF		ZNF83
																																					AGPAT2	SLC34A3	KL		GATAD1
																																					LPCAT4	C2orf88	ANGPT1		BEND7
																																					CDS1	TMEM181	HDGF		CCDC106
																																					LPCAT2	GPR68	GAB2		PRB4
																																					PNPLA7	KCNK4	KLB		ZNF718
																																					ZFP37	PIEZO2	FRS2		DISP2
																																					POU2F3	TRPM8	NDST4		ZNF778
																																					SLC17A5	ACKR3	NDST3		GABPB2
																																					PGS1	ZDHHC4	GRB14		ZNF420
																																					LYPLA2	PPP1R1C	PARP9		VWA5A
																																					LPCAT1	MARVELD1	SH3GL1		RTP5
																																					CYP4F8	PNMA1	PARP12		POU6F1
																																					NT5C2	PNMA2	SMOC1		ADIRF
																																					FAXDC2	MPP4	WDR1		TCP10L
																																					GDA	DNER	DOK1		EBF4
																																					FADS3	IGLON5	SLC44A2		ZNF471
																																					MSMO1	LANCL1	PAQR3		ZNF582
																																					SLC2A13	TBX19	DPP3		ZMYM6
																																					QPCT	NMUR2	NF2		ZNF467
																																					SC5D	SMR3A	THSD4		ZSCAN5A
																																					TM7SF2	NECAB2	TGFB1I1		ZNF100
																																					CYP4F2	RRH	LIMS1		ZNF607
																																					AMDHD1	SLC25A40	SPEG		DPCR1
																																					AGMO	C11orf63	ACTA1		C11orf84
																																					CYP4F11	FAM115C	ZYX		LRRC72
																																					SLC31A2	ZNF549	PDPK1		C11orf16
																																					AIFM2	KIAA1751	DLC1		C1orf100
																																					IFFO2	CALHM2	CAPN1		ZNF717
																																					AGPAT6	C4orf3	GSTCD		ZNF480
																																					COMTD1	GJB5	FAM13A		TMEM74B
																																					MFSD4	GJD4	NEK3		ZNF554
																																					C15orf61	TMEM179	GFRA1		C19orf38
																																					NT5C3A	SLC45A2	ARHGDIG		IGFL2
																																					AP1AR	VWA7	FGF20		ZNF528
																																					DDIT4L	AFAP1L1	SHC4		ZNF506
																																					HAAO	CPNE9	FIGF		ZNF879
																																					SLC2A11	TMEM106C	SHC2		FAM90A26
																																					SLC5A9	CPNE5	IL6ST
																																					NT5M	C2CD2	PDGFC
																																					TST	ZNF805	FGF5
																																					ZNF205	CCDC82	BAD
																																					BBOX1	UHMK1	BFAR
																																					SV2C	NTM	PDGFA
																																					SULT1C2	SLC9A9	ANGPT2
																																					USP31	PNMA3	PDGFD
																																					RIMKLA	HTR7	PDLIM1
																																					SNX29	HTR1F	RTN4RL2
																																					EPT1	RGR	NCSTN
																																					GDE1	HTR1D	NGFRAP1
																																					FDPS	TAS1R1	SHC3
																																					MTHFSD	TRPM1	UNC5C
																																					ZNF853	PTGER2	HAVCR1
																																					SLC14A1	HTR1B	TRIM9
																																					GCHFR	PTGIR	AGAP2
																																					SYNPO2	LRIT3	ABLIM2
																																					DIO1	PLEKHA4	ROBO4
																																					CDO1	GPANK1	SEMA4C
																																					MTFP1	NIM1K	MKNK2
																																					PRPS1L1	STIM2	SDK1
																																					CYB5B	HUNK	SEMA3C
																																					MSRB3	EBPL	MKNK1
																																					PRRC1	TMEM63B	RAPH1
																																					MT1A	ZNF235	ELMO1
																																					MT1X	LRRC1	ABLIM3
																																					PTGR1	TTC9	SMCO4
																																					MSRB2	KCNK17	SEMA4B
																																					MT1F	OR3A3	ABLIM1
																																					MT1G	CNBD2	SEMA4F
																																					MT1H	GPR162	SDK2
																																					GDPGP1	GPR3	DSCAML1
																																					CBR3	ENHO	UNC5D
																																					SLC30A9	PCDH18	PITPNA
																																					DHDDS	GPR82	SEMA3E
																																					AKR1C4	GPR87	KIRREL
																																					DHRS4L2	GPR88	ADAMTS19
																																					SLC25A25	GPR52	PRCP
																																					SLC37A1	GPR123	SAMD12
																																					ANKRD35	GPR132	SCUBE1
																																					ALOX15B	STK17B	LAPTM4B
																																					CYP27B1	GPR108	PON1
																																					SLC6A15	GPRC5C	CAPNS1
																																					SLC36A4	GPR61	ANXA10
																																					PANK3	GPRIN2	TWF2
																																					C6orf226	CSRNP3	SPIRE2
																																					TFR2	TTBK1	DAPL1
																																					GGACT	FEZ1	PTPN18
																																					DIO3	PITPNM1	PTPN14
																																					PDE4C	NKAIN2	PSTPIP2
																																					GRAMD4	ZCCHC12	PTPN20A
																																					DAGLA	TBATA	PTPN7
																																					CES3	ZNF804A	PTPN9
																																					CES2	KIAA1755	FIBCD1
																																					CES5A	CNNM2	MARK1
																																					FMO1	LSAMP	CD97
																																					ABCC11	VEPH1	SCRN3
																																					NLN	FAM78A	GPR56
																																					STEAP2	TAS2R5	PTPRG
																																					NUDT15	ZNF671	RTN4RL1
																																					ABHD14B	TAS2R9	ADAM28
																																					ABHD3	TAS2R14	C1QBP
																																					ABHD14A	ELFN1	SORBS3
																																					ABHD17B	TAS2R40	PON3
																																					RBBP9	ZNF540	MAP3K2
																																					ABHD13	TAS2R13	TUSC1
																																					ABHD16B	TAS2R10	CCM2L
																																					ABHD10	TAS2R16	MAP3K8
																																					PTGIS	TAS2R39	CYFIP2
																																					ZNF746	ZNF354B	PMAIP1
																																					TDO2	SIMC1	GPNMB
																																					EFCC1	CPNE1	SPRY4
																																					MCU	AMN1	PPM1B
																																					CARNS1	FBXO33	BCHE
																																					GGPS1	RANBP3L	DPYSL4
																																					ADPGK	GEM	MMP23B
																																					INSIG2	C21orf91	ASGR1
																																					IDNK	HRASLS5	CLDN18
																																					APOL5	CSN3	ARHGAP6
																																					ERMP1	MAGEA8	KIAA0930
																																					CA1	PRSS12	BSPRY
																																					SVEP1	LRRN1	PDXP
																																					ENPP6	NPAP1	LRRFIP2
																																					ACYP2	ARC	CCDC102A
																																					NT5C3B	NIPA2	FRK
																																					TSPO	SLC9B1	ABI2
																																					MICU1	TMEM91	PDLIM3
																																					PRPSAP2	SUCNR1	PDLIM7
																																					PRPSAP1	CSMD3	NEB
																																					FAM86A	ZNF385D	ACTR3C
																																					METTL22	ZDHHC21	ACTR3
																																					FAM86B1	LRFN4	MARCKSL1
																																					SLC38A7	CNNM3	CARD8
																																					STEAP3	FAM43B	P4HA3
																																					AGPAT9	TMEM106A	ACTR3B
																																					PTPMT1	PITPNC1	DPP7
																																					BPNT1	GLT1D1	DPP9
																																					SFT2D2	ADAM33	DPP8
																																					METTL21A	SLC12A7	PREP
																																					SLC35E3	PPEF2	ASPN
																																					TMLHE	DUPD1	SERPINF2
																																					ZFP3	SLC9A8	CLEC16A
																																					ACCS	CORIN	SCUBE3
																																					RBP7	KCTD12	CLCN6
																																					SERF1A	ZNF454	DPYSL5
																																					SPATA32	MIPOL1	SIK3
																																					C19orf18	IGSF21	COL26A1
																																					C1QTNF9	PLEKHB2	COL8A2
																																					ELOVL3	FRMD7	LEPREL4
																																					LPPR2	RGS7BP	COL28A1
																																					C11orf58	MYCBP	COLGALT2
																																					SLC39A11	TMEM185A	P4HA1
																																					ETNK2	MDGA2	COL17A1
																																					NUDT4	C1orf141	LEPREL1
																																					PLEKHA6	SLC35F3	COL10A1
																																					TBXAS1	CALN1	COL22A1
																																					ARMC1	FAM163A	COL25A1
																																					SVOPL	RGS22	HDLBP
																																					SVOP	SLC24A2	COL16A1
																																					APOBEC4	RFTN2	COLQ
																																					UBIAD1	SLC14A2	COLGALT1
																																					HIATL1	RNF133	EFEMP2
																																					FAM213A	MAS1	TMOD3
																																					SELV	GPR155	RNF39
																																					LPGAT1	TRPV3	CPN2
																																					SEPHS2	TRPM3	APOLD1
																																					THTPA	TRPM2	PILRA
																																					PHYHD1	SHROOM1	NPDC1
																																					CYTL1	SOWAHA	PVRIG
																																					SMIM20	ADM5	PIANP
																																					DHRS12	C10orf99	PILRB
																																					HINT3	EFCAB3	MS4A6A
																																					LYRM1	IFI27L2	ZCWPW1
																																					CYP27C1	TMEM168	ABCA7
																																					PCTP	OLFML1	CD99
																																					TLCD1	PAMR1	EMR3
																																					NAAA	ZNF12	IFIT1
																																					UNC93A	UNC80	MYOZ3
																																					SPNS1	ZNF449	PELI3
																																					KIAA1919	SEC14L5	ITGB1BP1
																																					TMEM180	DLEU7	VWA1
																																					MFSD9	CRIPT	KRT5
																																					MFSD5	NWD2	FBLIM1
																																					PPP1R32	PSKH1	DUSP23
																																					AOC2	LONRF2	CALD1
																																					DNPH1	FRMD5	IL20RB
																																					NUDT6	TMEM178B	MMP26
																																					FOXF2	C1orf198	EIF2AK2
																																					SLC45A1	EVA1C	TRIP6
																																					NUDT11	FAM13C	PDLIM4
																																					NUDT10	HECTD2	TPM4
																																					NUDT9	PPP1R14C	SVIL
																																					NUDT18	NPTX1	ADAM19
																																					NUDT16L1	MTCL1	CABLES2
																																					NUDT17	KCNU1	CD300LB
																																					HRASLS	MSANTD2	MMEL1
																																					CYSTM1	CNTNAP5	FCRL3
																																					FAM84B	LIPH	PLEKHH1
																																					FAM84A	LRRC61	CETP
																																					BCO2	NHS	PCYOX1
																																					ACSS3	SH3D21	APOF
																																					ACOXL	ACRV1	SCARB1
																																					GATM	SLC41A2	APOH
																																					RDH14	SLC41A1	PLTP
																																					DHRS7B	SOWAHB	APOM
																																					PDE7A	OR51E1	PLA2G7
																																					SLC25A16	PKHD1L1	DBI
																																					SLC39A14	JAKMIP3	CFB
																																					KIAA1107	MCTP1	APOC4
																																					ANKRD36C	GRAMD1C	APOA5
																																					ANKRD36	LYPD6	LCAT
																																					SLC30A6	LYPD6B	APOBR
																																					SLC39A9	SHISA3	LDLR
																																					SLC39A10	VAT1L	HPR
																																					SLC39A3	KIAA1045	APOL1
																																					SLC30A5	UCN3	CFH
																																					METTL24	MCTP2	LSR
																																					SEPP1	CCDC117	APOC1
																																					ERVFRD-1	OR9Q1	TTR
																																					SLC43A1	FAM212B	BTC
																																					CBR1	WSCD2	CD5L
																																					HTRA3	LYPD1	EPS8L1
																																					SEPHS1	LDOC1L	ANKRD54
																																					SECISBP2	SLC45A4	ABI1
																																					GPR89B	GPR12	ZNF613
																																					GPR89A	VSTM5	SIPA1
																																					TRABD	GPR146	ZHX2
																																					NBPF11	MRGPRX4	FSD1
																																					C2orf47	C2orf81	BACE2
																																					SLC25A38	ZC3H12C	CCDC136
																																					WBP1L	GLOD5	CCDC85C
																																					SLC35E1	KIAA1244	BAX
																																					SLC35C2	GKAP1	ZFYVE21
																																					SLC35A4	ZNF225	NKIRAS2
																																					SLC35B3	TMEM175	LIMS2
																																					SLC35A5	TCEAL5	RAPGEF2
																																					LIX1L	KLHL1	RAPGEF5
																																					AKR7A3	OR10H3	SLC12A8
																																					MFSD11	OR7A10	GHITM
																																					CD300LG	ANKFN1	IFI27
																																					MOCOS	MRAP2	TNNI1
																																					SLC16A14	RASGEF1A	NAT6
																																					AMPD3	PROSER1	AVEN
																																					ONECUT3	SLC10A4	DAPK3
																																					C19orf48	PLP2	DFFB
																																					SLC17A4	SLITRK5	ILKAP
																																					RITA1	SLC24A3	TLL2
																																					FAM135A	ERICH3	APLP2
																																					C6orf57	TPRA1	OLFML3
																																					ADPRM	CCDC51	CDC42BPB
																																					TGDS	SLC4A3	PRLR
																																					SLC46A3	TENM1	GH2
																																					ACYP1	MAP7D2	EPOR
																																					PDE8A	GPR158	LIFR
																																					PPCS	LRFN1	IL11RA
																																					SLC25A23	ZNF804B	IFNLR1
																																					FNTB	TMEM132B	SH2B3
																																					KIAA1462	ANKRD7	OSMR
																																					NUDT13	TMEM220	IFNGR2
																																					ACSM6	SLC17A2	FER
																																					ACSM1	SLC26A11	GP1BA
																																					ACSM5	ADO	GHR
																																					ZNF770	PLEKHG3	F7
																																					CCDC167	HMGXB3	CNTFR
																																					PDE8B	RIC3	LEPR
																																					DAGLB	FIBIN	ADAMTS13
																																					NAPEPLD	OR4N2	MPL
																																					GDPD1	MCHR2	IL13RA2
																																					LRRN4CL	ZNF426	IL5RA
																																					C6orf136	OR7A17	NLRC3
																																					TSTD1	OR7A5	GLG1
																																					SELM	OR51B2	HECA
																																					NREP	OR4D2	DIP2A
																																					GLYATL2	OR2B3	MYBPH
																																					CUTC	OR1G1	NOMO3
																																					SCCPDH	OR1D2	GGCX
																																					SMIM14	OR51B5	MYH11
																																					PLCXD1	OR4D1	SH3BGRL
																																					ZNF850	OR51I1	TSPAN11
																																					SLC22A25	OR2W3	DFNA5
																																					HIGD1C	OR51E2	SMPX
																																					EFCAB5	OR10A5	MASP1
																																					ZNF8	OR5P2	RBP4
																																					R3HDM2	OR2C1	SERPIND1
																																					HHIPL2	OR1C1	AZGP1
																																					GREB1L	PARM1	F12
																																					ZNF329	BRINP3	CP
																																					NXPE1	NMU	GTPBP1
																																					COLCA2	DCDC2B	KNG1
																																					ZNF584	FAM127A	SERPINA5
																																					ZNF334	C5orf47	TM4SF5
																																					GDPD5	PLEKHA2	LRG1
																																					ZNF160	NCDN	DNASE1
																																					ZNF132	C11orf71	FGL1
																																					VCPKMT	OPRK1	HPX
																																					FAM154A	NRN1	CFI
																																					DHRS13	ARPP21	A1BG
																																					APOL6	MEGF8	CCDC80
																																					HSD11B1L	C16orf52	ABI3BP
																																					FAM43A	BAI3	DAPK2
																																					MSRB1	CCDC88B	MSMB
																																					ZNF713	KCNMB4	ACTR2
																																					MAP6D1	FXYD7	RHCE
																																					SLC52A2	ZNF3	EMCN
																																					SLC27A3	C1orf95	ARPC1B
																																					ZNF415	LDOC1	RHD
																																					TMEM87B	TMEM44	TPD52L2
																																					SLC23A3	PITPNM2	RHAG
																																					ZNF791	LRRC24	SPRR2A
																																					C6orf52	GPR20	KLK7
																																					TMSNB	RAP1GAP2	KRT2
																																					SULT1C4	GRAMD1B	KRT10
																																					FAM177A1	GARNL3	SPRR2G
																																					ZNF600	RNF149	KRT17
																																					TRIM7	NALCN	CSTA
																																					C15orf40	C2orf80	LCE1E
																																					C8orf82	ZNF221	CARD14
																																					VIT	ZSWIM1	KLK14
																																					LYRM5	HCN1	KLK5
																																					MBLAC1	LRRC3B	SERPINE2
																																					SLC35E2B	ZNF614	METRNL
																																					BPIFA3	JPH2	CRLF3
																																					CPPED1	DOPEY2	LRBA
																																					GSG1	HRH4	RHOU
																																					TRIM74	BEND2	AVIL
																																					CCDC105	NXPH2	KRT38
																																					FAM186A	SCML4	KRT40
																																					CCDC30	RNF180	DUSP3
																																					FBLN7	ADD2	RNF216
																																					SHD	TRIM58	PEAK1
																																					FAR2	TRANK1	DES
																																					MT1M	KCNMB3	LRP12
																																					TMEM144	ZMAT4	SH3BP5
																																					C2orf42	KIAA0825	GBP2
																																					C11orf53	PPFIBP2	FRMPD3
																																					EPHX4	C3orf70	CPN1
																																					STARD5	ORAI3	GPA33
																																					C14orf159	ORAI2	ELK4
																																					CCDC148	S100A5	DUSP6
																																					CECR6	NAALADL2	MAPKAPK2
																																					TLCD2	ZNF382	MAPKAPK5
																																					SLC10A5	ZNF674	ELK1
																																					C12orf73	ZNF333	DUSP10
																																					IGFBPL1	SLC25A29	DUSP8
																																					KLHL35	GPR45	DUSP7
																																					ITPRIP	XKRX	DUSP4
																																					LZIC	ZNF260	TMEM176A
																																					ZBED5	LHFPL3	MCEMP1
																																					ZNF256	SPIN4	RTKN
																																					ZNF253	C1QL1	IFITM2
																																					ZNF134	ST18	CAP2
																																					ADIG	PKIA	PRSS16
																																					IQCH	ZNF264	FIBP
																																					SLC52A1	C9orf117	DSTN
																																					ACBD4	PNKD	SLFN11
																																					ZNF813	SMIM19	SORBS2
																																					C3orf49	LCN15	TAGLN2
																																					ZNF460	TMEM134	NEBL
																																					TIGD6	C14orf37	PAK4
																																					HES2	JSRP1	CSRP1
																																					AARD	KIAA1211	ENDOD1
																																					ZNF84	TMEM132C	CORO1B
																																					TMEM223	GPR113	LPP
																																					BTBD8	ANKRD29	ARPC2
																																					PRSS27	VSTM2A	SYNPO
																																					C3orf33	SLC10A3	PFN4
																																					C2orf72	ZNF133	TRAK1
																																					ZNF709	KCTD8	LMOD1
																																					C1orf110	XKR7	MYH3
																																					IFITM10	LRRTM3	TENC1
																																					ZNF534	VRTN	TAGLN
																																					ZNF530	WDR49	MYL5
																																					SLC6A16	ZBBX	MYL12A
																																					PXDNL	ABTB2	IL17RD
																																					C1orf54	FAM189A1	SYNM
																																					C2orf50	CCDC102B	PALLD
																																					LRRC75A	CCDC178	SORBS1
																																					ZNF230	EFHB	LIMD2
																																						TMEM117	ACTG2
																																						CNTNAP3	DIXDC1
																																						CNTNAP3B	CNKSR1
																																						FAM151B	KIAA1549
																																						TMEM243	MYH14
																																						ZNF774	MYL6B
																																						ANO7	MYL12B
																																						PLAC8L1	MYH7B
																																						FANCD2OS	SH3PXD2A
																																						GPR37L1	NRAP
																																						UTS2B	UTRN
																																						LRRC55	ROCK1
																																						OXGR1	ARAP3
																																						TMEM136	HERC5
																																						ULK4	APLN
																																						DZANK1	FNDC3B
																																						TMEM182	UNC45A
																																						TMEM203	CCBE1
																																						FAM229B	MYO9B
																																						HTR4	SPRYD4
																																						LRRC75B	SPPL2B
																																						KCNK7	HAPLN3
																																						LRRC52	EPHA10
																																						BTNL8	BNIP2
																																						CYYR1	FGFBP3
																																						EMP2	FGFBP1
																																						XKR4	SMIM24
																																						RGS10	ARHGAP22
																																						WNK2	EMP1
																																						TMEM25	CLEC11A
																																						NIPAL3	CSRP2
																																						CNNM4	FRMD4B
																																						KCTD16	BAK1
																																						CPNE7	SOCS7
																																						TMEM217	ERMAP
[truncated: 771 more rows]

## Sheet: PD
Parkinson's Disease
Omics Level	SNP										DEG													Prot								Meth
Modularity score	0.58088										0.524793													0.484305								0.535241
stringDB Network Permalink	https://version-11-5.string-db.org/cgi/network?networkId=bG6YgLQA2yZu	https://version-11-5.string-db.org/cgi/network?networkId=bYFqo23S4fUt	https://version-11-5.string-db.org/cgi/network?networkId=b06FujiS9z7g	https://version-11-5.string-db.org/cgi/network?networkId=b1a8jE9142vG	https://version-11-5.string-db.org/cgi/network?networkId=beNrqu1abGL7	https://version-11-5.string-db.org/cgi/network?networkId=bs9JAfAk0faI	https://version-11-5.string-db.org/cgi/network?networkId=bpszEeDsXJlC	https://version-11-5.string-db.org/cgi/network?networkId=bP5plgQDa420	https://version-11-5.string-db.org/cgi/network?networkId=bf4HdK8b0BgA		https://version-11-5.string-db.org/cgi/network?networkId=baPNU0pUTgzb	https://version-11-5.string-db.org/cgi/network?networkId=bu6PKdQ4gcYa	https://version-11-5.string-db.org/cgi/network?networkId=bTmswlrt0oib	https://version-11-5.string-db.org/cgi/network?networkId=bkA7VAdBiFBO	https://version-11-5.string-db.org/cgi/network?networkId=bE2wXZGPPygL	https://version-11-5.string-db.org/cgi/network?networkId=bR0lt2Qp5BQD	https://version-11-5.string-db.org/cgi/network?networkId=bEHgs3ct4oYW	https://version-11-5.string-db.org/cgi/network?networkId=bdSjQdLTaLkn	https://version-11-5.string-db.org/cgi/network?networkId=bvMfYTcoYuqq	https://version-11-5.string-db.org/cgi/network?networkId=biFiAEBKbcVw	https://version-11-5.string-db.org/cgi/network?networkId=bOtSUbIfzJ6p	https://version-11-5.string-db.org/cgi/network?networkId=bn4o6131ULDY		https://version-11-5.string-db.org/cgi/network?networkId=bLb5SeAFfRzg	https://version-11-5.string-db.org/cgi/network?networkId=bWsdefKVtAqE	https://version-11-5.string-db.org/cgi/network?networkId=bS4TMmcHi9n9	https://version-11-5.string-db.org/cgi/network?networkId=bjqcjxKjaJg8	https://version-11-5.string-db.org/cgi/network?networkId=bsGISiSHSPqM	https://version-11-5.string-db.org/cgi/network?networkId=bNJjb7O7V7w9	https://version-11-5.string-db.org/cgi/network?networkId=bVtcKnYY0E3q		https://version-11-5.string-db.org/cgi/network?networkId=bODa3zqNJSXv	https://version-11-5.string-db.org/cgi/network?networkId=bpbxQBlAbhZY	https://version-11-5.string-db.org/cgi/network?networkId=bqhRstX0fsk0	https://version-11-5.string-db.org/cgi/network?networkId=bei3aAEsqVFc	https://version-11-5.string-db.org/cgi/network?networkId=b9VLeIEKnMDk	https://version-11-5.string-db.org/cgi/network?networkId=byD7plcKSx9K	https://version-11-5.string-db.org/cgi/network?networkId=bH0Mmvs5kwXL	https://version-11-5.string-db.org/cgi/network?networkId=bNF8E6WJAS9S	https://version-11-5.string-db.org/cgi/network?networkId=bjw7aArCceJ1	https://version-11-5.string-db.org/cgi/network?networkId=beCdAzM7eoYW	https://version-11-5.string-db.org/cgi/network?networkId=bxkeCZjgeVjj	https://version-11-5.string-db.org/cgi/network?networkId=bixNNPTvcEH5	https://version-11-5.string-db.org/cgi/network?networkId=buZRezs9fzfW	https://version-11-5.string-db.org/cgi/network?networkId=bjlPzuiFu95J	https://version-11-5.string-db.org/cgi/network?networkId=bvAsdsBSHxsY
CommunityNumber	0	2	3	4	6	11	18	20	23		0	1	2	3	4	5	6	7	8	9	10	11		0	1	2	3	4	5	6		0	1	2	3	4	5	6	7	8	9	11	12	15	17	18
	PKP2	FGF20	BMP4	STX1B	ZFP64	SEMA5A	TEKT4	GALNT14	CYP17A1		ARF5	HLA-C	RHO	CLCA4	PROX1	BBS1	CFTR	GTPBP4	GIT2	SLC7A2	PPIH	ETFA		TMED10	ARF5	ETFA	ATP6V1B2	ENO2	RTN1	TXNL1		FKBP4	IRF4	SLC22A18AS	MAPT	PDIA6	SGK1	HSPA9	DYSF	PCMT1	ABHD2	ANKK1	ACACB	VAMP3	PTPRD	ITGA3
	RYR2	GPNMB	FGF10	RIMS1	IGSF11	ADAMTS16	DNAH1	MUC12	HSD17B1		GGA2	HLA-DOB	CALM1	MUC5AC	RSF1	HSPA8	OTUD7B	PWP1	RAC2	SLC1A1	FMR1	ACP2		HSP90AA1	ANK1	ISOC2	ATP6V1A	ENO1	RTN4	VCP		HSP90AA1	PPIF	CDKN1C	CALM1	SLCO3A1	PIN1	AGO2	WDR54	FA2H	USP28	APC2	HADHB	TSNARE1	TOX3	THY1
	DSG3	ACMSD	WNT3	IGSF9B	TRPS1	THSD4	DNAH17	ST6GALNAC3	CYP1B1		COPE	HLA-DOA	IQSEC1	CYB5D2	TBP	FKBP4	TSC22D3	HSPBP1	CD4	SLC7A6	MIDN	PCMT1		RCN1	RAB5B	UQCRC1	PPA1	GAPDH	ATP1A2	PLEC		DCTN6	CYP26B1	SLC22A18	NCS1	ARFGAP1	PFKFB3	HSPA1L	VAX1	TMEM204	UBE4B	INO80B	ZMYND11	NAPG	MIER3	COL18A1
	ANK2	STBD1	STH	VAMP4	TSHZ2	ADAMTS9					COPZ1	TAPBP	ANK3	FA2H	ESR1	HSPA1B	ERLIN2	DOCK4	IGF1	SLC1A6	SLC26A8	CRYL1		CALR	RAB7A	NDUFA4	ATP6V1D	ALDH1A1	ATP1A3	RPL23		DYNC1H1	RXRA	PBX3	PRKCA	KDELR2	PRKAB1	WDR4	PTK2	KLHDC8B	RCHY1	STOX2	SUCLA2	CPLX2	PTPRF	BHLHE23
	NTRK2	CCDC62	WNT9A	UNC13B	CHD9	ADAMTS20					COPZ2	BTN3A1	PPP2CB	SLC35F5	SIRT7	DNAJB1	PSMD2	TSPAN8	IGF2	SLC3A2	HNRNPU	ATOX1		HSP90B1	PPP2CB	SDHA	ATP6V1H	PGK1	ATP1B2	EEF1G		DCTN1	RARA	ALDH8A1	MAP1B	ARV1	EIF2AK1	TSPAN9	DAG1	NAT14	CUL3	NFRKB	ACO2	SYT14	ATP1B1	ITGA8
	MAPT	MICU3	KANSL1	SH3GL2	TCEANC2						ANK1	IRF1	PPP1CB	MAN2C1	RUVBL1	HSP90AB1	UBE2V1	RPS3	TF	SLC1A7	TRA2A	DHCR24		HSPD1	CLTC	CYCS	ATP6V0A1	ALDOA	ASRGL1	PSMA3		CAPZB	REEP3	DCLK1	NDRG4	MYH7B	PPP6C	DNAJC11	DOCK1	FIZ1	NEDD4L	CDH11	ALDH7A1	CPLX1	PPFIA1	COL5A1
	CD38	LRRK2	CRHR1	SYT4	POLR2A						EXOC7	HLA-A	GRM7	CLEC10A	NR3C1	HSP90AA1	SLC4A4	CSNK1D	FKBP10	SLC38A2	PPIG	PPIF		HSP90AB1	PPP1CB	IMMT	ATP6V1C1	ACO2	MARCKS	PSMA2		PHLPP1	PDK4	GLIS1	KCNQ1	MOGS	RPTOR	RPS27	BIN1	NAA20	USP13	CTNNA2	MDH1	VAMP1	CASKIN2	JAM3
	ITIH4	HIP1R	BARX1	GABRG2	LDLRAD1						ARF1	HLA-B	CALM3	TSPAN15	MYC	PDAP1	UBC	ADA	PPIA	SLC7A1	NONO	PHYH		HSPA9	SPTBN1	NDUFAB1	ASAH1	CS	SLC32A1	PTBP1		DNAL4	ESRRG	GALNT18	KCNQ2	PIGU	PRDM10	RPL30	NTN1	ZNF579	USP36	CDH5	ACSS2	RABEPK	PTPRS	MMP14
	CD19	STK39	FAM171A2	NSF	PRDM2						RAB5B	IRF3	PPP1CA	TSPAN32	SIN3A	ST13	PSMF1	DUSP12	ROCK2	SLC7A5	THOC7	DPYSL2		CACYBP	RAB11A	NDUFS5		TPI1	LY6H	RPL12		DNAH17	PPARA	TMEM179	CALM2	RER1	C2CD4C	RPL32	CDC42	FBXO7	UBC	CTNND2	SDHD	STX2	PTPRU	CD44
	BST1	SYT11	LRRC37A3	SYT10	ASH1L						AP3D1	HLA-E	CALM2	B4GALNT1	HDAC7	DNAJB4	PSMB5	BTBD10	RPS6KB1	SLC6A12	KHDRBS1	ABCG2		ST13	RALA	STOML2		LDHA	CPNE6	HUWE1		DNAI2	SLC7A1	NPAS3	KCNQ5	PIGG	YWHAZ	RPS15	UNC5C	TMBIM6	CAMTA1	CTNNA1	NDUFA10	STX8	GPR84	CD9
	TLR9	MCCC1	KAT8	SYT17	SETD1A						CD55	IRF7	ANK2	ENPP7	CCNE2	DYNC1LI2	KCNJ1	GPRC5A	B2M	SLC7A4	YBX1	ATP8B1		HSPA8	TUBB4A	COX4I1		SOD2	RAB3C	HNRNPR		DNAH9	VGLL4	OLIG2	ANK2	DNAJC10	SUN2	MKRN2	KALRN	PLA2G6	GRB10	DNHD1	ENO1	SYT16	ABCA2	NID1
	RYR3	RIT2	PLEKHM1	RIMS2	SREBF1						SPTBN2	HLA-G	OPALIN	GM2A	SRF	DCTN2	SLC26A6	EIF4A1	DZIP3	SLC38A3	SRRM1	GCLC		HSPA12A	PFN2	UQCRC2		DLAT	ATP2B2	EIF5A		BIRC7	LATS1	OLIG1	KCNC4	PDIA2	SYCE3	PAIP1	SEMA6A	PNPLA6	TMEM51	TTC7A	GPT2	SYNGR1	FXYD4	TGFBI
	FCGR2A	SNCA	ARHGAP27	CACNA1B	LMNB1						KDELR1	IRF9	IMPDH1	SIAE	CSNK2A2	HSF1	VCP	KRTCAP3	AKT2	SLC43A2	JMJD4	PRSS3P2		HSPA1B	PFN1	NDUFS4		MDH2	GFAP	PSMC5		MYO5C	SLC4A11	PRLHR	NOS1AP	CLGN	URM1	LRRC47	ELMO1	C19orf12	CBX7	PITRM1	CPVL	SBF1	GJD4	EMILIN1
	NCKIPSD	DGKQ	INO80C	CLCN3	KPNA1						ARCN1	HLA-F	STRN	ZNF251	SIN3B	CAPZA1	PSMD1	NOLC1	SEMA3F	SLC7A10	ZC3H11A	PARK7		HSPA5	ARHGAP1	NDUFA12		MDH1	STXBP1	HNRNPK		SDCCAG8	KLF14	ZNF444	KCNF1	DAB2IP	TECPR2	MTIF2	SLIT1	LTA4H	RCOR1	MBD2	NDUFS7	CHGA	GJA10	COL1A2
	APOE	GAK	SPPL2C	ANO2	SMARCA2						KDELR2	PPL	TRPC1	ST3GAL1	FOXJ1	DYNC1I1	OSTF1	MRPL15	FLT4	SLC6A15	IL17RB	AHCYL1		PDIA3	MAPK3	SLC25A20		FH	SYT1	STRAP		CASP7	TCF7L2	SOX8	CACNA1C	MYO16	PPP2R1B	MORC2	MAPK9	ALOX5	UBE2S	CHD5	PYGL	SSTR2	NKAIN2	CD82
	ADAM10	TMEM163	PRICKLE1	TMEM108	ASXL3						ARFGEF1	EPPK1	DLG4	ZKSCAN4	SFTPC	MAPT	UBE2N	FAU	MET	SLC20A2	DICER1	HKDC1		STIP1	ARHGDIA	SDHB		PKM	SYN1	PSMB7		APAF1	TRIB2	LMX1B	KCNH1	ALG9	BNIP3	CCAR2	PLCG1	CYP2E1	BARD1	ZMYND8	GLUL	NPTXR	RTN4RL1	ITGBL1
	DLG2	FAM47E	HTR2A	KLHL7	CCNT2						COPG2	DST	RTN4	ST6GALNAC1	CTNNB1	PTGES3	RNF5	ELAC2	PGF	SLC38A5	RBM8A	EPHX2		ERP44	EFHD2	COX5A		PDCD6IP	GAD1	UBA52		CYP19A1	ZFPM1	GBX2	KCNE1	ARFGAP2	SESN1	DNMT3A	DSCAM	EPHX1	ASXL1	PKP4	GSS	SSTR5	FRMD5	ZFHX3
	CNTN1	BCKDK	MDGA2	KLHL29	CWF19L2						AP1S1	IFI27	MAG	ST3GAL2	SUMO2	ACTR1A	SLC26A1	TARBP1	VEGFC	SLC7A8	RBM5	CYP51A1		PON2	PPP3CA	TIMM50		PEBP1	EPB41L1	EEF1A1		MLKL	DET1	MAB21L1	KCNA2	DAD1	SLK	PHF5A	SEMA3G	ASCC2	BMI1	MAGI2	CBSL	TRAPPC9		VASH1
	CHL1	EXTL3	DAAM1	SEMA4A	SP1						SPTB	TRIM41	RTN4R	GALNT6	EGR2	STIP1	PSMD4	NUCKS1	PLXND1	SLC38A7	CEP57	MVK		CLU	KRT14	MT-CO1		PRDX6	SYN2	XRCC5		KIF5A	KDM4B	SOX1	RASGRF1	KLF17	ATG13	DDX17	SEMA4A	BCDIN3D	SPACA1	CDH22	GGT7	GDI2		NCAM1
	FYN	RPS12	GBF1	CLEC19A	MBNL2						TMED2	KLK6	LINGO1	GALNT12	PCDH11X	PGR	SCNN1G	GNL1	PLXNB3	SASH1	NEK9	LSS		A2M	MACF1	ACADVL		PGM1	DLG2	HNRNPH3		KIF1A	EEPD1	PXDN	KCNJ2	PMFBP1	SESN3	SRSF2	RTN4	PTDSS1	ATAD2	CDH26	VDAC3	RIN2		EN2
	CTNND1	GBA	MAP3K14	NXPE2	TIAL1						USO1	MAL2	LPAR2	GALNT10	RASSF5	CHORDC1	PSMB1	ALKBH8	VEGFA	ZNF334	API5	CYP2C8		ERAP1	ACTB	PHB		PC	CALB2	DDX39B		QKI	SMYD2	MYT1L	KCNAB2	SGIP1	LAMTOR3	SNRPA1	NGF	APEH	INSM1	CDH4	IDI1	USP6NL		ASPHD2
	SPPL2B	SCARB2			BAP1						SPTAN1	NAIP	GABRG2	MGAT3	CCND1	TTC1	PSMD9	TRMT5	FN1	SLC13A3	HTATSF1	SREBF1		HSPB1	CTNND1	MT-CO2		ALDH2	GRIA2	UBB		RPS19BP1	JMJD1C	NFIC	KCNK9	AFTPH	PPP2R5C	ZNF326	SEMA6D	PACS2	MKI67	CDH23	ELOVL1	GAPVD1		TMEM53
	NOD2	TMEM175			ERCC6L2						RAB1B	ADAR	BEST1	MXRA7	SCGB3A1	AHSA1	UBA52	CDKAL1	UNC5B	SLC6A6	AVPI1	ACAT2		ANXA6	DST	UQCRFS1		ALDOC	SLC6A11	RPLP0		KIF3B	GREB1	EMX2	KCNA1	BAIAP2L2	DAP	MATR3	DSCAML1	ETV5	TXNL1	KAZN	SCD5	MYRIP		ACR
	NGEF	SIPA1L2			ATF6						RAB6A	C12orf57	KCNH2	GALNT13	TWIST1	DCTN5	DERL3	NOL6	LAMA1	LAPTM4B	CRHBP	SCD		EIF2AK2	MAPK1	SLC25A3		PEPD	HPCAL4	HNRNPA2B1		KIF5B	RBBP5	GPR107	KCNJ4	SFMBT2	ARAP3	PPIL1	EFNB2	FAM71E2	UBE3A	PDZD7	MECR	RAB44		TAB1
	PLPPR1	SLC45A3			NR1D2						CLTC	MR1	MAP2	GALNT9	ACTR8	HSPA1A	CA4	TRMT6	BDNF	SLC29A3	PPIL2	IDI1		ERP29	ACTN1	LETM1		PRDX5	ATP2B3	RUVBL1		KLC1	WDR5	LHX5	KCNA5	OST4	PPP2R2A	U2AFBP	EPHB2	PAFAH2	PSMB6	PRUNE2	ZNF608	RAB27B		BMP4
	FGD4	NUCKS1			ALAS1						GGA1	SERF1B	EDN1	GCNT3	MLLT6	STMN3	STK39	TRMT112	ROBO2	SLC6A20	HNRNPA1	HSD17B12		HSPH1	YWHAQ	NDUFB10		ABAT	CALB1	EEF1A2		GALNT2	KDM4A	TBR1	NAV1	TMEM63A	YWHAH	HNRNPA0	RHOG	ENPP6	PSMC6	TMPRSS4	CHRAC1	DENND3		TLR2
	PARD3	PM20D1			PMVK						AP1M1	IRF2	PRKG1	B3GNT6	ATF2	SGTA	SLC4A8	METTL1	KDR	SLC20A1	C9orf72	HSD3B7		UGGT1	GMFB	NDUFV1		GLUD1	NAPA	KPNB1		RBPMS	MYCN	RBFOX3	KCNC1	ASAP2	SIK1	KHDRBS1	EFNA2	ASCC1	AMFR		POLG	DENND6B		BMPR1B
	ITIH3	DDRGK1			IL1R2						SPTBN1	CAPN9	PRKACA	SPTLC1	ATF4	DCTN1	RNF185	RPL3	NTN1	SLC43A3	PCBP1	UROS		VPS13C	AP2A1	ACADM		AK2	CADM4	RAN		RSPH6A	BRD1	NFIA	KIRREL3	TTLL11	MARK3	SNRPE	FGFR2	OSBP2	RECQL5		CNDP1	TRAPPC10		MGAT3
	MYO5A	ITGA8			MAP4K4						ARF3	XAF1	ADCY10	ZSCAN16	CREB5	FKBP5	NEDD4L	THADA	EFNB3	SLC5A12	SNRPN	FDFT1		DNAJC6	ACTG1	DNM1L		ALDH6A1	CNTNAP1	RPS7		PACRG	KDM2B	TSHZ2	CNTN2	ANKS1A	CSNK1E	CDC5L	PIK3IP1	OSBPL9	SLC45A1		UMPS	TRAPPC12		AOAH
	FER	AAK1			WWOX						GBF1	IFI44	GABRG3	NEU4	HMGB1	DYNC1I2	UBB	FTSJ1	GIPC1	SLC16A14	ERN1	FADS2		TPD52	PPIA	LONP1		PHGDH	NFASC	PSMB3		FEZ2	KDM3A	MOBP	LRRC4C	KLF3	MVB12B	ILF3	PIP4K2A	CYB561D1	MBD5		LONP2	RAB6C		IRAK4
	MCTP2	VPS13C			BAG3						RAB11FIP3	IFI44L	USH1C	TAPT1	GATA2	S100A1	PSMD7	EMG1	VEGFB	LYSMD4	NUP155	FADS1		DNAJA2	GNAO1	DECR1		PRDX2	NCAM1	NCL		CRIM1	SIAH1	NFIX	SEZ6L	TMEM184B	PPP4R2	TRA2B	ABR	BLCAP	UBE2G2		TYMP	C1orf94		B3GAT1
	SCN3A	RAB29			PBX1						MON2	RTP4	CTTNBP2	ZDHHC9	RBPJ	HSPA1L	PSMC1	TRMT2A	CXCL12	ZNF493	FCRLA	CYC1		ANP32A	YWHAZ	HADHA		GPD2	VAPB	UBC		UBR4	HDAC4	PKNOX2	HILPDA	ABCC4	ATP6V0B	MRPL43	PRKCQ	C8orf82	USP38		TK2	RUSC2		TSPAN2
	STAB1	RAB25			MED12L						GOLGA1	PARP14	CLIC4	GOLGA7	ATM	HBB	SLC12A1	MRPS10	PLXNA1		STRBP	ALAD		HMGB2	PTPN11	LYRM4		GPX1	TUBB3	PA2G4		MAPRE3	ZNF335	POU3F2	EPB41L2	TCP11	MAP1LC3A	MRPS18A	ANXA2		NPLOC4		COX6B2			CSDC2
	KAZN	CEL									AP1G1	GBP4	TAC1	GLG1	HDAC1	VPS37D	PSME4	RPL36A	ROBO1		ANKRD17	SREBF2		F3	STAT1	SLC6A17		GPI	OMG	NPM1		KIF6	HIPK2	LMO3	ACTN2	CCSAP	PDCD5	PTPRN2	DAB2		RPA1		GSAP			SFRP1
	GSG2	SLC41A1									TMED10	NLRC5	GABRA6	ABI3BP	FOS	CHMP4A	PSMD5	RPL37A	ROBO3		GPKOW	CYB5R3		DNAJB2	RAB2A	C1QBP		CKB	RTN3	RPS27A		MACF1	MPL	AGAP1	STIM1	SPATA19	STEAP3	DMRTA2	TFF3		PDS5B		NDUFAF4			WNT5A
	DYRK1A	CAB39L									RAB11FIP4	DDX60	CLCC1	ZNF446	LMO2	CHMP7	WSB1	WDR31	NRP1		PRPF8	NFYC		NDRG2	TLN1	PGRMC1		LAP3	TNR	HNRNPC		KIF5C	ALAS1	PCIF1	SPTAN1	PHF7	BNIP3L	XPOT	EFNA1		PRC1		APOBEC3A			WNT7B
	CAMK2D	CNNM2									M6PR	A2ML1	AVPR2	ZNF644	CDK9	PCNT	PSMD8	RPL4	RGMA		U2AF2	ABCA1		SNCG	BLVRA	OPA1		GPX4	VGF	RPS14		KHK	GLRX3	SOX21	ADCY1	ATXN7L2	SPAG6	DNAJA2	CHN2		MAD1L1		MPC1			BMP7
	PDE10A										AP2M1	C19orf66	SFXN3	ZNF462	SPIB	CHMP2B	AMFR	RPL39	SLIT1		SF3A3	FDPS		CUTA	RHOC	ECI1		GK	CHGB	PSMD2		CLASP1	BRD4	FAM53B	VSTM2B	OSBPL3	ZC3H12A	SLC2A8	FRMD4B		ODC1		UQCRB			APBB1
	OCA2										KIAA0319	HERC6	TTYH2	ST8SIA5	BCL6	RNASE1	SLC12A2	RPL24	PTK2		SLU7	ELOVL5			AP2A2	CRAT		AHCY	SCG5	ILF2		MAPRE2	DAZAP2	OLFML2B	NXN	ACOT7	SNX19	SEC13	SRGAP1		SLC25A26		NDUFV3			MATN1
	KLRF1										NSF	TRIM45	VIP	SLC35A1	TFCP2	CHMP6	AQP2	RPL22	UNC5A		RBM17	TM7SF2			ANXA5	BBOX1		PYGB	FXYD6	PSMB5		PCNT	YEATS2	POLR3H	OPALIN	SMIM5	MAPKAP1	PAIP2	TMTC4		TCTE1		DGKZ			B3GAT2
	KCNS3										SLC2A8	STAC	KCNK3	B3GALT4	PSIP1	CHMP4B	PSMB2	RPS2	RRAS		PRPF4	SC5D			CALD1	ACSL6		PGM2L1	TTYH1	PSMF1		CEP164	STAT3	PXDC1	RGS9		PRR5L	PABPC1	NNMT		CCDC92		DGKI			SDC3
											VTI1A	ANKRD13C	CLIC5	PAQR4	SMAD3	UBAP1	AQP1	MRPL10	NRP2		SF3B5	CYP4A11			ACTN4	CPT2		C6orf211	ATP2B4	CCT6A		PRRC2B	CHD7	SLC22A23	OPCML		VPS37B	CPEB4	ARHGEF7		ZNF664		CERCAM			B4GALT2
											PSAP	APOL3	PRKACB	FUT6	NR4A1	HDAC6	WNK1	RPL6	DMD		SRRM3	NFYB			PPP3CB	HADH		SLC3A2	SULT4A1	HNRNPA3		IFT81	ARL4C	ZNF839	GRIN2A		CHMP6	NUP210	PREX1		ORC4		LHPP			GPC5
											DPAGT1	RNF213	GNB1	CHADL	EOMES	GRN	CLCN5	MRPS25	MYO6		PTBP1	DHCR7			YWHAE	ACOT13		ALDH4A1	NAPB	EEF2		NPHP4	NCOR2		ITPR1		ELP6	NUP43	BACE1		MDM4		LPIN1			CSPG5
											NAPG	PSORS1C2	SCT	GAL3ST1	AIRE	CEP250	SYVN1	RPS5	YWHAB		PDCD4	INSIG1			LGALS1	NEK7		MC1R	VAMP1	EIF5		IFT140	TNRC6B		NOS1		TEX12	TSN	EML6		HIF3A		ACSBG2			CSRNP3
											RAB7B	PSORS1C1	GABRA4	CERK	CEBPB	KIF3A	PSMB4	MRPS5	CAV1		MKNK2	HMGCS1			MCAM	SFXN1		APRT	PTPRD	EIF4A2		TMOD3	TNRC6C		SLC6A7		REC8	POP4	NRG1		IGSF21		GPAM			LRTM2
											PACS2	CDSN	PDE4A	SPTLC3	SATB1	KIFAP3	SCNN1D	MRPL20	ACTB		MKNK1	CH25H			VIM	CYB5R1		PNP	CNTN1	EIF4A3		TMOD2	BANP		HPCA		SLC39A1	NUP93	DLL1		CDK18		ACYP2			FUT8
											PACS1	CCHCR1	GABRB1	SGPL1	CTCF	KIF3B	TRIP12	MRPS30	CCL4		IGF2BP1	GART			SRI	NQO2		ATIC	SEC23A	RPS25		LYSMD2	DBI		ATP2B2		SYCP2	MRPS27	PSRC1		PTP4A2		ELOVL6			SMAD5
											AP2B1	ZNF185	PRKAR1B	UGT8	MYB	TUBA1A	ODC1	MRPL3	LRP2		EIF4E3	OAT			NIPSNAP1			PSAT1	VPS53	CSNK2B		PHLDB2	TBL1XR1		STMN4		BCO2	SETX	POMT1		INSIG1		GFPT2			ZEB2
											VPS53	NLRC3	TRPC6	SMPD3	ETS1	SPATA7	ANKRD24	RPL15	YWHAZ		FTO	SLC5A11			ATP2B1			SLC4A4	SYT7	GYG1		COG2	NDRG1		BSN		FAM217B	SIL1	SYNJ2		MOK		THAP1			MSX2
											VAMP4	GAS2	GABRA3	ASAH2	PAX5	TCP1	NF1	TSFM	MYL3		FAM107B	ASL			DPYSL3			AHCYL2	ATL1	XPOT		HERC1	LEPR		CAMK2A		TBC1D2	SMG6	ARHGAP39		ERCC4		SMIM19			TWIST2
											SCARB2	CARD14	ADCY1	SMPD4	SMAD2	KIF26B	USP9X	MRPS11	ANXA2		NOVA1	ABHD12			NID2			ADH5	TINAGL1	TPPP		FAM214A	ATF3		SLC6A1		ATG10	MRPS11	DNM1		TBC1D16		CIZ1			PRRX1
											DNAJC6	RNASEH2C	KCNMA1	SGPP2	NOTCH1	CLASP2	AUP1	RPS17	ATP2A2		HNRNPC	RCE1			COL4A2			GSTP1	ARHGAP26	UCHL1		SGSM2	IFITM1		NTNG2		MAP1LC3C	MRPL53	ARHGAP31		GET4		PPP1R26			COL16A1
											GCC2	LUZP2	GABRA1	KDSR	GATA3	PCM1	TRIM23	RPS19	F2		PUM2	PLD1			COL6A3			CMPK1	DPP6	MATR3		PGBD5	TLE4		SIPA1L1		MAP1A	ADSL	ARHGEF12		KLHL24		MMAB			SIRPG
											VAMP3	LCE3D	TTYH1	SLC35A2	VGLL4	HTT	HECW1	RPS25	TPM3		DDX6	PRSS21			BGN			AK1	TTC7B	POLR3B		PIH1D2	HES1		CNTNAP2		WDFY3	ETF1	TIAM1		CDC20		TIMM8B			SIRPA
											AP2S1	SPRR1A	PPP1R9B	OSBPL8	CCND2	TUBA4A	NFKBIA	MRPL43	DUOX1		TAF15	AGMAT			TPM1			ACAT2	MPP2	NSFL1C		WDR20	CREBBP		ARC		ZFYVE1	GTF2F2	BAIAP2		POLN		NFYC			LRP1
											GNPTAB	LCE1A	TRPV6	MUC6	WWTR1	DNHD1	BTRC	MRPL48	KRT8		DGCR8	NDUFA10			EZR			NEGR1	SLC39A12	PITHD1		MMEL1	MAML2		DLG4		AP3M1	TTC31	SORT1		FOXK1		SCO2			MDK
											RAB9B	LCE2C	TECTA	LCN6	TEAD3	CHMP1A	TRAF3	MRPL38	MSN		XPO1	RHBDD2			CACNA2D1			PRODH	AGAP3	CSE1L		CEP250	BHLHE40		PHYHIPL		PPP6R2	CCDC142	PCSK9		ANKRD9		PEX5L			CD47
											VPS35	CRCT1	MYO15A	AMDHD1	AKAP11	KIF27	SKP1	MRPL13	ALB		NCBP2	FRMD8			PPP1R7			NPEPPS		KPNA6		NUDCD3	ID2		SPTBN1		EIF4EBP3	ZBTB18	GRB2		ESCO2		CES5A			TIMP2
											VTI1B	KRTAP19-1	CIB2	IGSF3	VGLL3	TTC9C	TNFSF14	MRPL46	HSPB3		HDLBP	VNN2			CAPZA2			CNDP2		NAP1L1		EML1	TCF4		WBP1		ANKHD1	LARP7	FGF1		MGRN1		CHRNB3			ACAN
											DNM2	KLK14	TMEM128	B3GNT7	PHC2	SNX13	UCHL1	MRPL37	FLNA		RBM25	TIMM17B			GSN			GLUL		NUDT21		FEZ1	MAML3		SHISA6		C2orf73	AARS2	NRG2		ATRNL1		PGS1			HTRA1
											NAGPA		SERGEF	SLC35D2	GSK3B	DNAJC10	RELA	RPL12	FGFR2		EIF4E	RHBDL2			CAP1			AKR1B1		HNRNPM		CEP170	PTF1A		DPYSL2		PHACTR3	BICC1	HLA-DPB1		CDIP1		AGPAT3			FRZB
											GOLGA4		CDR2L	TMCC3	IRX4	NDN	IRAK4	RPS7	LNPEP		EIF4A2	NPC1			INF2			GLOD4		HNRNPA1L2		CSNK2A3	HEY2		PMP2		SLC39A14	ZIC5	GAB1		N4BP1		MTR			BMP1
											VAMP2		GNG13	SLC35D3	MLX	DYNC2LI1	IKBKB	RPL13A	LPXN		XPO6	CHCHD6			SH3BGRL3			ESD		HNRNPH2		ZNF251	MAP7		PADI2		FAM209A	SETBP1	PIK3CB		SPSB1		TMEM177			ACVR2B
											STX16		PDZD7	SPHK2	NCOA4	KIF5B	WWP2	PTCD3	SAMD4B		NUP98	ITIH5			TUBA4A			PCMT1		VTA1		MORN1	AFF1		NXPE2		FAM209B	TSHZ3	PIK3C2B		BTBD6		SLC12A3			CXXC5
											CTSZ		VEZT	ZNF397	SIRT2	DYNLT3	TRAF1	EEF1B2	MYO1E		TIAL1	GFPT1			DBN1			CA2		PURA		GPR153	INTS6		ZNF536			TMC3	HLA-DRB1		KLHL25		FASTKD3			FSTL1
											STX6		USHBP1	ZKSCAN1	APEX1	MACF1	ASB6	RPL14	ZFYVE28		DHX34	SLC11A1			CFL2			PANK4		RBBP7		KIF13B	LYL1		GRIN2B			DOCK4	HLA-DQA1		DCUN1D2		AGK			SMOC1
											GOLGA2		ATP2B2	BRI3BP	TTC17	MARK4	RNF123	RPL13	MAP3K3		PNN	GPT			DPYSL2			NT5C		NAP1L4		ADAP1	MEF2C		IQSEC1			ADARB2	HLA-DRB5		ENC1		AGPAT4			GDF5
											GOLGB1		DRD5	CHST8	MED10	RASD2	MAP4K5	RPL23A	MYO1F		ZCCHC17	HK1			ARHGDIB			GMPR2		IMPA1		HARBI1	ZBTB16		RAMP3			DNAJB6	HLA-DQB1		KLHL6		SERAC1			GDF1
											STX10		CNTN2	SLC35B2	SUPT6H	NAT14	TRAF2	EEF1G	MYO1C		SSB	P4HTM			GDI2			GDA		DDX6		POGK	TBX5		GABBR2			NPTX1	MTMR3		COMMD7		EXOG			FGL2
											SNX4		MYO7A	FUCA1	TCHP	ARMCX3	FBXW4	EEF1D	MAPK13		PLRG1	HCCS			TUBB2A			CPNE5		CIRBP		GPR146	TAF4		MBP			ADA	MTMR6		COMMD3		TMEM150B			SLC7A7
											BECN1		MYO10	HEXA	AFF4	TUBGCP5	RELL2	MRPL30	MYH10		THOC2	TSPAN9			ANXA7			GNPDA2					FOS		HAUS3			TSR1	HLA-DPA1		COMMD10		RLBP1			MATN2
											PKD1		TRIOBP	PTP4A1	KIAA0319L	KLHL18	UFM1	EIF1AX	PXN		DDX17	THAP3			ACTN2			ACSS1					PRDM2		CACNA1B			KHDRBS3	PIK3CD		UBE3B		SRR			QTRT1
											DNAJC5		PPP2R1B	PTP4A2	PML	MKRN3	UBQLN1	EIF2S3	MYH9		YTHDC1	DNAJC11			DMD			OXR1					NCOA6		GNAO1			ZNF236	ARTN		HECW1		KLHDC4			APBB2
											PKD2		SCHIP1	B4GALT2	NLK	C2CD3	UBA6	RPL10	MAPK12		ALKBH3	SLC25A3			BANF1			CA1					IRF2BPL		ITPR2			PRPF18	SCARA3		TNKS		SLC13A3			SPON1
											EMD		PLCL1	TMEM109	OGT	FAM50A	NEDD8	RPS14	RGL3		RNMT	TRIM69			DYNLL1			CBR3					IRF2		CAMK2B			NCOA5	NTRK3		ARMC3		DIP2C			ENOPH1
											RAB3B		SLC16A6	PAQR6	CAMTA1	STMN4	SMURF1	RPS15A	PFN2		POP4	COX15			RAB35			CBR1					FOSL2		EPB41L1			HSPA12A	INPP5A		SLC25A33		ZNF790			ST8SIA3
											CLCN3		P2RX7	SLC30A9	DYRK1A	INTU	NSFL1C	MRPS18C	RAP1GAP		ZCCHC7	COX6B2			GDI1			NUDT3					SERTAD2		PRKCG			NEK6	RNF39		NEK5		PEX10			DPH2
											STX8		MAP1B	SLC35E3	DIDO1	ODF2	UBA1	RPS15	PFN1		ALKBH5	OMA1			EHD1			DIRAS2					IRX1		CPNE5			IPO13	C10orf105		RNF157		ZHX1			COQ5
											STX1A		CAMK1G	FUT8	GTF2H5	VASH1	URM1	RPSA	IQGAP1		PAN2	COX6A1			EHD3			FBXO44					TBX2		RGS3			TRAFD1	PTPN12		RNF144A		ZHX3			CCDC24
											PTPRN		CAMK2D	MAN2A1	CSNK2A1	TTL	GPR37	MRPS16	MAP2K7		PDCD7	UQCR10			RABEP1								CEBPG		C3orf62			DHRS12	PTPN4		RNF34		PNLIPRP1			ADAMTS8
											RALA		GNG8	MGAT5B	CDH15	TUBA1C	EVI2B	MRPS21	STAT4		RNPC3	COX8A			MAPRE3								PROX1		RIMS1			MRPL52	SH3PXD2A		CACUL1		CEL			ADAMTS15
											MYO1D		GNAZ	MGAT1	OLIG1	TUBB2A	SLC4A1	MRPL55	HRAS		SNRPE	NDUFAF2			PAFAH1B1								MITF		MYO6			PFDN1	ARHGEF6		E2F8		BEAN1			HS6ST1
											EXOC8		CREB3L3	MAN1A2	TNFRSF21	TUBB6	CTSO	POLR3A	ARHGAP1		TMEM139	NDUFA9			UTRN								ZNF521		OLFM2			URI1	LIMS1		RERE		ATOH8			CHST11
											MYO5A		CAMK2N2	CCDC57	ANKRD28	TUBB2B	KLHL21	RPL34	MAPK8		ZRSR2	NDUFA2			KIF21A								ABCG1		EGLN3			MAT2B	ARHGEF10		TMEM201		TMEM54			UST
											RALBP1		CREB3L1	TMTC4	SSBP3	TUBB3	SLC22A18	RPL10A	ARHGDIA		SF3B2	LRPPRC			KIF5B								NFATC1		SIM2			SALL3	ARHGEF10L		TMEM190		ZNF345			ST8SIA2
											RALGPS1		CREB3L2	ADAM33	MLH1	PAFAH1B1	EPM2A	EIF3C	BMPER		DDX42	COQ4			CLASP2								ATXN1		NALCN			CPEB2	ARHGEF16		AJAP1		HDDC2			IRAK3
											EXOC6B		LITAF	ORMDL2	MITF	CEP290	RELT	RPL21	KSR1		EXOSC6	MT-CYB			PADI2								ANP32A		CACNA2D3			AACS	GAS7		NCAPD3		RHBG			SLC7A5
											EXOC3		CAMK2B	ORMDL3	FBXW7	TTC12	COPS3	ABCE1	MAPK14		SRRT	MT-ND3			CRMP1								CELF4		NAV2			SLC15A4	FNBP1		COBL		SLC25A15			SLC29A3
											SYNJ2BP		ZNF500	SLC30A2	BAP1	DISC1	ARMC8	MRPL49	NRAS		DIP2B	NDUFV1			TLN2								TRPC4AP		DPP6			DHX37	HIP1R		CCNY		LPPR2			SLC6A9
											STXBP3		GNAI1	SLC39A9	RARA	TMEM80	ZDHHC18	RPS13	CX3CL1		ABCA6	UQCRC1			CTNNA2								DCAF4		KCNIP1			TMEM132C	DNM2		SLC16A8		EBF3			LMF1
											RAB14		MBP	SLC35C2	STK11	DEAF1	TRIB2	RPL18A	PECAM1		ECM2	COX11			CTNNA1								MLLT1		DPP10			TMEM132B	DNAJC6		FAM210A		STK17A			AATK
											EXOC1		GNAO1	SLC35E1	ATF6	POC5	UBE2E1	RPL27A	VCAM1		KLHL6	NDUFA4L2			IGSF8								ELL		DPYSL4			LRTM1	LRIG1		LDLRAD4		LIPA			MMP17
											RGL2		GPR17	SLC25A42	MEF2A	DUSP26	OTUD5	RPL23	PNOC		KPNB1	LYRM4			PODXL								CDCA7L		DPYSL5			IMMP2L	LDLR		WEE2		ODF3B			FBLN2
											RALB		GNAI2	IGSF8	PPARGC1A	TUBGCP3	JOSD1	MRPL2	CD47		ZNF518A	UQCRFS1			TMOD1								EPC1		ERC2			ADPRHL1	CELSR2		C1orf198		ACTL8			DPT
											EXOC5		PDE6B	MDM1	SUZ12	KIF1B	ZC3H12A	MRPS27	CXCL5		SP100	MMAB			DMTN								TADA1		NFASC			SPATS1	NPC1L1		ACTRT2		MSRB2			DUSP22
											LST1		GYPC	ST3GAL3	MBD3	ZW10	USP20	SERBP1	PTGS2		NKAP	CHCHD7			CDC42EP4								SMARCC1		SERGEF			IPO9	MYBPHL		NCKAP5L		KLHDC7B			AMZ1
											RAB34		MOG	SLC35B4	WDR73	CKAP5	USP12	EIF5A	CSF1		DIS3L2	PET117			BIN1								MBIP		RIMBP2			TNPO1	SORL1		NPM3		APOBEC3H			CCDC71
											REPS1		MT3	DNASE1L3	CABIN1	RAB18	USP7	BTF3	ITGAX		HNRNPD	COX6C			OMP								PTPRE		PSD2			PWP2	SYPL2		ENGASE					B4GALNT3
											EXOC4		CDR1	ST6GAL2	DNMT3A	FIGN	USP25	PEBP1	CCL17		SNRPA	OGDH			BLVRB								PKNOX1		ST18			RBM19	SORBS2		ZNF570					GCNT7
											CLMN		TYRP1	SLC25A35	NR4A3	NDE1	OTUB2	EEF2	ADAM17		ALKBH7	SIRT3			NIPSNAP3A								PAXIP1		SLC24A2			CELF5	SLC41A2		IQCE					RHCG
											PLCH2		GPR15	SLC41A2	EHMT2	S100B	USP36	MRPS28	CXCR5		UPF3B	COQ7			RABL6								WDR7		PMP22			VASN	TMEM161B		LYPD6B					TTYH2
											SPATA20		KCNAB2	SLC35B3	HDAC5	TRAK2	OTUB1	RPS10	CXCL2		CNOT1	COX19			LIMS1								SASH1		CNTN5			OPA1	EPB41L4A							SPOCK2
											SPATA18		HPRT1	CCDC24	MEF2D	KIF5C	USP4	MRTO4	STAT3		CNOT7	SUCLA2			NECAP1								CLRN3		ZMAT4			WDFY2	RALGPS1							CLIC3
											GAPVD1		NT5E	MUC20	GATAD2A	XPNPEP3	MPND	GUF1	CD200R1		SRPK3	NDUFA4			MTPN								LMO4		SLC1A2			FAM171A1	GARNL3							LRRC8D
											STARD3NL		RAMP3	MUC4	MSH2	MLF2	MYSM1	MRPS33	IL1R1		GIGYF1	PPOX			ARPC5								IL6ST		CHRNA4			RPL28	SEC14L1							COL17A1
											OSBP		TOM1L2	MUC12	SALL4	DNAJB6	USP21	RPS9	CD163		SF3A1	FECH			SCRN1								RORB		RIMS3			C6orf89	KIAA0319L							SMOC2
											AMPH		SFXN4	PALMD	HDAC11	CROCC	USP47	MRPS18A	ADAMTS2		HNRNPH3	SDHA			NAGK								KLF10		CACNA1E			OSTF1	VAC14							ADI1
											STARD6		GNAS	ST3GAL5	CBX2	KIF9	TRIM25	MRPS12	MFGE8		HNRNPA0	ATPAF2			CAST								TEF		DAPK2			RNASET2	RAB40B							FAM20C
											RCBTB1		AKAP6	FPGT	RUNX2	HYDIN	RBCK1	RPL26L1	SIRPA		PUM1	NDUFS7			CORO2B								BACH2		TMEM151B			ENDOV	CYTH1							EPS8L3
											STARD3		AKAP5	LCNL1	FOXA1	DNAH2	USP15	RPL11	ARHGEF17		PAPOLA	COX7C			PSIP1								DSTYK		RGS12			IFRD1	EFCAB6							ANGPTL2
											VAPA		AKAP12	TMEM161B	NR4A2	ARL3	RNF125	MRPL19	RHBDF1		WBP4	SDHC			HDHD2								CSF1		PDE6B			PLD5	ADAM12							SPOCK1
											VAPB		AKAP14	CNNM2	REST	DAP	ZBP1	RPL29	MEPE		HNRNPA3	ETHE1			KTN1								FCN1		RGS6			RBMXL1	ITIH5							LRRC15
											UNC13C		SPHKAP	CNNM4	NCOR1	STMN1	CDC25A	ABCF3	PIK3R2		SNRPC	NDUFS1			KLC1								C4orf33		CNR1			KLHDC8A	TMEM39A							LDLRAD3
											AP3M2		RCN2	MAN2B2	SNAI2	NEFM	FBXO3	RPL35	NOS3		LUC7L3	UQCRH			FBXL16								NR4A2		ADCY2			SFSWAP	LRRK1							RNF220
											SYN1		ECHDC3	PAQR7	ARNT	SPAG9	UBOX5	MRPL33	TMCC1		LSM8	SCO2			SLC44A1								LCOR		ADRA2C			PKIG	RTKN							ST3GAL4
											RIMBP2		ADAM22	EDIL3	TBL1X	DNAJC8	TRIM9	CCDC137	JAM3		SF1	NDUFS4			SCGN								MOB3B		RASGEF1C			BNC2	DOCK8							POFUT1
											DENND5B		DLG1	ZNF24	CTBP1	TPPP3	KLHL12	NPM1	BRAF		XAB2	UQCRC2			HERC1								HAPLN3		TRPV4			TMEM238	MAP3K13							OR6B3
											FAM76A		RTN2	ZNF174	EGR1	TULP3	BFAR	ZNF593	CR1		ISY1	UQCRB											IFNK		CACNG5				BAHCC1							NECAB1
											LDLRAP1		S1PR2	ZNF483	PHC1	FAM53B	RFFL	TMCC2	NCAM1		SNRPB2	COX5B											CEBPD		SLC12A5				ITPK1							GALNT3
											SYPL1		RTN3	ZNF382	TBL1XR1	DNAJC21	KATNAL1	KLHDC4	ACTG1		THRAP3	UROD											RPS6KA5		JPH3				EGFL8							MKLN1
											TUSC2		STK24	ZNF396	CBX5	SGTB	OBSL1	SARS2	TGFBR2		ZMAT2	ACO2											RPS6KA2		GRIN2C				RALGDS							NFAM1
											CLTB		CNTNAP1	FUT10	MTA1	FOXRED2	SLC12A3	POLR3D	ITGA2B		HNRNPM	PLBD2											MED8		OLFM1				CTDSPL							SLC45A4
											DBNL		GAP43	ZNF614	MTA3	TUBGCP4	NDFIP1	MCTS1	SHC1		HNRNPH1	GSTM3											RPS6KA1		SHISA7				VILL							CLDN14
											PSEN1		NEFL	SLC44A2	CHD4	ANKRD26	KLHL3	DDX27	CLEC4M		BCLAF1	GSTA4											CRTC1		GRIK3				ERRFI1							LAYN
											CHGA		NPTN	MAN2A2	CHD3	UNC45A	RHBG	EIF2AK1	PRKCQ		KHSRP	PEX3											TMCC2		SLC12A7				C10orf90							CPPED1
											ATG16L1		PPP1R3F	MAN1C1	RBBP4	SDCCAG8	SLC14A1	LARS2	FOLH1		RBMX	PEX10											TMEM81		NTM				PLEKHG6							ENPP5
											DLL1		PPP2R2C	FUT11	SMARCA4	CCT6B	ZBTB24	LRRC47	PTPN11		ILF3	VDAC1											IL11		STK32C				SNTB2
											BTN2A2		GYS1	KLHL32	CBX1	FAM118A	HIC2	EIF2B1	SDC1		PUF60	PINK1											OSMR		MPPED1				FMNL2
											AP5B1		PHKG2	TMEFF1	ATN1	DNAJC18	ARRDC3	EIF1	CD34		EIF4G3	MFN1											IL10RB		ELFN1				ARL6IP6
											RRAGA		PPP2R3B	LRRC39	TCEA2	HSPA6	SUFU	HARS2	CD93		SFPQ	DNPEP											CSF3R		SLC8A3				ZFYVE28
											RRAGB		PPP2R3A	B4GALNT4	LMCD1	HSPA14	STAMBP	FARSB	CDC42		TCERG1	FIS1											IFNAR2		LRFN2				DUSP16
											HERC1		PPP1R15A	CHST5	PHYHIPL	MAPK8IP3	USP13	EIF5	STAT5B		CDC40	SNCA											FOXP1		CACNA2D4				MCF2L
											BLOC1S2		PHKA1	HEG1	DLX2	UEVLD	RNF128	STK31	CLDN7		ZNF830	PGK1											B7RP1		NETO1				ADRA1A
											ITSN2		PPP2R5A	SLC39A3	SAP18	FKBP9	USP48	ESF1	CD38		U2AF1L4	HTATIP2											ZNF135		ABHD6				DMRTB1
											AAK1		WDR82	CASKIN2	CTNNBIP1	TTC31	OTUD3	RSL1D1	SLPI		RBMX2	PRODH											HLX		CBLN2				HRH1
											HIP1R		PPP1R3D	FITM1	EN2	NKTR	UCHL5	IMP4	SOCS1		PPIE	TOMM40											KLF6		OTOP1				ATL3
											RUNDC3A		PPP1R3E	B4GALT6	CD36	DNAJA4	UBE2D1	TSR2	CD6		KHDRBS2	NDUFAB1											PRDM16		NRXN3				DTNA
											BMP2K		PPP2R2A	TMEM132B	ACTL6B	KIF21A	USP22	PPAN	VWF		WDR25	TIMM23											UCN2		GRID1				MR1
											EPS15		PPP4C	SUSD1	EP400	LZTS2	PDCD6	SURF6	CMKLR1		IK	TOMM7											IL17D		KCNK18				FRMD4A
											CLINT1		PPP2R5D	POMZP3	CTDSP1	KLC2	TCF25	UTP3	MT2A		LSM3	PEX7											PTN		LRRTM2				APCDD1
											GABARAPL2		RASGRF1	TSPAN14	BPTF	KLC1	DCUN1D1	WDR74	PIK3R1		LSM4	CYP17A1											WWC1		CADM1				ATP11A
											DNM1		PTH1R	CLDND1	ARID1B	KLC4	NOTCH4	ZC3H15	LTF		SRRM2	ATP13A2											SSBP3		BBX
											ATP6V0A1		CLDN11	FRMD4B	SAE1	KLC3	DCUN1D4	NAF1	FCGRT		CWF19L1	GPD1L											RCAN1		DHRS7C
											NIPSNAP1		CNP	C5orf45	NEUROD2	KIF21B	DIP2A	DDX18	INSM2		PLEKHF1	LPPR4											ZNF407		RASGEF1A
											WDR45		MOBP	TMEM144	SMARCC1	CC2D1B	FGGY	NOC2L	AGER		GTPBP1	PLA2G2D											NPS		CHRM4
											WDFY3		PMP22	LCN12	ING5	VPS4A	KLHL20	DHX40	IL27		EXOSC7	IDH2											MAP6D1		PDE9A
											TP53INP2		GPR62	HMX1	SMARCC2	HGS	KLHL24	LSG1	MME		SAFB	DGKA											FAM131A		BEGAIN
											RHEB		ERMN	B3GNT9	MLLT1	RHPN1	KCTD17	NGDN	THY1		ZNF326	PLA2G3											CELF2		PHTF2
											ATG2B		PLP1	C9orf135	SMARCD3	PDCD6IP	COMMD5	DDX50	MICB		HNRNPL	DGKQ											KLF7		MOCS1
											TP53INP1		KCNC1		BANF1	CC2D1A	KLHDC1	GNL3	CRTAM		IPO5	DGKZ											RAPGEF5		PDE8A
											BCL2L13		SCN1B		MYT1L	VPS4B	KLHL7	GNL3L	FYN		APOL2	PLA2G4C											TOB2		HOMER2
											FNBP1		GJB1		BRD7	PTPN23	KLHL22	TSR1	GRB2		LARP1	PCK1											SLC35C2		ZNF385A
											PIK3C3		SCN3B		SMARCA2	OLFML2B	COMMD4	NSUN3	PVR		EIF4E2	TIMM22											SLC38A10		SULT4A1
											OPTN		KCND3		SAMD1	OFD1	UBE3C	GPR149	JAK3		GIGYF2	NR1H3											SBNO2		LRRC1
											VPS11		SCN2B		CHD5	CYB5R2	COPS2	PES1	TYK2		EIF4H	PYGB											LEPROT		FIGN
											WIPI2		FGF12		ARID5B	CCDC113	PAAF1	DDX24	B3GAT1		EIF4B	TMPRSS6											PRMT7		SV2B
											CCPG1		KCNJ2		CBFB	CCDC96	OAZ3	EBNA1BP2	CD22		ZNF337	ISOC2											MFAP3L		C14orf180
											UVRAG		CACNB2		PRMT5	ZMYND12	FBXL7	C7orf50	ABL1		RBM14	ETFB											LEMD1		C5orf38
											STBD1		GNA11		MSL1	CCDC81	SPRED2	BMS1	ZAP70		G3BP2	CARKD											LZTS2		GGACT
											ULK3		GNG3		SMARCD1	FANK1	OAZ2	TDRD12	IL4R		RNPS1	NADSYN1											SPIN1		TSPAN18
											STX17		RGS6		ONECUT2	LRRC23	NUB1	NOC3L	KLK3		PABPN1	TMEM86B											ABCC11		LRP4
											BNIP3L		RGS2		SRCAP	CCDC50	ADRM1	UTP14A	HBEGF		FIP1L1	H6PD													CORO2B
											ZFYVE1		RGS3		POLE3	CCDC146	SPRED1	DDX56	CARD9		CASC3	AASDH													TANC2
											ATG4C		PLCB1		ARID1A	NIPA1	UBE2G1	DDX10	RASGRP1		PPWD1	ACAD10													RCAN2
											ULK2		EDNRA		CELSR3	SFI1	UBFD1	RBM28	TNFRSF4		NUDT21	GPD1													BDKRB2
											SNAP29		GNAL		FOXG1	ZNF365	CCDC92	MAK16	ELN		CSDE1	NDUFB9
											TCIRG1		CHRM2		DVL3	RASL12	GK5	NOL8	C1QA		CIRBP	BTBD9
											GABARAPL1		RGS16		FZD6	PFDN1	UBE2E3	SDAD1	PRL		ZC3H14	DDHD1
											RAB24		CYSLTR1		FJX1	RNPEP	IER3	GAMT	FLT3		NEK7	PTCD2
											TFEB		GNG7		RCOR3	PRPH	ASB13	ADAT2	ENG		RCC1	HFE
											SEC63		CHRM3		FABP7	CLIP4	MTPN	DPH2	FASLG		IPO9	PITPNB
											TBC1D15		GNB5		SDK1	MAPK8IP1	USP54	ELP2	STAT5A		RANBP1	PLD5
											MAP1LC3A		TBXA2R		PAX6	ATCAY	USP32	WDR55	CD3E		PCBP2	LIPE
											VPS13A		RGS11		NFATC3	EFHC2	CUL5	PA2G4	TLR6		LARP4	GRINA
											APBA2		PLCB2		NFATC4	CLIP2	UBE2S	DUS4L	ITGA2		ZNF346	FTMT
											APBA3		PLCB3		MNT	TRAK1	SPATA2	SLC25A33	THBS1		ALKBH2	MLXIPL
											PSEN2		NTSR1		MGA	KIF19	HUWE1	SRP72	MADCAM1		HNRNPUL1	CIAPIN1
											APBB1		RGS5		HIC1	MAPRE2	USP6	AARSD1	IL12RB1		RBM3	ASNS
											SPCS1		RGS4		MAX	KIF6	HERC2	HEMK1	ERBB2		IVNS1ABP	CAD
											TPP1		RGS8		MLXIP	HSPB9	UBE2W	NCLN	ERVV-1		PABPC1L	NAGS
											NAGLU		S1PR5		MXD4	SPAG1	UBE2D2	EIF3K	ZBTB46		PARN	GAD1
											STX1B		CCKBR		BRF1	TACC1	RNF130	PFDN5	DOCK2		UPF3A	OGFOD1
											SYT9		LTB4R2		APC	TTC9	FBXO38	RPS20	ANPEP		EFS	MAT2A
											SYT6		NMB		TCF15	KIF13B	PJA2	EIF3D	IL32		CSE1L	GOT1
											SYT12		OXTR		TRIB3	FAM179A	RNF150	HBS1L	F8		SRPK2	CTH
											TSNARE1		ADCY2		PTMA	IFT52	TNFRSF11A	FTH1	SDCBP		CLK2	GLUD2
											SYT11		RIC8B		TYMS	ATP10B	NPLOC4	OLA1	SPN		SMG6	GPT2
											UNC13D		RGS7		CEBPG	C3orf14	UBR2	WDR61	ITK		CLK1	CHAC1
											STX7		GNA14		QRSL1	MAP4	UBR1	FKBP3	LAT		NT5DC3	AASS
											RAB3A		DRD2		CUX2	TACC2	ARIH2	EIF1AD	CASP9		LIMCH1	TMEM116
											SYP		GNG4		MEIS1	NPHP3	TNIP2	UBL4A	CD244		MSI2	ASPA
											CPLX2		ARR3		CCNH	HAP1	TNIP1	SLC6A8	CEACAM1		NUP210L	SHMT2
											USE1		S1PR3		TSPAN4	ZMYND10	CTRL	POLR1D	PTPRJ		NUP54	SHMT1
											BET1L		MBTPS1		EZH1	DNAI1	PELI2	NACAD	LGALS1		ZFP36L1	CPS1
											CPLX1		TAOK3		DOT1L	CYB561D2	SHARPIN	NACA	TNXB		RBM23	DDC
											VAMP1		RBMS3		PRDM2	DNAH9	NFKBIB	SEC61B	AMBP		ELAVL2	MTCH2
											STX18		DNASE1L2		PRDM9	GAS8	CA14	RTTN	CD8B		SMG1	MBOAT2
											SYT1		TRIM2		NSD1	DNAH17	GYG2	SRP54	ITGB7		FAM120A	C19orf18
											TMEM98		ZNF630		CTHRC1	IFT46	RNF145	ZNF177	PROM1		EWSR1	SYTL3
											CLTCL1		CAMKK1		SMYD3	DHRS7B	ANKZF1	RPL37	TNFSF10		SAFB2	TMEM209
											SYT15		PPME1		SETDB1	NUDCD3	RNF215	KCNA6	IL10RA		RBM6	TMUB1
											SYT5		CAMKK2		KMT2B	LBH	THNSL2	ENSP00000449026	BCL2L11		RBM45	GPR137C
											RAB5C		BRSK2		GADD45B	SCLT1	RNF166	SBDS	PLCG1		FXR1	ZADH2
											STXBP5L		STK25		JUNB	PLEKHH3	UBE2Z	AIMP2	PLVAP		EIF4ENIF1	ANKRD54
											GOSR2		IGBP1		PLK1	TBCE	PLAA	RARS2	BCL2L1		NUP210	IMMT
											STX12		SLC6A1		CENPT	VASH2	RNF157	VARS2	TGFB3		SERF2	MT-ND6
											STXBP1		NEUROD6		CENPB	AGBL5	SLC4A5	TDRD10	PCSK7		TXNDC11	ATAD3B
											PICALM		CA10		CENPI	AGTPBP1	RNF34	TBC1D12	MPO		CNOT4	ENO2
											SYT3		GRIA3		CUEDC2	ALMS1	TNKS	FAM104B	B7RP1		SENP2	NDUFB2
											RAB33A		SCRT1		FOSB	MNS1	TRIM4	PRR4	FGF7		GEMIN6	SPG7
											SCG5		ELAVL4		BTG2	TTC21B	RNF41	SPRN	LMNA		METTL3	NDUFB11
											ICA1L		ELAVL3		SOX8	BBS4	UBXN1	PRRG1	CD80		FRG1	ENO3
											ICA1		SCN2A		DBF4B	TRAF3IP1	UBE2H	RERGL	PPFIBP1		RBM24	NANS
											STYK1		SLC8A2		TFAP2C	BBS5	UBE2A	ITM2A	SIPA1L3		TPR	ALDOA
											PI4KA		CDK5R2		KLF12	B9D1	USP40	SEPSECS	SIRPG		IPO7	NDUFB7
											BCAS3		FAIM2		TBX3	CEP164	EDEM2	ABTB1	FHL1		RANBP6	IDH3G
											TMTC2		GRIN1		ETS2	TTBK2	ZFAND1	PHACTR4	LGALS8		TNPO2	TPI1
											AZI2		PPM1N		DLX3	MKS1	C4orf33	MAP7D1	PRKCA		NUP93	APOBEC3D
											CHGB		LRRTM1		WWOX	TMEM231	CSNK1A1	RTKN2	ARHGAP19		RGPD2	LDHA
											PKP4		TMEM169		ESRRB	ANKS6	UBXN8	PLEKHA6	ITGA7		NUP133	NDUFB8
											UNC13A		SIPA1L1		POU5F1	TCTN1	RNF170	ASMTL	AKAP13		POM121	TTC19
											RAP1GDS1		KIRREL3		VGLL2	AHI1	CLIP3	ADAD2	CHPF2		TMEM33	COX7A2L
											OSBP2		CBLN3		HMGN4	FAM98C	HIF3A	TYW1	CHST14		IPO13	ACADVL
											GAS7		DRD4		TAF2	FEZ1	ARRDC2	ADAT1	GLCE		RBMS2	NDUFA6
											NEK3		SCN8A		HMGN2	TTC30A	FBXL12	ADAL	NCAN		SLC4A1AP	PRELID1
											RAPH1		CHRNB3		METTL6	NEK1	UBA7	YPEL2	VCAN		TMUB2	PHB2
											TMEM204		TH		NCAPD2	IFT80	CUL4A	DDX19A	CSGALNACT2		ADARB2	LYRM7
											SPIRE2		KCNJ5		SUB1	CASZ1	FBXL15	HBA2	BGN		INHBC	SLC25A5
											PDIA2		RXFP3		ZBED1	WDR35	FBXW2	WWC3	XYLT1		FAM98A	LDHB
											TBKBP1		GPRASP1		POLR2G	GPR161	FBXL22	TP53TG3	BCAN		LSM12	NDUFA1
											DTNBP1		GLP2R		CIZ1	LYPD1	DAB2IP	ANKRD36B	TOLLIP		TOE1	TOMM20
											SLC18A2		CHRNA4		POLR2L	ATP10A	FBXO16	DHX30	ARHGEF1		RANBP3	MDH2
											STK16		VIPR2		TBX6	CCDC88A	FBXO9	GPATCH2	OBSCN		PAIP2B	NDUFA5
											SEC16B		ADCYAP1		OTX1	MAPKBP1	ANKRA2	ZBED3	SMTN		NFX1	DLD
											VAC14		PTHLH		ACVR1B	TCP11L2	FZR1	DHX57	PTPRF		ALKBH6	NDUFB3
											TOX3		NTS		FOXA2	TBCC	CAND1	GRAMD4	NTRK2		XPO4	PRDX3
											MTMR7		MLN		PAX3	MAP9	FBXO31	SFXN5	SEMA4D		REEP4	PGAM1
											MTMR6		GIPR		FRZB	CNTROB	MDM4	GTPBP6	SEMA5A		PRKRIP1	IDH3B
											OSBPL3		CALCA		NKX2-2	TUBB	ADD1	HEATR3	BAIAP2		ZAR1	MDH1
											PIP4K2A		RAMP2		SOX3	TBCD	ZNF629	RPUSD4	SEMA3B		NPM2	FH
											SYNJ1		ADM		LHX1	CCDC117	CCDC8	ARL6IP4	PTPRS		EDC3	NDUFA13
											SYNJ2		SST		TLE3	FCAMR	BTBD1	FRAS1	SEMA3G		ZNF711	APEH
											MTMR14		TMEM18		CSNK2B	KIFC2	SPSB1	ANKRD53	ADAMTS7		ZC3H13	DHODH
											PIK3C2B		PTPRD		HEY2	HOOK2	FBXO44	NOL9	TCAP		CNKSR3	MCAT
											PAPLN		NRXN3		HES4	RAX2	MYCBP2	PLCXD1	YWHAQ		CSDC2	ABCA8
											INPP5K		RBFOX1		ZNF276	LRRCC1	FBXO41	SLC5A4	MDK		YLPM1	CPNE2
											INPP5A		PRRT1		PPARD	CCDC112	FBXO34	KIN	BVES		ZNF207	PYCR2
											MTMR9		TRAM2		CHD7	TTC29	FBXO7	ZC3HAV1L	POPDC2		ZNF2	HSD17B3
											PI4K2A		EFHC1		TBX15	MARCKSL1	RMND5B	IBTK	RAB4B		ATXN7L2	AASDHPPT
											ALG1		SLC8A1		PBX1	ATP11A	FBXO36	TDRKH	MMP14		YPEL4	ADHFE1
											LRRC17		ATP2A3		SETD2	MYO19	FBXO17	C9orf85	NNAT		YPEL1	TKT
											SGSM3		TAOK1		STK4	MAP7	UBR4	SOBP	PEG3		SPAG6	ACADSB
											ATP6V1G2		AK1		FHL2	FEZ2	TRIM62	TSPYL6	DLK1		GPBP1L1	ALDH4A1
											SYNE2		PDE4D		SENP7	NCKAP5	TRIM37	NIT1	GRB10		IGF2BP2	ALDH5A1
											KIAA2013		PPP1R11		ZMYM3	CABYR	TRIM44	CRYBG3	CLDN9		WDR49	BCAT2
											ATP6V1B1		ZFYVE16		MBD1	DNAJC4	TRIM11	KRTAP3-1	TJP3		ZBBX	POLRMT
											C19orf25		TSN		POLE	NIN	MKRN1	SHISA4	MARVELD2		PRSS35	MCEE
											ZNF787		GRID2		XRCC6	CENPJ	TRIM27	SIRPD	CLDN3		TSEN54	BCKDK
											SCFD2		ADAM11		ZNF764	CEP97	EPM2AIP1	KRTAP2-4	CLDN15		PKNOX2	TALDO1
											ANXA7		SULT4A1		AHDC1	CDK5RAP2	ZBTB47		PKP2		TIGD1	PDK1
											ATP6V1A		KCNA1		HDAC9	ARL8A	WSB2		ACTC1		ASCC1	BCKDHA
											TM9SF4		PRR18		SUPT16H	PRUNE2	MAGED1		CTNNA3		ZNF600	LIAS
											TATDN1		NTSR2		ASXL3	TMEM17	HECW2		SNTA1		MMRN1	LDHD
											RABL3		SOHLH1		PHF8	DNAH3	ANKRD37		ACTN2		SLC25A26	GSS
											APLP2		CEND1		RLF	PLEKHM3	ZFAND5		LDB3		LRRC27	PGD
											GOLGA3		CPNE6		CHD1L	LZTFL1	USP34		TPM1		LY6G5B	IVD
											COG2		PMP2		CXXC1	TCP11L1	CCDC93		HCN4		MYEF2	PCCB
											RAB3IL1		HAPLN2		TRIM33	CEP192	KCMF1		GJA4		R3HDM2	AMT
											GOLGA8A		CDH22		POGZ	ROPN1L	MCTP1		MYH6		FUBP3	ACAD8
											RAB40C		CNTNAP4		ZNF280D	TTLL7	SGK2		GJC1		DEDD	HSDL2
											COG8		HHATL		DAXX	UNC119	ANKS1A		CAV3		SERINC2	DBT
											ACBD3		PHYHIP		HMGB3	SCOC	UNKL		ABCC9		KIAA0040	SDSL
											RAB15		CDC42BPB		EPAS1	GAS2L2	ZKSCAN2		GJA3		PRKRA	SDS
											C17orf75		OLFM1		FOSL2	DNAH7	SLC12A6		CDH5		POP7	DHTKD1
											DLL3		TSNAX		MED1	CEP170	ANKRD13D		TNNT2		POP1	GCDH
											MFNG		CRYM		FOXO4	TMEM30B	RASAL2		RSU1		MAST2	SLC22A7
											DTX2		NPFF		RPS6KA2	CDRT4	ARRDC4		RERG		DEDD2	SLCO2B1
											APH1A		ANKH		TDG	HOOK3	EVI2A		OSCAR		SON	LRTOMT
											RFNG		ENPP1		TET1	C16orf74	SPOCD1		AGTR1		STAU2	SLC16A11
											LFNG		PLAG1		NPAS4	SNTN	SH2D5		FGFR1		TTC14	XYLB
											ALG5		FRYL		MYOG	FUZ	CDK5RAP3		KALRN		TOB2	MECR
											HIP1		LLGL1		PARP11	ST7L	MEI1		RET		SBNO2	CRYZL1
											VPS13D		CACNA1E		HDAC10	DNAJC22	ASB1		AKT3		CPEB3	GK
											DPM1		BNC2		TCF4	PDCL3	LRRC41		MAP2K2		ZNF544	HSD17B8
											PIGL		GPSM2		CDH4	KIAA1109	DDA1		ERBB4		C2orf16	CYP4V2
											CERCAM		DAPK2		POLR3E	TBCEL	RNF167		PDGFRA		LENG8	PNP
											RIMS3		NBEAL2		PDS5A	C2orf80	ASB16		A2M		UCN2	AKR1B1
											SYTL2		ADK		SNAPC4	TTC32	FUNDC2		APOA4		DMRT2	SORD
											SYTL1		CDKL5		PDS5B	TEKT3	EBF3		YWHAE		METTL4	GRHPR
											MLPH		PAQR8		PIK3IP1	MAGED4B	WDTC1		ACTN4		TSC22D4	SP140
											RAB26		CNGA1		TAF3	MAGED4	ANKRD9		KIDINS220		PRSS53	MSTO1
											C1orf122		EGFL8		RCAN3	STOML1	SH3RF1		TMEM86A		RPS6KL1	CNDP2
											FAM47E		GPSM3		CBX7	C18orf54	ZYG11B		BCR		COBLL1	PIR
											SYNGR3		KCNQ2		UBAP2L	KATNB1	TMEM44		MYL4		SNN	PMM1
											RAB3C		PLLP		BCOR	EID1	SLC12A7		PDLIM2		ZNF473	PCYT1A
											RPH3A		CACNA1A		PCGF3	ZNF418	COLEC12		SIX5		DAZAP2	PRDX2
											BSN		ADAM23		PHF1	ANKMY2	ZNF747		AHSG		C8orf33	TK2
											SV2A		SLC17A7		CDC16	ARMC10	RNF14		GSN		DNAJC5G	RTN4IP1
											SV2B		SCN1A		ANAPC7	MAP7D2	N4BP1		TNS1		KIAA1143	SLC25A45
											CADPS		SGK494		L3MBTL2	RIIAD1	VIMP		ARHGAP27		C11orf80	MTX2
											NRSN1		ASPHD2		MBTD1	ZNF783	HHIPL1		ARHGEF7		ZNF692	TMEM126B
											PTPN3		SEZ6L		SAMD13	C11orf87	DPCD		CTTN		NRBP2	CBR4
											RAB2A		TPBG		ANAPC1	MANSC1	RNF10		REEP3		CDK2AP2	ACAD9
											RAB3IP		EDN3		PCGF1	RNASET2	PHTF2		NTRK3		ZXDC	NUDT22
											SH3KBP1		NXN		ZNF395	PODNL1	ZER1		CFL1		KLHL4	SEC14L3
											LRRC46		PDE2A		ANAPC5	SH2D6	PRSS33		MATN1		TMEM81	TCN2
											MON1B		PDE10A		JARID2	KLHL14	ANKRD29		ITGA5		SLAIN1	FPGS
											ATP6V0D1		RIC3		PCGF5	SLC38A10	FAM86B1		SEMA6A		ASTE1	CHDH
											RGP1		TRPM6		ACR		ADD2		SEMA6D		LBX2	FOLR2
											PIP5K1B		BASP1		PRR16		RNF217		COL18A1		SPDYE2	ABCG4
											DOLK		ORAI1		ZFHX4		ARRDC1		VIL1			DHFR
											CASKIN1		PRKCE		MUTYH		KAZALD1		ITGB4			MTR
											ZNF154		PVALB		EMX1		ZSWIM8		PTPN1			SLC51A
											TBC1D20		SLC6A13		SATB2		NUAK1		TLN1			SLC44A1
											FLCN		CABP1		LHX6		TRIM34		CAPN1			C6orf141
											RIN3		PDE4B		DLX1		ANKRD13A		ERBB3			CYP2B6
											RABGEF1		CNTNAP2		NKX2-1		FLYWCH1		GSTCD			CYP2E1
											CHML		TRPV1		NR2F2		PCIF1		IGF1R			PTDSS1
											BIN1		GRIN2A		CUX1		SLC22A23		NPHS1			LPCAT4
											ALS2		NOS1		MIER2		ZNF211		ROBO4			PNPLA7
											ALS2CL		CHAT		PHF20L1		TRIM32		SEMA4C			ENPP6
											GDI1		KCNS3		PIAS1		UBE2O		SEMA3D			PEMT
											ZCWPW1		CACNA1B		OGG1		SLC4A3		SEMA3C			LPCAT1
											SCG3		SCN11A		PLEKHA8		SLC26A10		ELMO1			CYP1A2
											PCSK1		CBLN1		BRD2		WNK2		ABLIM3			PLD4
											PTPRN2		HAPLN4		JDP2		SLC22A18AS		SDK2			PLB1
											VGF		NPTX2		CHD2		RNF144A		PITPNA			PNPLA6
											RAI14		NTNG2		EAF1		KLHL35		MCAM			OXNAD1
											ERC1		PENK		PHF21A		LRP2BP		COTL1			DCAKD
											MOGS		GRIN2C		GTF2H3		ZNRF1		MARK1			DAO
											TRAPPC6B		NRXN2		XPC		PLEKHB2		SCRN3			SLC7A14
											TRAPPC2L		LLGL2		FEN1		ZNF501		MAP2K5			LINS
											SEC23IP		CACNG7		SUPT4H1		RNF141		MAPK15			ABHD6
											SEC31A		AK2		RTF1		RNF208		GPRC5B			CEL
											SEC11C		NME1		CHD6		SLC9A8		PAK2			GALK2
											TTC7A		SPNS2		HMGB2		SSNA1		ZNF608			ALAS2
											OSBPL9		GLTP		HLTF		ZNF44		PRKCZ			ISCA1
											ARMCX6		SSU72		RFC1		DTX3		TMEM38A			SLC25A28
											ANKRD50		ZC3H6		SPIN2B		FAM83H		NID2			UCP2
											RAB36		PARD3B		BTAF1		ZNF333		PDLIM7			ACSS2
											SERINC5		FRMD4A		ERCC2		MBD6		PLOD1			PRDX5
											TMED4		CACNA1G		NASP		SLFN5		ADAMTS4			ALDH8A1
											SPG11		CHP1		BRD4		ALPK1		COL19A1			SLC25A37
											HM13		TTC9B		POLI		UBTD1		COL4A3			SLC25A27
											TMX2		WDR47		LIG1		C16orf72		COL6A1			HADHA
											DDOST		CMPK1		UBTF		SECISBP2L		P4HA1			SLC25A13
											METRN		NPTXR		PHIP		NRIP3		P4HA3			ALDH1B1
											MPPE1		DCLK1		CHD9		KBTBD4		FBN1			ALDH1A1
											SV2C		LPAR1		TOP2B		PELI3		COL12A1			CKB
											DENND1A		DLGAP4		MED26		SERPINB9		CLCN6			PGM3
											SUSD4		RNF24		ATAD5		RNF175		COL9A1			KLK15
											PKD1L2		GNRH2		CHTF18		NLRP12		COL9A2			ACSF3
											FAM153A		APBA1		SRBD1		ZNF160		COL4A5			GPX4
											MAST4		NUDT16		CTDP1		TM2D1		COL5A3			FABP3
											FAM153B		CSMD1		PIAS2				COL17A1			ALDH1A3
											RUNDC1		KNDC1		HMG20A				SERPINH1			SLC11A2
											TBC1D9		KCNJ12		MCM7				COL5A2			NPEPL1
											SYNGR1		CMIP		CCNK				PCOLCE			FABP5
											PCLO		IQSEC2		ELL				COL9A3			GALT
											CAMLG		CD99L2		ZNF410				SLC2A10			HK3
											CLSTN2		CDV3		RFC3				COL16A1			HMOX2
											BACE1		DLG3		RFC4				COL14A1			UPP1
											NCALD		FNDC1		INSM1				COL20A1			ACAD11
											LHPP		PRKX		LGR5				LOXL2			GLIPR1L2
											VPS26B		AMIGO1		PAX8				COLGALT1			GSTZ1
											DENND2A		APLNR		NAPSA				COL5A1			GSTM5
											PIP5K1C		FAT2		PAX4				COL13A1			GSTA2
											PIP5K1A		PTH2R		NKX6-2				COL4A1			MGST3
											INPP5B		DPP6		HOPX				BMP1			FAH
											INPP5E		BCAS1		POLD3				GPC1			GSTM4
											RIMS4		MYADM		NUDT1				PARVG			TOMM34
											SGSM1		MAL		TERF1				TNN			CHCHD5
											RIMS2		CMTM5		NEIL1				TLN2			SCLY
											SCAMP5		TMEM125		POLD4				TNC			HMGA1
											SIPA1L2		TMEM63A		FANCM				FLNB			RBP1
											POMT1		DPYSL5		LIG3				FBLIM1			CYP24A1
											TXLNA		AMPD2		PRKDC				PARVB			CA1
											ARMC9		VAT1		MUS81				COMP			CYP4F12
											EPS15L1		WFDC1		GEN1				ITGA10			CYP4F11
											PHLDB2		SPOCK2		PMS2				LAMA3			CYP27A1
											SEC31B		CRTC3		NBN				FERMT1			CA5B
											TUSC3		STK38		PNKP				RELN			CYP2F1
											DAD1		SLC6A11		RAD9A				FLNC			CA5A
											PRKCSH		CBLN2		RPA3				NOX4			GGT7
											WDR44		SNCG		RAD51C				ADAM19			GGT1
											TBC1D7		OTOS		SET				CHRD			OPLAH
											TBC1D23		YPEL3		PRMT6				ADAMTSL4			GPX7
											SAR1A		TAOK2		NAB2				TTR			GGT6
											ERGIC1		SEZ6L2		CEBPD				EPS8L1			GGT5
											C1orf167		TAF9		NR2F1				ABI2			PGM2L1
											PIGS		APLP1		DKK2				PLEKHH1			PFKFB3
											PIGZ		CANT1		CXXC5				GAB1			PGM5
											PIGT		CACNB1		FBXO15				DFFB			AMY2B
											PIGG		CACNB3		SOX7				ACVRL1			MTHFD1L
											GPLD1		LCMT1		SLC4A11				BAMBI			SLCO4A1
											IDS		TIPRL		TCOF1				FAM131A			SLC29A2
											CLN3		MASTL		PER3				GDF6			ABCC2
											HGSNAT		MINK1		PER2				TLL2			CHKA
											DTX4		ENSA		GTF2A1				OLFML3			ME3
											PPM1H		SERTAD4		NCAPG				GREM1			ARSD
											ITFG2		ARPP19		CRY2				NBL1			STS
											ATP6V0E2		CACNB4		CDC14B				FAM20B			ARSI
											SNX24		TBCCD1		TAF1				ABCA9			SUMF2
											SLC12A9		LHFPL4		MACROD2				ABCC6			ARSG
											ROR1		KCNA7		PARP3				MGP			SRD5A1
											TTC38		KCNG4		FHIT				MYH11			HSD17B1
											SH3GL3		KCNH1		PARP10				MASP1			VCX2
											YIPF2		KCNH6		PARP4				CCDC80			SLCO1A2
											UNC93A		KCNH5		RASSF7				SRPX			SLC27A1
											MFSD6		KCNAB1		CBFA2T2				LOXL3			ACSL1
											SPNS3		KCNG1		HIPK2				MAPK8IP2			CPT2
											SPNS1		KCNH8		SHOX				DUSP3			CPN2
											MFSD9		ZDHHC3		PHF23				DUSP2			DPYSL4
											SH3GL1		SNRK		SETD5				PTPN7			CRMP1
											SNX9		GRM3		ACP6				DUSP6			DPYS
											PLEKHB1		GRIK2		TCF7L1				MAPKAPK2			GDA
											RABEP1		GRIK3		PHF20				PAK3			PREPL
											BCAS4		DLG2		FOXK2				MAPKAPK5			KMO
											SLC23A2		GRIK4		RIF1				PTPRG			ELOVL1
											SYNE1		CNTN4		NPAS2				NCF1			SLC2A13
											HEATR5B		SEZ6		ZFX				DUSP10			DDHD2
											AFTPH		LRFN3		TCF7L2				DUSP8			CYP4X1
											SH3BP4		PDE4C		APC2				DUSP4			CPB1
											OXR1		ZNF597		CLOCK				IFITM5			TMEFF2
											RAB6B		ASTN2		AJAP1				PTPN4			VLDLR
											ARL1		GUK1		MEIS2				EHBP1			IMMP1L
											NAV3		ZNF646		CDH19				ALCAM			NOSIP
											CNGB1		CREG2		ISYNA1				CSH1			RCN3
											SLC29A4		STOX2		CRISPLD2				LGALS3BP			PEX11G
											AP3S2		SVEP1		TAL1				ZFYVE21			PEX11B
											SGIP1		FKBP1A		MAZ				NF2			PEX5
											FAM126A		P2RX5		POU3F2				PLXDC1			PEX5L
											GRIP2		ENTPD3		USF2				CD248			ABCD3
											DOLPP1		P2RY13		POU2F1				ABR			PFKFB2
											DENND4C		ENPP2		FBRS				GFRA1			HLCS
											ZCCHC18		P2RX6		ZMYND8				WDR1			PDXK
											LRRC40		SRCIN1		BDP1				MPL			BLVRA
											DENND4B		DNER		PHF3				ARPC3			HBE1
											VPS8		FXYD2		CCNL2				ARPC4			TFR2
											VPS41		WDR27		SFRP1				INF2			FAHD2A
											RNFT2		IQSEC3		LRP6				ACTA2			ACOX3
											INPP1		LRRC1		AXIN2				ETV6			TIMM8A
											ITPKB		OR3A2		WNT4				DDR1			CYP3A43
											ARMC2		KCNK15		WIF1				MYL12B			CYP2D6
											TMEM165		FBXL16		FZD10				MYOM1			FMO4
											SLC25A23		ENTPD6		WNT10B				MYL6			FLAD1
											NT5DC1		PDE7A		ROR2				TNNT3			ABHD11
											KHDC1		NKAIN2		RASSF1				MYH14			ABHD14B
											NECAB3		KCNK12		WNT10A				PPP1R12B			ABHD2
											C20orf144		HIVEP2		SENP6				AHNAK			RBBP9
											APPL1		CKAP4		FOXN2				TTC3			ABHD1
											TBC1D2		ECE2		KLF8				KY			CDC42BPG
											TTLL3		PCSK6		CDK18				MYLK			HACL1
											BIN3		RGS7BP		PKMYT1				SYNPO			OPA1
											GULP1		GDE1		NISCH				ACTR2			OPA3
											NAV2		RGS22		DBP				MYO9B			AFG3L2
											GAS2L3		SLC8A3		TLE6				MYL5			CNPY2
											RABGAP1L		SH3TC2		ARNTL2				MYH3			C5
											YIF1A		TRPM3		HNF1B				WDR90			PLEKHA7
											SNX12		TRPM2		TEF				GDNF			FAM3C
											SNX27		TRPV2		TLE2				NRG1			S100A12
											SNX32		AMPD3		GFI1B				DSTN			PNPO
											EXOC3L2		ENTPD5		WBP2				SLC22A17			PTPMT1
											C6orf136		RASGRP3		SOX10				MYH7B			TMEM97
											YIPF5		PRLHR		ZNF507				APOM			NMNAT2
											ZNF132		RASGEF1B		FOXE1				PDLIM5			LIX1
											GRIPAP1		NPFFR2		GTF2I				AIF1L			METTL7A
											TBC1D14		KCNJ16		FOXQ1				ADAMTSL1			SLC25A10
											FAM189A1		KCNE4		MESP1				AGRN			PECR
											CCDC134		ATP1B1		PURB				HHIP			NUDT7
											ZNF222		KCNK1		CDT1				TFF3			HYI
											GLIPR2		KCNJ6		TERF2IP				AMY1C			SARDH
											RUFY2		GPIHBP1		FANCD2				TCFL5			AOC2
											RUFY3		EPB41L1		ATR				FAM149A			PRPS1
											SH3GLB2		EPB41L5		FANCI				ZNF587			BPGM
											TBC1D16		ARHGAP26		HMGN1				SHROOM4			ALDH3B1
											MEGF10		MC1R		RAD18				CAPN3			CHCHD2
											DIRAS2		PTGER2		SENP5				TRIM72			MAFF
											ANKHD1		PTGIR		BANP				PLS3			GGTLC2
											GARNL3		NT5C		NHLRC3				TIRAP			MAFG
											TMEM140		PDE8A		NDRG1				BGLAP			ADIPOR2
											RABGAP1		PDE6H		CCND3				BCHE			ACY1
											FIGNL1		PDE1C		MEF2B				TGFA			CYP11B1
											C11orf1		AK7		E2F4				CDCP1			TST
											TRAPPC13		DTYMK		RFXANK				PTPRE			RDH16
											BTBD16		DCTPP1		ANKRD11				DOCK5			RDH5
											SNX22		AK5		HNF1A				DDIT4			LRAT
											SNX10		PDE1A		TNRC6C				L1CAM			RDH12
											SNX19		ARX		E2F7				LIMS2			C9orf50
											ITPK1		NAV1		CCNY				MUSK			TMBIM1
											CAMK2N1		RASGRP4		CCNJ				DTNB			ZNF514
											VPS13B		EPB41L3		TNRC6B				DRP2			FAM178B
											STARD9		HCFC1R1		SOX4				DTNA			SMS
											SMAP2		THAP4		RREB1				BFSP1			MTAP
											TTC23		OR4N4		CDCA7L				CRYGD			NUDT14
											PEAR1		TAS1R1		CCNO				CRYBB2			CARNS1
											GIN1		MTNR1B		KLF5				CRYGS			APOC1
											CCDC71		OR2H2		ZEB2				TM7SF3			PAH
											ZNF441		PARM1		RARG				MXRA5			GFER
											BTBD3		NRN1		TAF1L				ANGPT2			SLC46A1
											GTPBP2		PITPNM2		PPM1E				SERPINF2			CES2
											NUCB1		KCNK10		CELSR2				MICAL2			C19orf48
											SLC25A16		SLC24A1		NFE2L1				CRADD			UCP3
											CHID1		NALCN		KLF15				PIK3R5			ENOSF1
											ARL10		MAST1		CDCA3				SLC45A3			SRD5A3
											LANCL1		TRANK1		MED14				GJC2			DHDDS
											OSBPL10		CADM3		GTF3C3				C1QTNF2			CCDC25
											MCHR2		GMCL1		SRA1				EFNA1			TCEAL3
											EFCAB2		MAS1		RASSF2				INSR			DGKI
											DTWD2		MYO1B		KLF13				RHOV			AGPAT3
											HPS5		GATS		ZDHHC21				PAK6			PNPLA2
											HPS1		ARHGEF9		PIF1				FHOD1			ACSBG1
											PLEKHG4		C1QL1		AFF1				CTNND1			CPT1B
											SAMD12		DACT3		ZC3H7B				PKN3			SCARB1
											SLC13A5		MYO16		SOX6				FARP1			ACSL6
											ZNF226		MAGED2		ZNF488				PLAT			CES3
											SCAMP4		C1QTNF1		SETMAR				PZP			ACACA
											TMEM200C		TMEM151A		ELL2				CLEC3B			FASTK
											SH3D19		GLDN		AFF3				F7			PAMR1
											PCYOX1L		SLC9A7		INTS4				SERPINF1			AACS
											MIA2		JPH3		PWWP2B				PLGLB1			MPPED2
											CTAGE1		CORT		LGALS7				ARHGEF28			SCCPDH
											OSGIN1		ST18		NR2C2				FAM131B			FNTB
											RABL2A		AGA		MED29				FCRL5			FNTA
											FLYWCH2		PPEF1		ARC				DMPK			RSAD1
											FAM228A		BEX1		IER2				LRRFIP1			ABCB6
											FAM174B		ZC3H10		EGR3				ARHGEF11			ABCB10
											SUSD5		PPM1F		HGNC:9982				EBI3			G6PC3
											FAM43B		GPR68		NFIX				FSD1			NADK
											OSBPL2		CNTN6		DRAP1				ZNF559			ADPGK
											S100A16		RGS12		ANKRD34A				SCRN1			NDOR1
											NINJ2		FRMPD4		MLLT10				KIRREL2			CIAO1
											ARL4D		ARPP21		BCL11A				EPOR			BNIPL
											C9orf131		RGS10		EBF1				PDGFA			VNN3
											ACBD4		ABCA2		EYA2				PDGFRB			DTD1
											SESTD1		NAA60		PAX7				IRS2			ACSS1
											ANKLE1		CAMKV		CRCP				SH2B3			MTX3
											PBLD		TRIM26		HOXD1				GRAP			TTF2
											RUFY1		TRIM10		HOXB3				EMP1			HBG1
											HARBI1		CTDSPL2		POU3F1				GAB2			HBD
											POGK		MFAP3L		NEUROD4				PEA15			LRRC49
											C1orf198		TAS2R14		IRX6				GFRA3			AIFM2
											C2orf70		CATSPER2		TXNIP				FGF19			NUDT4
											C6orf62		ATP1A4		NPAT				LIFR			PPCDC
											ZNF589		DLGAP2		PATZ1				FGF17			PPCS
											SNX21		TMC7		SH3TC1				GFRA2			ZNF236
											ZNF821		SMOC2		HMBOX1				PSPN			TSHZ1
											TMEM200A		NOL4		RSPRY1				FGF1			DHRS13
											TMEM176A		ZBTB41		SPEN				CBLB			FAM102A
											ZNF146		PHACTR1		SKI				DOCK3			MROH1
											C22orf15		MEX3D		CORO2A				MATN2			TMC6
													LMBRD2		CENPN				ADAMTS18			SLC25A32
													ERICH1		ZNF451				ADAMTS14			CDS2
													ZNF776		ZNF10				MATN3			ACOT11
													ZNF596		C22orf23				ADAMTS13			ZBTB20
													KCNK17		C11orf71				DPY19L1			SEC14L2
													HTR4		ZFP90				CCDC89			CYP2S1
													HOMER2		NR2C1				CPA4			AFMID
													CNTNAP5		ZFPM2				AHNAK2			CYHR1
													LMF1		ZBTB7A				ADAMTSL5			DHRS1
													AATK		MED22				MMP23B			ABCG1
													HP1BP3		MTBP				C2			NPC1L1
													EFCAB6		DDX11				PPP1R14A			ACSM2A
													C1orf115		PRR11				MASP2			XPNPEP2
													TJAP1		GTSE1				NOL3			SPATS2
													SLITRK1		AURKC				DYSF			PLA1A
													FXYD7		KIAA0513				PADI4			C8orf34
													KCNK6		FOXP4				PAPPA			LPGAT1
													SLC24A3		TAF10				CD177			PAPSS2
													SYDE1		TAF8				PRG2			LRRC37A2
													GPR35		MLLT11				SFTPD			MYLIP
													ZBTB44		GPR89B				PANX2			DYM
													ATOH7		CXorf38				ALPL			PCMTD1
													PHLDB1		SLC25A40				FMNL3			DPP9
													STK33		PKNOX1				SRGAP2			DPP7
													WSCD1		IRF2BP2				CAP2			ACCS
													ATP13A4		SAP30L				DAAM2			RFTN1
													GHDC		BCAM				EVL			ZNF343
													IQCG		SPAG8				ACTR3B			TMC8
													CNTNAP3		ZC3H7A				WIPF2			PRPS2
													NXPH3		PBX2				TAGLN			ME2
													PNKD		TAF1C				CNN2			AGPAT4
													TMEM25		CDK10				CFL2			TMEM14B
													IGSF11		TAF9B				SLC2A4RG			ECHDC2
													GPR20		CELSR1				VRK2			CNDP1
													ZNF536		CDH6				EPHA3			NXPH4
													IGDCC4		PYGO2				EPHA10			GDPD5
													BEGAIN		PTF1A				PSCA			SFXN2
													NETO1		FOXF1				TPCN1			ZNF283
													NUDT2		ERG				THSD7A			LINGO4
													ZMYND15		C1QTNF7				IGFBP3			SLC48A1
													SLITRK2		RFX2				BCL2L2			IGFBPL1
													FXYD4		EYA3				GIMAP8			CLDND2
													NKAIN4		CFC1				IL15RA			ZZEF1
													TM6SF1		ANP32B				IL13RA1			LYRM1
													N4BP3		ZNF281				SRGAP1			MMP28
													CALN1		JMJD1C				SCRN2			C1orf116
													TCTA		TGIF1				WASF3			FAM177A1
													SLC10A4		RCAN2				KANK2			FAM120AOS
													PNMA2		CLEC2D				CYFIP2			GTDC1
													PNMA1		LGR6				WIPF1			MTMR11
													ZIC4		CAPRIN2				PXDN			GLT1D1
													ZDHHC24		RSPO2				SMOC1			ABCB9
													KIAA1755		ZBTB43				LIMD2			STARD5
													ZNF511		LMO3				DUSP22			FAM83A
													CSMD2		RERE				LRP8			S100A7
													ZMYM5		PHF14				FCGBP			HSD11B1L
													GPR3		KLF10				TRAM1L1			LRRC14
													ZNF471		PCBP4				NBPF3			LRRC18
													PPP1R2		TRIM59				HDGF			SLC25A29
													PXK		EME2				SHB			SLC5A6
													FAM71F1		ZDHHC7				CAST			ZNF407
													PRR3		DPY19L2				BLMH			TMEM92
													SPATS1		MOAP1				ECD			LPPR2
													GPR162		ATMIN				SORBS3			PRELID2
													ZNF266		SSBP4				RHOU			CDKN2AIPNL
													GPR26		NACC2				DFFA			ZMAT1
													GPR135		TBRG1				LPO			ZNF224
													ATP8B2		ZRANB3				CRABP1			OXCT2
													LRRC38		ZNF268				TINAGL1			FAM13C
													ZNF665		PRMT7				GPC2			TMEM61
													TAS2R50		NKD2				TMPO			WFDC10B
													JRK		ZMIZ2				FCN1			ZNF12
													PADI2		SOX12				TUB
													PLEKHN1		MAMSTR				POFUT2
													KLHDC3		TLK1				IGFBP2
													FXYD6		PRDM11				AGK
													MORN1		HIPK1				MPRIP
													CCDC27		PHF2				SRGAP3
													DCBLD1		ZNF778				AGGF1
													SCAPER		GABPB2				MYLK2
													CCDC144A		LMTK3				CSRP2
													ANKMY1		TLK2				MBNL3
													CDCA4		ZNF93				HCN3
													SPACA5		ATF7IP				JPH2
													CSAG1		STK11IP				GIG25
													TMEM164		APRG1				FSCN1
													DACT2		SH3BGRL2				RASA3
													MRFAP1L1		ZNF610				CCDC138
													TMEM64		GATAD1				SLK
													ZNF253		GON4L				LTBP4
													C11orf16		SLC45A1				DPT
													KLHL17		RBP7				LTBP2
													PRR5L		ZNF341				LRRFIP2
													PSD3		ZNF704				LRP11
													FAM193B		ZNF529				MRO
													FOXD4		MAD2L1BP				LRP10
													TANC2		RAI1				ETV5
													TCEAL7		TMEM79				SPRY4
													TCEAL5		TATDN3				ARHGEF10L
													ZNF84		TNRC18				LMOD1
													GPR173		FOXJ3				SORBS2
													ANKRD34B		CCDC43				RTKN
													NETO2		ZNF318				SORBS1
													ORAI2		CCDC106				PYROXD1
													ZNF311		RASSF4				JAKMIP3
													PCDH9		HR				ARHGEF15
															ZNF506				GJD3
															MEIS3				CASP10
															ZNF829				SHC3
															ZSCAN2				SHC4
															ZNF709				CHRNA1
																			ANKRD2
																			TOR1AIP1
																			ARHGAP24
																			DAPP1
																			MT1G
																			MT1E
																			MMRN2
																			FCN2
																			F13A1
																			TESK2
																			SSH1
																			SSH3
																			GAS1
																			CDC42EP1
																			EMID1
																			KRT13
																			UPK2
																			PTPN14
																			RASA4
																			RASAL1
																			IGLL1
																			RASA2
																			PLEKHG3
																			ARHGEF16
																			ARHGEF19
																			MARK2
																			MAP4K4
																			ARHGEF26
																			ENDOD1
																			HS3ST2
																			LRCH4
																			KIAA1804
																			ARHGAP32
																			DOCK10
																			PKN2
																			RHOF
																			ARHGEF4
																			MMP19
																			BBC3
																			KLK2
																			CDC42SE2
																			SH3PXD2B
																			NCR3LG1
																			MCCD1
																			DSEL
																			EMCN
																			CLEC14A
																			ARHGAP17
																			PDLIM1
																			STK35
																			MICALL2
																			MAGI1
																			TRIM3
																			KANK4
																			MLF1
																			AMOTL2
																			LANCL2
																			ZDHHC14
																			DOK3
																			CSNK1G2
																			CSNK1G1
																			CCDC102B
																			NDST1
																			OEBT
																			SPECC1L
																			SPECC1
																			FGD1
																			HPN
																			SH3PXD2A
																			CRELD1
																			HS3ST5
																			DOCK6
																			PRR13
																			AMOTL1
																			LYNX1
																			S100A13
																			PPFIBP2
																			TRIM7
																			IGFBP4
																			ANTXR1
																			HS6ST3
																			HS6ST2
																			CYB561
																			HPSE2
																			SYNPO2
																			JAKMIP1
																			ANGPTL2
																			TNK2
																			HCN1
																			ARHGEF10
																			CDC42SE1
																			MST1
																			CDC42BPA
																			SIGLEC8
																			ZNF359
																			CRLF1
																			NET1
																			THEM4
																			PSG5
																			MZB1
																			SH2B2
																			PRIMA1
																			IL1RAP
																			ZNF135
																			TREML1
																			FCRL3
																			HYAL1
																			MCF2L
																			GTF2IRD2
																			LIME1
																			FRS3
																			FGFBP3
																			UACA
																			COBL
																			LRRC8B
																			PNMA3
																			CAPN13
																			ZBTB38
																			PLEKHG4B
																			TEX261
																			FAM124A
																			ARHGEF37
																			CMYA5
																			AFAP1L2
																			FAM133B
																			SH3BP1
																			ARHGAP44
																			DHRS2
																			BOK
																			LRCH3
																			ZNF585A
																			RNF214
																			MMP12
																			C3orf18
																			MPZL1
																			MYOZ3
																			NOSTRIN
																			HEPACAM
																			MAGEC3
																			EPB41L4B
																			MAP6D1
																			ZNF25
																			GIMAP1
																			FIBP
																			IL18BP
																			LAYN
																			FRMD5
																			EML3
																			KANK3
																			OGFOD3
																			BTNL9
																			EMILIN3
																			PILRB
																			KRTAP1-3
																			ZNF79

## Sheet: ALS
Amyotrophic Lateral Sclerosis
Omics Level	SNP						DEG											Prot										Meth
Modularity score	not considered level						0.555384											0.588037										not considered
stringDB Network Permalink	https://version-11-5.string-db.org/cgi/network?networkId=bJl99om8Eh7Q	https://version-11-5.string-db.org/cgi/network?networkId=bJZgvATD7qXu	https://version-11-5.string-db.org/cgi/network?networkId=bWIKN096SM8X	https://version-11-5.string-db.org/cgi/network?networkId=bfEoPdfA1eid	https://version-11-5.string-db.org/cgi/network?networkId=bzDqRkC0QnuZ		https://version-11-5.string-db.org/cgi/network?networkId=bGHcZKMd3tPb	https://version-11-5.string-db.org/cgi/network?networkId=buDOhTncHGLK	https://version-11-5.string-db.org/cgi/network?networkId=bxSXfnXIhe0x	https://version-11-5.string-db.org/cgi/network?networkId=bpOKT2kZB8pb	https://version-11-5.string-db.org/cgi/network?networkId=blkLFPR25E7f	https://version-11-5.string-db.org/cgi/network?networkId=b25tjaIgBUnV	https://version-11-5.string-db.org/cgi/network?networkId=bTo7ubdBOvqV	https://version-11-5.string-db.org/cgi/network?networkId=bOeQLW0OWHPA	https://version-11-5.string-db.org/cgi/network?networkId=bx1Fn8UPWLSs	https://version-11-5.string-db.org/cgi/network?networkId=boAMjd5SCF6A		https://version-11-5.string-db.org/cgi/network?networkId=b1gptfpy1gqv	https://version-11-5.string-db.org/cgi/network?networkId=blfKsgM58oSq	https://version-11-5.string-db.org/cgi/network?networkId=bGgmsNretxPF	https://version-11-5.string-db.org/cgi/network?networkId=bxZltmxAFOsD	https://version-11-5.string-db.org/cgi/network?networkId=b3nFpkfjgNgN	https://version-11-5.string-db.org/cgi/network?networkId=bFWrxsy677fp	https://version-11-5.string-db.org/cgi/network?networkId=bjgbxkfAyrjL	https://version-11-5.string-db.org/cgi/network?networkId=bMXKt4dRn6c7	https://version-11-5.string-db.org/cgi/network?networkId=bFpq2rZ4gYy5		https://version-11-5.string-db.org/cgi/network?networkId=bE74A6JHz3zm
CommunityNumber	1	2	6	19	20		0	2	4	5	6	7	8	10	11	15		0	1	2	3	4	5	6	7	8		1
	CNTN5	IDE	CNTLN	TLL1	LPIN2		SKAP2	HLA-C	GFAP	SPATA20	FLNA	THBS1	DUSP1	HMOX1	NPM1	CTSB		M6PR	CSNK1D	STAB1	LAMP2	FKBP4	PPIA	PCMT1	SYNCRIP	USP19		ABCG1
	ST3GAL3	ASB1	CEP250	LAMA3	MGLL		WAS	ISG15	MBP	PSMC3	MYL9	TNXB	LMNA	HK1	MRPS34	C1QC		NSF	RPLP2	CLU	PIK3C3	DYNLL2	MAPK1	GAPDH	SNRPD2	PSMB8		DHCR24
	PTPRF	STOX1		ITGA9	LIPC		PTK2B	HLA-DPB1	HSPA4	HDAC1	TNS1	MMP2	ADCY7	IDH1	RPS2	APOE		PSAP	EIF1AX	TF	PRKAA1	ACTR10	HSP90AA1	ECI2	HNRNPL	TXNL1
	ANK3	SQLE		LAMA2	ACSL5		SRC	CIITA	MOG	CCND1	ACTN1	ITGB4	ADCY3	SMUG1	MRPL24	MT2A		AP1B1	TSFM	CSPG4	BRSK1	S100A6	MAPK3	DHCR24	MECP2	UBE2V2
	CNTN4	ABCG1		ARAP2	HADH		CD4	HLA-B	TSG101	PSIP1	TGFB1I1	PDCD4	ADCY2	GPX3	MRPL14	PSEN1		EEA1	RPL31	COL8A1	PRKAG1	HSP90AB1	CDK5	MB	NPM1	UBE2N
	ANKS1B	MAT2B		ANKRD29			TLR8	HLA-DRA	STUB1	CRIM1	SARS2	EMILIN1	RAF1	SOD3	LARP7	GIMAP4		CTSL	RPL37A	VSIG4	PRKAB2	CAPZA2	PPP5C	MPV17	TNFSF13	UBE2O
	SCN7A	SREBF2					HMGB1	PLSCR1	LAMP2	PTBP1	RAB31	COL4A2	ARAF	UBE2J2	MRPS15	C3		CANX	RPL8	KRT1	LAMTOR3	DYNC1I1	PIN1	BPHL	DSC2	ATM
	NFASC	NR3C2					NFKBIA	IFI16	TTC28	NMI	SSTR2	ITGB5	PDPK1	NEIL2	EXOSC6	MSR1		VPS53	RPL19	PLG	LAMTOR2	HAX1	CALM1	TAMM41	SMC1A	UBE2M
	ITPR2	NEDD4L					SLC11A1	B2M	STRBP	CEBPD	CTNNA1	COL1A1	SGK1	CYP2E1	CNOT6L	ABCB1		LAMP1	RPS16	CPB2	RPTOR	ACTR1A	RALA	ENO2	RANGAP1	QTRT1
	RYR3						SH2D1A	HLA-G	PDCD6	PSMB6	TTN	TNC	AKT2	VAMP2	RPS3A	C1QB		VPS51	RPS19	GC	ATP6V1D	DYNC1H1	RAPGEF4	SLC2A3	NUP98	CYLD
	NRXN3						CHUK	NLRC5	NDUFB10	ANKRD22	PAK1	COL4A1	SFN	NFE2L2	RPL11	C4B		DNAJC6	RPS15	CHST15	ATP6AP2	STMN3	MYO5A	GPI	SUB1	PSMD2
	CTNND2						S100A8	NFYB	GDF10	CDKN2D	MEST	JAM2	OCEL1	SERP1	RPS18	C4A		CLTA	RPS11	DDR2	RIIAD1	DCTN1	MAP2K1	G6PD	SSB	RPS27A
	ATP2B2						PTPN11	RNASEL	NQO1	CUL2	COPG2	LAMA2	PPP1R3D	ACO2	RPS15A	CP		CTSB	HINT1	PROC	LAMTOR5	DCTN3	PXN	PKM	LMNB2	UBA52
	OPCML						IFNGR1	DRAP1	HSPB1	PSMB4	RHOBTB3	CALD1	GADD45B	GOT2	PSMC5	HAMP		CLTC	RPL14	CD44	LAMTOR4	CAPZB	MAPK9	PFKP	LMNB1	CLIP3
	FAT3						TLR2	IFI44	HSPA1A	TCF7L2	PLAGL1	LAMB1	RPS6KA2	PRDX5	GTPBP10	ALAS2		PPT1	EIF3G	TNFSF12	ATP6V0D1	S100A1	C2CD5	SLC2A14	RTCB	SKP1
	NTRK3						CD34	IFIT2	NKTR	HUWE1	ST6GALNAC2	PLS3	GSDMB	CS	RPL13A	A2M		UGGT1	PABPC1	VCAM1	RRAGB	DYNLL1	LRPAP1	SLC16A3	LMNA	CUL1
	SLITRK1						CSF1R	GBP1	STIP1	CBFB	MUC16	SERPINH1	IL17RE	ALDH8A1	BOP1	LDLR		VPS52	RPS20	ITGAX	ATP6V1B2	DYNC1LI1	RAP1GAP	PGK1	QKI	SHH
	EPB41						CD44	PARP9	IMMT	HBP1	GALNT6	FBLN1	DENND1B	ALDH6A1	RPL9	TFR2		SEL1L	RPL27A	TNFSF13B	LAMTOR1	KIF3A	PFN1	HK1	DDX39B	UCHL1
	LRRTM4						LTF	HERC5	DNAJB1	L3MBTL1	ABI3	COL5A1	CALM2	AUH	RPS6	ATP2C1		CTSD	GAR1	ADAM17	RRAGC	TUBA1A	CNKSR2	TPI1	SNRPD3	USP40
	SLC25A12						MME	NAIP	PGP	CDKN1C	NAV2	EFEMP2	TSC22D3	CKB	PABPC1	IGFBP2		VPS26A	DENR	TNFRSF12A	RRAGA	EFHD2	KRAS	ALDOA	ELAVL1	USP5
							GRAP2	IFITM3	CPNE8	SOX6	NCKAP1	COL14A1	TRAF3IP2	PMM1	GSPT1	NFIC		DNM2	AIMP1	TNFRSF1B	ULK3	SLC1A2	IQGAP1	PSAT1	ILF3	NEDD8
							CSF2RA	TRIM22	TUBB4A	CTBP1	SULF1	EFEMP1	PPP3CA	DPM1	RPL30	HMGCR		NAPB	EIF2S3	FCGR3A	ATG13	BRSK2	MAP2K7	IDH1	SNRNP70	PSMB1
							FGL2	BRI3	HSP90AB1	APC	TEAD1	FBN1	WWP1	GMPPA	XRN1	C1R		AP1M1	EEF1A1	TNFSF9	CUTA	ANXA1	HRAS	ISOC2	HNRNPA2B1	PSMB7
							PTPRC	TRIM56	CLDN5	E2F2	STK38	TGFBI	SH3GL3	PYGL	BRIX1	TWSG1		GOLGA4	RTCA	MMP2	ACACA	MADD	ASAP1	ECHS1	MAGOHB	PSMA5
							LY9		BAG3	SOX4	RAB3IP	GLIPR1	SEMA3B	ACSL5	EEF1A1	GZMM		AP1G1	HBS1L	TIMP1	NHLRC2	AHNAK	ARHGAP1	NDUFAF4	SNRPN	PSMA7
							ITGAL		DNAJA1	DHFR	TM7SF3	TIMP3	ZNF22	GYG2	TPT1	C1RL		SMPD1	RPL27	ICAM1	ATG4B	CALB2	FLNA	MSRA	LUC7L2	DCUN1D1
							CD22		HDAC6	MNAT1	STK4	TMBIM1	MAEA	PGM2L1	RPS16	C1S		ARSA	HSPBP1	PTPRC	CAB39	GALNT1	PLD1	ETFA	TRA2B	PSME3
							TNFSF15		AQP1	BCCIP	BRPF3	ERF	DUSP3	SYVN1	RPS9	CFH		CTSF	CSNK1E	CRP	STK11IP	GFAP	EPHA4	DERA	HNRNPA1	TTC9C
							TLR10		KCNJ10	E2F6	FLOT2	ANTXR1	CDC25B	CYP4F3	SCAND1	GIMAP8		AP1S1	RPS18	ALB	ARMC6	CNP	RALB	MVK	RBMX	UBE2D3
							RELA		ELAVL3	YBX3	PDLIM4	IGFBP5	CDC27	PTGS1	RPS15	PCYOX1		NAPA	ABCF2	APOB	WDFY3	S100B	ARHGDIA	PYGM	LSM1	UBE2V1
							IL2RB		GRIA3	CCNL1	EHBP1L1	P4HA2	ZC3HAV1	FADS2	TSR1	NPC2		PIK3C2A	EDF1	SERPING1	ATG2B	SLC4A1	MYO1E	GAA	HNRNPM	UBE2D2
							CXCR4		TUBB3	CCNG2	PDLIM1	MFAP5	SYNE1	SLC17A7	SERBP1	BACE2		DNAJB1	EEF1D	FSTL3	LANCL1	TUBB3	SOS1	PYGL	HNRNPF	PSMC1
							TNFRSF11B		CRYAB	CCND2	SMTN	ADAMTS12	DDIT4	ETV1	RPL34	ABCA1		MYOF	CTPS1	CHRD		MAP1B	RAB13	ENO3	LSM6	UBE2K
							TGM2		DNAJB4	CRBN	LPP	PLOD2	TM4SF1	PPFIA1	RPL10A	PSRC1		HSPH1	IARS2	LTBP3		LGI1	RAC1	PGAM2	KHSRP	MAN2C1
							EOMES		SPAG1	CUL4B	PKD1	P4HA1	MKNK2	WBP1	RPS17	RAB28		IFIT3	SARS2	ANG		CPE	NRAS	CKMT2	SET	NPLOC4
							AIRE		NSFL1C	DDB1	TMOD1	MATN2	AGTRAP	HSDL2	LARP1	TMEM176B		HSP90B1	MCTS1	IGLL5		ZW10	YWHAE	PGAM1	POLR2C	PSME2
							IRAK4		CTDSP1	COPS4	SPTBN1	FBLN5	QKI	BCAT1	RPS19	GIMAP1		ST13	RPL23	KRT14		PLK1	PPP2R5A	PGM2	SART3	PSMB9
							ENG		SOGA1	TAOK3	STT3B	ISLR	NEK2	GLS	RPL7	CSTA		DNAJA1	RPL23A	ITGB1		CLIP1	YWHAB	PHKB	LSM3	PSMD9
							FCGR3B		DRAM1	FBXO7	SYNPO	CRTAP	TMX4	BCAT2	RPL4	SNTB1		DNAJB4	RPS14	NES		PAFAH1B1	PPM1A	HHATL	PRMT1	PSMC3
							CLEC4E		GLO1	RBM5	CALU	PRELP	PXDC1	PTGER2	FAU	NAV1		PDIA6	RPS5	KRT5		SCFD2	MAP2K4	CKM	SNRPA	PSME1
							DOCK8		ACTR1A	PNISR	USO1	IGFBP6	CRLS1	PTGDS	RPLP0	ADAM22		TRAP1	RPS12	KRT6A		CLASP1	PPP2R5B	PYGB	U2AF1L4	PSMD6
							NFATC1		STAU2	CLK1	B3GNTL1	SPON1	CSGALNACT1	TXNDC17	RPS10	KCNAB1		CHORDC1	RPL22	NCAM1		NDEL1	YWHAQ	GGT5	RANBP2	USP14
							CD53		TUBA4A	CCDC92	PPP1R12C	SOBP	RRAS	TXLNA	RPLP2	RTN1		CDC37L1	RPL4	TFF3		NUDC	PPP2R1A	CKB	PTBP1	PSMB5
							TNFSF13B		TUBA1C	TP53I3	PALD1	PDIA4	RALGDS	SLC6A8	RPL35	ATP8B1		AHSA1	RPS13	ASGR2		MT3	MAP2K6	PGM3	SNRPE	PSMD7
							CXCL16		TUBB6	COMMD4	PALLD	FAM189A2	RASGRP2	SLC16A12	RPL31	C8orf37		B2M	RPL10	C4A		CEND1	PSD	PGM2L1	TCERG1	PSMF1
							ITGB2		TUBA1B	DHX36	TMED10	TTYH3	RGL3	KIF1C	RPS29	ECHDC2		PPIB	RPL9	F9		CCK	ACTN1	MMAB	EFTUD2	PSMD4
							TLR6		TUBB	DDX17	RABEP1	BEST1	APOLD1	CASKIN1	TBL3	TMPRSS3		ATP8A2	MRPL20	LGALS3		CPNE6	RIC8A	NANS	HNRNPU	UCHL5
							SCD5		KCNE4	EVI2A	ANKRD10	BRAT1	IL17RD	PATZ1	RPL27	PSAP		FUCA2	RPL17	ENG		LGI3	PPP3CA	SIRT3	HNRNPR	PSMA8
							CD81		KIF5C	RAB11FIP4	MAGT1	CLIC4	PPP2R5A	SLC7A1	RPL35A	GNPTAB		GNPTG	RPS2	CHL1		KIF5C	MYL6	MIF	HNRNPA1L2	PSMB3
							ERBB2		CKAP5	SPOCD1	COX7A1	CRELD2	PPP2R2B	SLC16A7	RPL39	LUZP1		HEXB	RPS4X	MCAM		SLC38A3	PIP5K1C	UROD	TPR	PSMA6
							JAK1		SLC4A5	PRPF8	SPTAN1	ADAMTS9	MRAS	BCL6B	XRN2	NECAP2		SNX9	EIF3J	LRP1		TUBA1B	ACTB	NAMPT	SRSF1	C20orf27
							HGF		PANK2	FUS	SLC20A1	TSPAN13	RAB27A	SLC16A3	LSG1	ADM		GBA	EEF1B2	ANPEP		CAPG	GNA11	AKR1A1	SFPQ	DMWD
							SPN		CA4	C9orf72	CAPSL	NUDT13	KLHDC8B	FAM58A	RANBP1	PADI2		FUCA1	NACA	PDGFC		CHMP2A	GNG3	PRDX1	HNRNPH2	UBLCP1
							NT5E		SCAMP3	MTHFD2	TMEFF2	SFT2D1	SYTL3	UBA3	POLR1D	MAP7D3		NAGLU	EIF3I	NFIC		APEH	RGS6	NDUFS8	PCBD2	TXNDC17
							PDPN		RNASE1	RAD23A	CSRP2	PNKD	LAT2	THOC5	TCOF1	FBXL5		RTN1	EIF2A	THY1		PDCD6IP	GNB4	MVD	SRSF3	KIAA0368
							SLAMF6		DNAJC13	CSE1L	CAPN5	SAT1	TBC1D1	MAST3	SMG6	GOLIM4		PLCD1	EIF3H	FGF13		TRH	PLCB1	PMM1	STRAP	SUMO2
							TNFSF10		MCOLN1	KHSRP	CAST	EMP3	TMEM156	RFX2	PABPC3			RAB34	EIF3E	VTN		S100A11	SLC9A3R1	UQCRFS1	MATR3	RAD23A
							TLR4		NDE1	SNRPB	SLC25A23	SETDB2	PPP2R2C	MAGI3	KRI1			REPS1	EIF3K	C3		KIF21A	TRIP11	GLOD4	SNRNP40	SUMO4
							CLEC7A		ATG10	TAF5L	ARFIP2	RRBP1	IGBP1	CNDP2	KIF27			PPM1L	RPS10	FGB		CYB5R3	GNG7	PRDX2	HNRNPDL	SUMO3
							BCL2L1		RAB24	GTF2F1	CSRP1	ATF7IP	ANKRD13A	USE1	POLR3C			ACAP2	TPT1	SERPINF2		TTL	GNB5	TAGLN	NONO	UBE3B
							LYZ		ATG12	TCEA1	FXYD5	SMS	SCRN1	SURF1	DDX50			ARF4	EIF4A2	HRG		NPY	GNAO1	GOT1	PCBP1	USP7
							TNFRSF1A		ADPRH	BASP1	MGAT1	SLC15A2	NEK6	VTI1B	ITM2A			ARFGAP1	RPS24	SERPINC1		ARL2BP	AKT3	TECR	HNRNPK	DDB1
							ENTPD1		ABCC9	CELF2	TRAPPC2L	CHST6	PHLPP1	ZFHX3	TOB2			RCN1	RPL34	AHSG		FAM3C	MAP2K2	MECR	NCL	CUL4B
							SIVA1		ATP1A2	DPY30	TRAPPC1		DCAKD	RHBDF2	CPEB3			NUCB1	PA2G4	MASP2		ARL2	ADCY2	HSD17B12	PPIL1	RAD23B
							STAT3		TMCC3	ZFPM1	ARHGAP24		IQCG	UBE2O	NOL8			P4HB	RPS3A	SERPINA7		NEFH	FRMD3	ACOT7	SNRPB	SENP8
							MYD88		UGT8	TAF1C	SEC11A		EFCAB2	SULT1C2	WDR89			INPP4A	RPL21	MASP1		GAD2	RGS7	ILVBL	SF3B6	STAMBPL1
							ADORA3		ERMN	CLEC2D	MAP1S		SYNJ2	MIPOL1	BTG3			SACM1L	RPS25	FGG		RNPEP	TRIO	HPRT1	HNRNPC	HUWE1
							CHI3L1		N4BP2	KLF3	RAB3IL1		SH2B3	PGAP2				IMPA1	RPL28	CFH		KIF5A	ALK	SCP2	U2AFBP	USP15
							IL18		ZNHIT3	USP14	CLSTN1		STRA6	ACBD7				INPP5A	RPS7	CPN2		NEFL	GNAZ	PARK7	NUP155	USP32
							IL1R1		KLHL7	USP1	SVIL		MYO5B	FAXDC2				INPP5F	RPL30	RARRES2		KIF1A	GNAQ	GOT2	BANF1	YOD1
							GNA11		PIH1D1	MTUS1	LMOD3		MYO1B	UBE2G2				MTMR2	RPL32	A1BG		DPP6	CAMKK1	NME1	XRCC5	JOSD2
							S1PR5		PLEKHA4	HP1BP3	NDNF		PCDH1	SERPINE2				SYNJ1	RPL13	FGA		NEFM	CAMK2B	PRDX6	SF3B1	UBQLN4
							S1PR3		KLHL12	GLIS2	RAB32		RAPH1	DHRSX				DGKQ	EIF1	A2M		MAP2	CAMK4	TCN2	PLRG1	OTUB1
							TNFRSF10D		EFHD1	TNPO2	ECSCR		SMIM14	PCMT1				ANXA7	EIF2B4	F2		PLP1	PPME1	MMAA	MAGOH	UCHL3
							ANXA1		TPCN1	HIF3A	WWC2		TMEM43	TMEM70				PDIA3	EARS2	PROZ		PRPH	GIT1	MTHFD1	DKC1	COPS2
							SHARPIN		TPCN2	HIPK2	MDFIC		FBXO32	AP4B1				PGAM5	EIF5A	C8A		KLC1	CAMK1D	GLO1	RNPC3	UBE3C
							MOAP1		RNASET2	GRINA			HSD17B11	HOOK3				ERAP1	ABCF3	CFI		KLC2	TES	ACP1	ALYREF	FBXL15
							TRAF4		RNF141	ASB6			PLCD3	SCO2				BID	AIMP2	C6		KCNA1	YWHAG	MOCS1	SRSF7	TRIM25
							USP4		APOBEC3C	ASCC2			LCLAT1	SLC1A5				VAPB	YARS2	C8G		CLASP2	TNFRSF1A	ALPL	LSM7	UBE2L3
							GAS7		BLZF1	MCMBP			ZNF652	SULT1A1				GAK	PELO	SERPINA10		RAB3GAP2	PIP4K2B	ACO1	SNRPB2	USP8
							PARVG		ESAM	ARHGAP17			ANAPC13	SLC25A29				ST6GAL1	CCDC47	APOC3		RAB3GAP1	IKBKB	PMM2	SF3A3	TRIP12
							GLG1		WDR45	DMWD			SUSD4	TXLNG				C1GALT1C1	TTC5	VWF		WDR7	CYBB	GALK2	U2SURP	FBXO22
							F11R		RSPH1	GK			NTM	APLNR				MSMP	RSL1D1	AMBP		NUDCD3	IRAK1	PGP	HNRNPD	AMN1
							TGFBR3		SLC4A8	SF3B4			PHLDB1	KIAA0100				GALNT15	SRP14	C4B		KCNA2	PRKCI	HMOX2	PCBD1	NEDD4L
							WLS		ZNF577	RBM4			CNKSR3	UFC1				LMAN1	SRP9	C8B		TAX1BP3	STAT3	CRYM	SRSF2	FAF1
							BMP4		FKBP8	PRMT7			PKIG	ZBTB20				MGAT2	UBL7	F13B		FGF12	CYBA	PGLS	U2AF2	CETN2
							AFAP1		CUEDC2	PHF10			ALPK1	MSRB1				TPST1	LTN1	F10		TMEM245	KITLG	CIAPIN1	CLEC2L	ACAD8
							JUNB		CASZ1	TP53INP1			WBP1L	SLC45A4				MGAT1	TCP11L1	C4BPA		FKBP15	CAV1	NDUFB10	PRPF8	KIAA1109
							FOXN2		OLIG1	WDR17			DHRS3	MCM3AP				B4GALT1	PEBP4	F12		METTL7A	RFK	FASN	LSM8	PYCARD
							LIF		VPS13A	LDB2				PCID2				HLA-A	HBA2	ITIH3		PREP	GSK3B	GGH	HNRNPA3	NLRX1
							RND3		AKR7A3	MED13L								MGAT5	VWA8	ITIH2		VTA1	CACNA2D2	MAT2B	RCC1	IFI16
							MYOF		MT1F	SH3D19								MGAT4B	MRPL39	SERPINA1		ANXA6	PPP3CC	BCAT1	DDX46	NQO2
							SRGN		CNP	PDXK								GDAP1	MRPL44	SERPIND1		TUBB4B	PPP3CB	PC	RBM25	ASB1
							AHNAK		OPA1	FBXO44								SCFD1	PABPC3	APOA4		ANXA4	CACNB3	CEMIP	FUBP1	ARIH2
							PAWR		LGALS12	VWA5A								TMED10	EIF4G3	F11		HBB	MARK3	PHB	FAM98A	UBL3
							PDGFRB		MCTP2	CDC42EP3								TRAPPC12	CARS2	HGFAC		TUBB6	PPP1CA	ADPRHL1	CAPRIN1	UBXN6
							PLAUR		TTC21A	DCLRE1C								VPS13A	MRPS22	SERPINA4		CHMP6	RYR2	FABP3	PSIP1	UBE2Q1
							MSN		SLC8A1	SSBP3								SNAP91	PPIAL4F	APOH		VPS36	WDR82	APMAP	XRCC6	MAGED2
							NAMPT		FUNDC1	DPF3								MLF2		SERPINA5		CRTAC1	FLRT1	ZNF587B	RPRD1A	NGLY1
							POU2F2		ZNF311	ZC3H18								DDAH2		C5		DMXL1	FKBP2	GLRX	THOC2	USP54
							NMNAT1		TBC1D32	ATP10B								ARFGAP2		CPN1		DMXL2	MARK2	NFU1	TOP1	HECTD3
							LFNG		CLN5	MRFAP1L1								SACS		BGN		MAPRE3	CDH1	PGRMC1	ACIN1	PLEKHB2
							MS4A6A		ITPRIPL2	MORF4L2								NIPSNAP3A		APLP2		KIF2A	KLK7	FECH	SCYL1	ANKIB1
							SOX9			INTS3								GBP2		BMPR2		KIF3C	CDH2	MAOA	G3BP1	TRIM32
							TFF3			PA1								AP3M1		TSKU		CAMSAP2	KRT9	GGCT	NUMA1	RNF14
							LGR5			MAML3								PTPN6		TWSG1		MAPRE2	SFN	KIAA0100	IPO5	TAOK2
							CLEC2B			RTF1								RAB32		RBP4		TBCE	KRT20	COX7C	CHD4	HECTD1
							DFFA			C2orf88								DDOST		AZGP1		KATNB1	TSPAN8	APRT	SRPK2	HHIP
							SPRYD7			AKAP8L								SSR1		APOF		ADAM22	VIM	PAPLN	DDX24	WBP2
							ALOX5AP			MLH3								SSR4		GP1BA		KIAA1731	NGFR	CRYZL1	MOV10
							MNDA			ELK4								EHD1		ORM1		PGPEP1	GFRA1	PHB2	HNRNPUL1
							CTSS			BAZ1A								REEP5		CP		VAT1L	PICK1	ALDH3A2	CELF2
							HCLS1			MBNL3								SAMHD1		C9		MSTO1	CDC42	GGT7	FAM120A
							CER1			TRERF1								DNM1		SAA4		EML1	RHOB	GSR	SMARCC2
							DHH			SENP1								TPP1		PLTP		PAMR1	PRKACB	MGST1	PCBP3
							TBX3			SLITRK1								GBA2		GIG25		SCG2	FGF1	PMPCB	HMGB2
							MEF2C			IPO11								TTLL12		LRG1		SPRYD3	NTN1	SOD3	HDAC2
							SLA			MSL1								TTLL11		C1R		TBCEL	AGAP2	GPX1	KDM1A
							OSMR			SRSF8								C12orf4		APOA1		TBCA	ROBO4	GPX2	STAU1
							AKAP13			IQSEC3								HSPA12A		AFM		TBCC	SDK1	SOD2	CTBP2
							ANXA6											DNAJB2		DBI		MOG	SEMA3B	SDHB	RANBP6
							TSPAN33											DNAJA2		HPX		PFDN4	SEMA3G	GCLM	LBR
							BTG1											SPTLC2		ITIH4		MAST1	SEMA4B	NDUFS1	IQSEC2
							GUK1											LRSAM1		APOL1		KCNAB2	ENAH	GPX4	WDR13
							FHOD1											GM2A		HPR		MOB2	SEMA7A	GLRX3	KPNA4
							DAAM2											ORMDL2		LDLR		CPAMD8	SEMA4D	SUCLA2	KPNA3
							MLLT6											ORMDL1		DEFA1		HBD	PLXNB2	ACLY	APOL2
							ARHGAP9											A4GALT		HP		MOBP	RASA1	GSTP1	TOR3A
							TRIM8											FGD4		APOC1		S100A13	PLXNB1	NDUFS2	SPRYD4
							ARHGAP26											TAPBP		APOE		VPS25	CAMK2A	PEPD	OLFML2B
							BIN2											GBP1		APOD		IST1	ATP2B2	ABCC1	DIS3L2
							MEMO1											CST4		APOC2		CC2D1B	NDRG4	GDPGP1	DEK
							SHB											CTSH		APOA2		VPS37B	GRIA2	PRDX5	PURA
							IL18BP											CPPED1		CDH5		CHMP7	PTPRT	GSTO1	KDM3A
							CARD16											CSTB		ITGB2		DNAH7	CMIP	CCS	SPO11
							APOL6											CST1		ELN		ROGDI	ATXN10	AKR1B1	SMYD3
							ENDOG											SPAG17		HSPG2		OXR1	PCYT1A	SDHA	SMARCA5
							S100A6											ERP44		MMP14		PTK7	VCL	MCEE	HDGF
							FPR3											SYN2		MGP		CNTNAP2	PEBP1	DLST	DHX36
							CCDC85B											BET1		ITGAV		KANK1	FIBP	CBR3	HNRNPUL2
							MEDAG											TTC8		SPP1		DYSF	CNN3	CA3	ARMCX3
							TMEM161B											USP31		UTRN		HP1BP3	FAM131B	LTA4H	SUN3
							FCRL6											SNX29		TGFBR3		ADD2	WASF2	PNP	TMPO
							JMJD6											CST2		GPC4		DPYSL5	TAGLN2	NUDT12	TMEM43
							PREP											HLA-DRB1		PGLYRP2		ANGPTL7	CLCN6	BST1	STAG1
							SOX12											HLA-DRA		CFB		RLBP1	VAV1	CISD1	CBX1
							ZAK											HLA-DPA1		MATN3		DPP9	PIP4K2C	SCO1	TOR1AIP1
							LPAR6											CLEC16A		PROS1		DPP10	FERMT3	MT-CO2	CSDE1
							MFSD11											FIS1		HTRA1		MIA	CORO1B	VDAC3	UBTF
																		BSCL2		HMGB1		PLCXD3	LPP	UQCR11	ANP32A
																		SBF1		LRP2		KIAA0513	FLNC	PHPT1	BCAM
																		CRISPLD1		LTF		ANXA11	CALD1	BLVRB	KDM3B
																		REEP1		GPNMB		NFIA	CCM2	ACAT2	DPY30
																		MFF		HAVCR2		MTPN	TPM1	MT-ND2	ANP32E
																		TMEM198		RECK		ANKRD29	MYL12A	PTPMT1	CYTL1
																		STXBP1		PRNP		BCAS3	RDX	AGA	EIF4ENIF1
																		RAB3D		LBP		KIF13B	TPM4	TTC39B	CARHSP1
																		SYT11		LCN2		DYNC2H1	MYLK	OXSM	HOPX
																		RPH3A		CD14		KCNN3	MYH2	ALDH2
																		UNC13A		ADM		LGI4	PALLD	ACOX1
																		STX2		LYZ		KCNAB1	SORBS1	GFPT1
																		TMEM205		CHI3L1		CYTH3	TPM3	NDUFS3
																		STIM1		PRG4		LRRC57	MPRIP	TIPRL
																		TAP2		IGFBP2		TRIM43	LIMS1	AK2
																		SEC16A		IGFBP3		SMCHD1	ARHGAP35	AOC3
																		VAPA		COMP		HOOK3	HSPB1	THTPA
																		ERGIC2		COL5A1		CEP164	ACTR3B	OGDHL
																		STX5		SLPI		SLMAP	FERMT2	NDUFV2
																		STXBP5		LOXL1		RABGAP1	ACTG1	ESD
																		RABL6		COL6A3		DKK3	CTNNA1	NUDT4
																		CPLX1		ADAMTS4		AGAP3	TLN1	NUDT14
																		STX7		FBN1		SHISA5	ILK	PPCDC
																		TTC7B		TGFBI		IP6K1	MYL6B	ACSL3
																		DNM3		CST3		CAMKV	MYL12B	HMGCS1
																		AGTPBP1		FMOD		WDR41	GSN	NDUFB3
																		RAB4B		LUM		RAB39B	SORBS3	HIGD1A
																		TMED4		MRC2		BCAS1	ROCK1	COX6C
																		ATRN		EFEMP2		CDK18	GIPC1	NDUFA6
																		PRRG1		COL14A1		TNFAIP8L3	FKBP1A	UQCRQ
																		BLOC1S2		EFEMP1		SNED1	ATP1A1	NDUFB9
																		STAT6		TIMP2		RUFY1	RPS6KA1	COA3
																		AAK1		CD81		CYB5R1	CAPNS1	NDUFA10
																		GPLD1		TMBIM1		PAFAH1B2	FHL1	NDUFA13
																		TMEM30A		COL6A2		PLP2	YWHAZ	NDUFB5
																		ANO6		ASPH		PLEKHO2	DUSP3	NDUFA11
																		BLMH		MTMR9		NT5DC1	CYFIP1	NDUFA12
																		TMEM33		EMILIN1		KTN1	PRKAR1B	NDUFAF3
																		TUSC2		PIGR		THEM6	NOS1	NDUFB6
																		SCRN3		RABGGTA		AHNAK2	WASF1	NDUFV3
																		NPC2		LGALS9		KCTD8	PDPK1	NDUFC2
																		REEP6		OMD		PRUNE2	PRKAR2B	COX6B1
																		ATL2		CHAD		ADO	PRKCE	ACADS
																		ATL1		ITGA7			NCKAP1L	ACOX2
																		RTN3		PRELP			TBX3	ACSL6
																		TEX2		FABP4			RPS6KA3	IVD
																		NPC1		CFD			CBL	MGLL
																		VPS33B		AEBP1			PDXP	PCCB
																		KCTD7		ISLR			LGALS1	AUH
																		VPS33A		CFHR1			SUSD2	ACSS3
																		CHIT1		C7			CAPN5	CBR4
																		FAM126B		C1S			LLGL2	CBR1
																		TBC1D5		C2			ZFYVE21	MTAP
																		NECAP2		PTGDS			MYO1F	FABP5
																		SH3GL1		FHR2			PDPR	SLC25A12
																		AMPH		EPX			CD109	SLC25A13
																		SNAPIN		SERPINB8			ANLN	TIMM17B
																		HIP1R		RNASE3			IGFBP4	TIMM22
																		CLVS2		MXRA8			SCN4B	BCS1L
																		STXBP6		DUSP23			PLS1	PMPCA
																		HIP1		PTP4A2			LXN	ROMO1
																		EPN2		EDIL3			AGPAT4	NOL3
																		DNAJC3		COL15A1			ARHGAP44	STOML2
																		SLC25A25		LTBP1			CRYAB	KIAA1244
																		ERLIN1		FBLN5			FSD1	MAOB
																		PRKCSH		DPT			SCRN1	MPC1
																		ERLIN2		AGRN			MARK1	C6orf136
																		HLA-E		JAM3			GSK3A	ME2
																		CKAP4		CD48			RICTOR	FDPS
																		ERAP2		OGN			PPP1R2	ASL
																		LRRC40		GAS6			SPTBN2	PLEKHA5
																		CNPY3		CD163			SPTBN1	EMB
																		TMED5		KRT10			SARM1	ACY3
																		GOLIM4		DEFA3			LCP1	OCIAD1
																		ESYT2		LDLRAP1			ARPC1B	TSPO
																		ESYT1		CD5L			PLS3	SSBP1
																		MBLAC2		P2RY12			CAP2	SEP15
																		PITPNM1		CXCL16			DAAM1	HMGA1
																		WDR44		APBB1			TMSB4X	CENPV
																		FNBP1		LGALS8			TWF2	ANTXR1
																		GET4		MERTK			FMNL2	HECTD4
																		ECE1		C1QA			AKAP10	OVCA2
																		APBA1		CFHR4			CORO1C	HDDC2
																		RAB33A		C1RL			PPM1H	PEX5L
																		RUFY3		CD93			PPM1J	ABHD14B
																		SOGA3		ICAM2			MYO1A	SELENBP1
																		RAB11FIP5		HS6ST1			POTEI	TXNDC12
																		OSBPL3		LAMA1			POTEE	BOLA2
																		MAN1C1		CD200			MICAL1	TYMP
																		VPS11		RNH1			DLG1	DPEP2
																		TPP2		MDP1			MRAS	AASS
																		ANKMY2		SNTB2			ITPR2	CD99
																		RNF213		KRT2			RASGRF2	NFS1
																		SH3GLB2		GOLM1			TMEM163	NTPCR
																		SCPEP1		TREM2			KCNJ16	SLC39A14
																		LACTB		LAMC1			GABBR2	NAPEPLD
																		DDHD1		LY75			CAMK2G	PITPNB
																		SDR39U1		TRIM16			SRGAP3	SAT2
																		PLCD4		SSC5D			GAS2	SELO
																		WDR81		LAMC3			SPECC1L	SCCPDH
																		CCZ1B		LAMA2			DLG5	DHRS7B
																		CCZ1		LAMB2			CLIC4	WDR37
																		PTTG1IP		CHST3			CPNE5	RMDN1
																		CALU		ENPP2			ARPC5	IGFBP6
																		IFIT5		ADAM15			IQGAP2	NCOA7
																		MAPK15		TNR			SCIN	TMLHE
																		GAPVD1		TNC			PITHD1	KBTBD3
																		EHD3		THBS4			SLK	KCTD2
																		SEC11A		ABI3BP			GPR158	MICU3
																		HERC1		ECM2			CAST	FIBIN
																		OSBPL6		TIE1			UBASH3B	WDR47
																		SMAP1		PPBP			TBC1D10B	TCEAL3
																		TECPR2		ADAMTSL4			BRAP	CRIP2
																		GLTP		LTBP2			PDP1	C8orf82
																		ANKRD44		FKRP			OGT
																		AP3B2		CHST5			RAP1GAP2
																		NCS1		CHST6			DIRAS2
																		NCDN		RNASET2			LANCL2
																		AP3M2		PRSS3			CSNK1G2
																		CADPS		PTGFRN			CSNK1G3
																		GPR37L1		BASP1			CORO2A
																		SH3BGRL		HYAL1			DLG2
																		TSC22D4		RRBP1			EPB41L2
																		TSC22D1		DPM3			RAPGEF2
																		PODXL2		LECT2			RAP1GDS1
																		S100A16		TENM4			PDLIM3
																		POFUT1		CCL14			CADM3
																		SVOP		FAM20C			AVIL
																		INHBC		VWA1			FAT1
																		ARL6		SCUBE1			DLGAP1
																		BAG5		SBSPON			KCTD12
																		B3GNT8		LAIR1			CDCA2
																		RUNDC3A		PI16			SULT4A1
																		NIPSNAP3B		EGFLAM			TRIM3
																		FCHSD1		POMGNT2			SPECC1
																		MAL2		IGLL1			PDLIM5
																		GDAP1L1		OBBP2			MICAL3
																		PLSCR4		PRAP1			ANAPC7
																		MOSPD2		OSCAR			CDH20
																		MTMR10		THEMIS2			EPB41L3
																		SLC6A9					PTPRD
																		FSD1L					GRK6
																		LANCL3					TOLLIP
																							IL1RAP
																							OSMR
																							METRN
																							NLGN2
																							NFASC
																							TMOD3
																							XIRP1
																							PLD4
																							CDK16
																							LZIC
																							CPNE4
																							ABCA5
																							SCN3A
																							DDAH1
																							STK32C
																							PKDCC
																							ARFIP2
																							CHP1
																							DIRAS1
																							TENM1
																							PDZRN4
																							VASN
																							ITM2C
																							SLITRK4
																							LAYN
																							TDRKH
																							TMEM9B
																							SKOR1
																							PBXIP1
																							CRYBG3
																							PLXDC2

## Sheet: HD
Huntington's Disease
Omics Level	HD SNP		DEG													Prot											Meth
Modularity score			0.496994													0.547328											0.584578
stringDB Network Permalink	https://version-11-5.string-db.org/cgi/network?networkId=baYZQu3nyIfD		https://version-11-5.string-db.org/cgi/network?networkId=bjd4SiXpNdqs	https://version-11-5.string-db.org/cgi/network?networkId=beQ23xGLpaiQ	https://version-11-5.string-db.org/cgi/network?networkId=bImVNmhQJenO	https://version-11-5.string-db.org/cgi/network?networkId=bZVZpEu0Teyg	https://version-11-5.string-db.org/cgi/network?networkId=besDVYgHH5fq	https://version-11-5.string-db.org/cgi/network?networkId=bchiCzyR1Kpp	https://version-11-5.string-db.org/cgi/network?networkId=bymOnwY0CcDZ	https://version-11-5.string-db.org/cgi/network?networkId=bvLJms9QieB6	https://version-11-5.string-db.org/cgi/network?networkId=bf3jNjDN6Ptf	https://version-11-5.string-db.org/cgi/network?networkId=b96R2n0pBQ55	https://version-11-5.string-db.org/cgi/network?networkId=bM3yGUe9nxtU	https://version-11-5.string-db.org/cgi/network?networkId=bIqDnVwjQH9O		https://version-11-5.string-db.org/cgi/network?networkId=bNfPJefFnDZw	https://version-11-5.string-db.org/cgi/network?networkId=bBlVBhj5mGnX	https://version-11-5.string-db.org/cgi/network?networkId=bxrTkbcQPqjx	https://version-11-5.string-db.org/cgi/network?networkId=bCBgzhyx38Nj	https://version-11-5.string-db.org/cgi/network?networkId=bLeRxHIvg9KI	https://version-11-5.string-db.org/cgi/network?networkId=bRuMuJy0x9qp	https://version-11-5.string-db.org/cgi/network?networkId=b4LV2B2kvlMJ	https://version-11-5.string-db.org/cgi/network?networkId=b93yyXztbG4U	https://version-11-5.string-db.org/cgi/network?networkId=bpYNPNdVeSGC	https://version-11-5.string-db.org/cgi/network?networkId=bNEA9KQPwYyg		https://version-11-5.string-db.org/cgi/network?networkId=bIJdKB2jhRdd	https://version-11-5.string-db.org/cgi/network?networkId=bGCI7BoQfz8j	https://version-11-5.string-db.org/cgi/network?networkId=bk2TJ9sHJthF	https://version-11-5.string-db.org/cgi/network?networkId=bLn6YqLhRTU3
CommunityNumber	3		0	2	3	4	5	6	7	8	9	10	11	12		0	1	2	3	4	5	6	7	9	10		0	1	2	3	4	6	8	9	10	12	14	15	17	20
	FAN1		MICU3	CMTM7	ANK1	GGA2	GIT2	PLEK	HPGDS	FGF9	RNF114	SYCP3	ARF5	ZBTB8OS		M6PR	CLU	CANX	NDUFAF7	PPOX	MRPS31	RAPGEF4	YBX1	LLGL1	KRT5		CYP51A1	ALAD	FASN	CYCS	DVL2	DACT3	CAPN10	RPL19	GNAS	IRF4	MRPS34	EPAS1	FMNL1	AP2A2
	TRPM1		DLD	MT2A	CALM1	AP1B1	PPP1CC	IKBKG	CYP26B1	DYSF	ADAR	SOX9	ACAP2	YTHDF1		AP2M1	RANBP9	NF1	NDUFA3	CS	ASMTL	MAPK9	UBE2I	GABRA1	KRT10		SP1	LUC7L3	CA12	PPP2R5C	PTK7	KCNQ1	VASH1	RPS15	ADCY9	IL13	GADD45GIP1	USP5	RHOB	ITSN1
	MTMR10		PDK3	HMOX1	SPTBN2	CYTH2	RAC2	CXCL12	STRA6	PGF	IFITM1	SIRT1	TMED3	BICC1		PSAP	GID8	RCC2	NDUFAF4	MAN2C1	BOD1L1	TSC2	RAN	GABRB2	KRT1		CCND1	PEG3	SLC16A3	RAP1B	SFRP1	KCNH5	TUBB6	RPS6	RNF139	TYK2	MRPL48	USP13	OSM	FGF20
			COX4I1	PPOX	IQSEC1	AP1S3	SEMA3F	CXCR4	RXRA	FN1	PSMB8	FOXO1	COPG1	CSNK1D		IGF2R	TRIM36	KIF3A	NDUFS8	HEBP1	CDC123	PFN2	RFC2	SYT12	KRT2		TERT	MEST	PPARGC1A	CSNK2B	LRP6	KCNJ3	HDLBP	GPKOW	KIF17	USP18	MRPS27	HTT	MMP3	ACMSD
			BAG3	CMTM3	ANK3	CLTC	RHOD	IRS2	CYP2S1	LAMA1	SERINC5	ARNTL	SURF4	RPS27A		AP1B1	ARMC8	USP9X	NDUFA9	HMOX2	RPS27A	PFN1	MSH6	MAP1B	KRT73		FSTL3	PEG10	SIRT5	LATS2	TRIM29	TNNT2	MAPK12	CXorf22	CAP2	EIF2AK2	CLPP	USP14	TAT	FGFR3
			HSPA1A	CHST9	SPTBN4	AP1M1	PLXNB2	MAP3K5	LRAT	HGF	IRF5	TXNIP	VPS33B	CLK1		RAB5A	WDR26	HSP90AA1	NDUFS2	FECH	NAA10	IQGAP1	TOP1	STXBP1	KRT3		CBX5	SNRPN	CCDC113	PPP1CA	FZD1	HOXC12	RCSD1	DHX37	ZNRF4	SOCS1	PHB2	PSMA3	CNTF	FLRT1
			HERPUD1	OGN	CALML3	ARFGAP1	RND3	MAPK9	CYP3A5	FLT1	SAMHD1	SGK1	RAB28	ADA		AP2B1	PON1	PSMC3	NDUFS7	UFM1	EIF5	ARHGAP1	TOP2A	SYT3	FLG2		SUZ12	PLAGL1	C7orf31	GNRH2	CSNK1G2	MYLPF	NEFH	YTHDC2	USH2A	RNF213	NDUFAB1	TP73	LBP	PIK3R4
			HSP90AA1	GCNT2	SPTBN1	FAM210B	ROBO2	CX3CL1	CRABP1	KDR	IRF1	HIF1A	GORASP1	DICER1		VPS53	PCYOX1	USP11	NDUFB8	DNPEP	CTPS2	FLNA	SFPQ	SNAP25			DNMT1	TMEM42	ACSS2	IRS2	RAB35	CACNA1C	MAPT	SKIV2L	MGP	MX2	AFG3L2	OAZ1	HMOX1	CUX1
			PPIA	FTH1	CALM3	AMPH	SLIT3	CSF1R	ALDH1A2	ITGA4	BST2	BTRC	RAB1B	LRPPRC		LAMP1	NMT1	DCTN1	AFG3L2	SIRT2	CTPS1	MAPK3	SMC3	ABHD11			DNMT3B	DAZL	PRRG2	YWHAB	LRP5	SLC22A2	PRDX1	WDR36	ANKH	DHX58	HTATIP2	RUNX3	LOX	GAK
			APOBEC3F	HMOX2	CHL1	PRICKLE3	DSCAM	CD4	ALDH1A1	HAPLN1	PLSCR1	NOTCH2	TMED7	MRPL15		AP2A2	SERPINA1	UBE2L3	COA6	GAPDH	EIF2S1	ARHGDIA	RFC4	CASKIN1			AHDC1	DDX6	SPTLC1	AKT3	WNT3	KCNG1	PEMT	MRPL1	MOSPD3	IRF1	PRDM4	OAZ2	CAV1	RALB
			VCP	TMEM171	BDNF	TMEM132A	RND1	PPBP	CYP26A1	GAPDH	IRF7	ZBTB33	ARF3	MRPL14		TFRC	GIG25	HSP90AB1	NDUFA11	PGK1	CARS2	TIAM1	NUP43	CACNG2			RB1	UROD	UGCG	IKBKB	PARD6A	ZBED3	CDK5	RPL3L	ENPP1	IFIT1	SETD9	SPATA5L1	CP	PTPRG
			PPP5C	ECM2	RTN4R	NECAP1	PLXNA1	CSF1	RDH11	FGFR3	IFI16	LATS1	RAB11FIP3	MKLN1		VPS51	APOA4	RNF123	NDUFS3	URM1	GCN1L1	PPP2CA	PRKDC	PPFIA3			IPO8	SNRPB2	NOSIP	BRD1	RNF43	KCNJ1	LCAT	PRRT1	ADCY6	CREB3	FAM3C	UBQLN4	GPX7	PAPSS2
			BAG2	A4GALT	NRCAM	NECAP2	EPHA4	CXCL16	CYP24A1	EGFR	TRIM5	UBB	TMED10	MTURN		SCARB2	PLTP	PCM1	ACAD9	SIRT5	EIF2AK4	MAPK10	XRCC5	DCLK1			PMF1	LSM7	CPT1A	RASA2	MSLN	KCNAB1	SCGN	EGFL8	CAP1	NPTX2	DDR2	PSMA6	RCC2	C3orf38
			FKBP5	CRYBB1	LINGO1	DVL2	SLIT1	ITGB2	DHRS3	SMURF1	IFIH1	HNF4A	RAB11FIP4	RPS3		CLTA	PON2	HTT	MT-ND5	CPT1A	AARS2	PPP1CA	MCM7	GAD2			KPNA2	RTL1	CRTC1	ARHGEF18	LLGL1	KCNJ2	DNAH17	DDAH1	PRKAR1B	CUL5	SPHK2	PSMB6	LGALS3	TGM5
			CHORDC1	FTL	SLC1A6	CCDC88A	EFNA5	CD86	ALDH1A3	TGFBR3	TRIM21	JUN	GJA1	POLR1A		CTSB	DBI	SNCA	NDUFS1	ENO1	TSFM	GRB2	MSH2	GAD1			HDAC4	DNAJC5G	DBT	STK11	TNFRSF11B	SCN4A	DCTN4	XBP1	GRM6	TOM1L2	F2RL1	NPLOC4	ORM2	CHST8
			TRAP1	SLC11A2	KCNC2	SFRP2	NRP2	TLR2	CRABP2	TM4SF1	APOBEC3G	CSNK1G2	CHML	C21orf62		CLTC	AFM	MIB2	NDUFA10	ALDH18A1	NOLC1	PLXNA1	POLD1	GPHN			ADNP	GABRG3	HIBADH	PRKCZ	EFEMP1	KCNB2	KIF1A	HM13	RGS7	CD274	PDGFA	UBE3A	THBS1	SPTBN2
			PTGES3L	HEPH	SLC1A3	CELSR2	NEO1	ITGAM	CYP3A4	MMP2	TRIM2	LEF1	CHM	TARBP1		VAMP3	APOD	NSFL1C	NDUFAF1	HSD17B10	PLEC	CIT	API5	NEO1			CENPA	CYFIP1	PFKP	CGN	USP6NL	KCNA5	SSPN	CASP4	TAS2R38	SERPINB1	SPG7	TCP1	BMP7	SEC16A
			AHSA1	SLC30A1	SLC1A2	PTK7	EFNB1	CCR9	CYP1B1	FGF2	TRIM25	WWTR1	SEC24D	HTATSF1		VPS52	APOC3	RCN2	NDUFC2	ATIC	RPL36	CTNNB1	DHX9	DLGAP1			PRR14	SEMA7A	A4GALT	TSC2	TM7SF3	CALM1	CAPN3	PDIA6	SLC1A4	CCL20	UBL3	ZFP64	LAMB1	SNX8
			HSP90B1	CP	SCRT1	CELSR1	GYS2	FCGR3B	RDH10	GDF15	TRIM41	TP53	PRCC	TRUB1		SNX5	WDR47	PSMD4	NDUFB3	GALK1	RPL35	ANXA1	LSM5	ADAM11			NR2F2	LSM10	MACROD1	RPTOR	HECW1	GNB2	KIF18A	SEC61B	SLC3A2	TOLLIP	NDUFA12	UBR2	PMP22	SNX5
			HSP90AB1	CYBRD1	SLC8A3	FCHO2	BAIAP2L1	CCL20	CYP4A11	MMP9	PARP9	RFC3	NEDD4L	EEF1A1		CTSD	C1S	RCN1	NDUFAF3	ACAA2	RPS6	COTL1	PTMA	LGI1			MCM5	U2AFBP	SDS	RAF1	RABGAP1L	GNG8	DYNC1H1	RPL26	RDH10	IRF2	COX7A2	USP32	SNN	EXOC6
			DNAJB1	PRELP	SYNGR1	ITSN2	WAS	CD200	SLC7A2	TIMP1	CENPB	TCF7L2	CRB1	WDR4		VPS35	NENF	RPN2	SPATA20	HADHA	MRPL1	ACTB	FAM107B	GRIN1			E2F8	RBM42	NMBR	RASA3	TBC1D21	MB	MUC6	TRMT112	RPE65	CSAD	SCCPDH	UBE2D2	FBN1	SEC24C
			HSPB8	GALNT6	APC2	PORCN	EPS8	IL15	SLC1A4	ADAMTS2	PPM1B	FOXK1	RAB35	ZNF621		AP2A1	ORM2	P4HB	DNM1L	FABP5	DAP3	RPTOR	ELAVL1	DLG4			CHTF18	IK	NEU1	RPS6KA2	CLEC10A	RASD1	PLA2G5	NAA50	PDE1B	GHDC	VDAC3	SMOX	HSPG2	DNAJC12
			HSPA1B	B4GALT5	DLG3	AP2M1	NCK1	IL1R1	SLC3A2	ITGB1	PDXDC1	YAP1	KIF3A	TRMT61A		PLIN3	ORM1	UBB	VDAC1	SOD1	MRPL19	FGA	FUS	RTN4			TK1	TEKT1	SLC2A14	MEFV	ARHGAP24	MARCKS	ARL8B	RBM14	AMPD2	CCR1	TMEM126A	QTRT1	ITGA7	DNAJA4
			COX15	B3GNT7	GRIP2	MAGI3	CDC42	IL18	SLC2A5	SH3GLB2	GBP2	NFATC2	GABARAPL1	NOL6		AP1G1	PGLYRP2	UBR4	MFN2	DHRS11	MRPL38	CDC42	NOVA1	PICK1			CCNJL	MAEL	PDK1	NLRC5	DPY19L3	PLCB3	KIF5B	EEF1A2	SLC25A19	SERPINB5	NDUFB9	TMEM127	MSX1	DNAJC18
			TOMM22	GCNT1	PRKCG	FRZB	NAV2	TLR4	SLC1A5	HYAL2	HERC5	WWOX	TRAPPC6A	TRMT6		ARRB1	RBP1	DYNC1H1	FIS1	ACAA1	MRPS9	MYL6	PTBP1	NLGN2			RBL1	CSDE1	HK1	NLRX1	MEDAG	APBB1	RAB18	PELO	FSHR	EDARADD	TMEM53	SH3GLB1	KRT8	P2RX5
			MT-ND4	FLVCR2	NXN	ROR1	FGD4	CD163	SLC7A7	NDST1	PARP11	CSNK1A1	SEC22C	NSUN6		LAMP2	RDH11	PDIA4	TOMM40	ACAT1	RPL29	LIMK1	TAF15	PTPRZ1			CINP	SYCP3	PRDM16	CDC37	DPP3	AKAP12	KLC4	EIF5A2	CREM	ZNHIT2	ZFYVE28	CHFR	IGFBP3	PANX2
			DNAJC1	TMC6	PNOC	WNT5A	MAP3K12	CXCL8	SLC38A4	CD44	LGALS3BP	MOB1A	VPS18	METTL1		RALA	RLBP1	DNAJB2	TUFM	ADH5	EEF1B2	PRKAR1A	SRSF1	FHL1			CDC7	NANOS1	SORD	NFATC1	AGAP1	TNNT1	LDLRAP1	DAD1	IFT80	TOM1L1	PRELID1	TRIM55	TIMP2	TPCN2
			PMPCB	TMC8	GFAP	FZD2	DAAM1	CXCR2	ASL	SDC4	BBOX1	MYC	SCFD1	TRMT44		EXOC8	MARCKSL1	UBXN4	PHB	MDH1	EIF3CL	INPP4A	NUDT21	ATP1A3			FANCD2	FKBP10	CA1	BIRC2	TRIM31	PLEKHH2	RABGGTB	EIF6	SLC6A11	ANKRD13B	BSDC1	TRIM27	CD81	P2RX4
			MT-CO1	MT1A	APP	WNT4	PPP2R5B	FCGR3A	ASS1	ANXA6	SYNDIG1L	CTBP2	SERPINA1	THADA		RAB5B	PTGDS	HSPH1	LRPPRC	SCP2	EIF3J	SACM1L	IPO7	S100B			ATAD2	EDC3	PAOX	CARD11		DMPK	LMF1	SFPQ	SLC1A1	MYO3A	ZNF324	CDC42EP3	B3GAT2	DTX4
			NDUFV1	MT1X	MAP1B	FZD4	PFN1	CD40	PDK4	TGFBR2	ZC3HAV1	LATS2	LMAN2L	RPS12		MYO5A	WDR37	PSMD5	PMPCB	IDH3B	EIF3F	ITPK1	XPO1	RTN4IP1			FANCA	TTYH3	ACOT4	NFKB2		GATA6	GALNT2	SIL1	ADPRHL1	DUSP22		DIRAS2	SFXN5	FHIT
			MT-ND5	MT1E	CNIH3	NKD2	NBEAL1	SELL	ACACB	SDC1	IFIT2	NOTCH1	NKPD1	HNRNPU		SNAP23	DGKZ	UBE3C	TMEM38A	ECHS1	EIF1B	C2CD2L	TPR	CHGA			CDK2	IQCE	GFOD1	ITFG2		CSRP3	TRIM4	MATR3	PDE6A	ZFHX4		S100P	NDST2	HSPB9
			FDXR	MT1F	CNIH2	ZNRF3	RHOB	ICAM1	CPT1C	TGFB1	IFIT1	HOXA11	GDI1	EIF3M		RAB8B	TBCK	PSMB2	TMTC3	DLD	RPS7	PIP5K1C	SEC13	GFAP			CCNF	CLIC6	DIP2C	PPP3CA		ZP4	KNDC1	PTBP2	RP9	IL16		FBXL5	CHST15	ENPP5
			ISCU	MT1G	GRIA1	ARRB1	NOXA1	CXCR1	PCK1	ANXA2	IFI27	PBX3	LMAN2	TSFM		EXOC6B	CNPY2	UCHL5	DHRS7	ETFDH	EIF4B	PPP2R5B	ILF2	SCG3			PHF21A	CLCC1	PRMT3	GRIK1		DGKH	CKB	NAA40	C8orf37	GRK4		MYT1	CHST3	PDCD6
			SLC25A3	MT1H	NCAM1	WNT3	CYBA	PTPRC	HMGCS1	SPP1	IRF2	SIX2	TRAPPC9	MRPL9		EXOC3	CNPY3	PSMD13	TMEM126A	OXCT1	RPS24	STRN	C14orf166	CCK			HEXIM1	MYRIP	TRIM42	SYNGAP1		CHCHD2	PAFAH1B1	EXOSC7	PFAS	CXCL14		RNF145	CYP1A2	SDK1
			AIFM1	SLC30A3	MBP	WNT10A	PTPN13	TREM2	PPARA	TNFRSF11B	SP110	HOXA7	LRRC28	SNRPN		EXOC7	MARCKS	PSMD10	NDUFV1	HADH	ETF1	PPME1	CD99	CPE			POLR2A	DCC	SPERT	CLCN6		TMEM60	MKLN1	MPHOSPH6	GLDC	TSLP		ZNRF1	ZNF346	ZMYND10
			COX6C	CHST8	TFCP2	SGIP1	TJP1	CCR5	LPL	ELN	PARP8	PAX2	SP4	VRK3		RAB14	BASP1	PSMB1	SLC16A7	ISOC1	NACA	PPP6C	PABPC1	PTPRN			HIC1	ZC3H3	HIVEP1	N4BP2L1		SPARCL1	CAPN1	CEP76	AUP1	CERCAM		RBPMS	MORC1	LRRC56
			NDUFS1	TMEM160	UCHL1	WLS	GOPC	CXCL6	FABP3	ENG	OAS3	EZH2	ATP12A	PRRC2A		EXOC1	ANKMY2	PSMA1	VMA21	GPD1	RPLP2	GSK3B	SF1	SCG2			MGMT	ZFP36	ACSF3	C19orf43		RIMBP2	DISC1	KIAA1143	LRTM1	SIGIRR		RNF216	WBP2NL	SLC30A3
			MT-CO3	GALNT10	PLSCR4	AGTR1	TPM3	CCR2	ECI2	LRP1	TRIM22	HOXD13	RAB4A	REXO1		RALGAPB		PSMD2	UQCRC1	G6PD	RPLP0	ARHGEF2	ERH	PTPRN2			HOXA13	ZMYND15	STK17A	PPP4R2		CSMD1	C9orf72	SAFB	HTR6	SPSB1			KNG1	AP3B2
			NDUFS4	SLC39A11	RASGRP1	ADRB2	ACTG1	P2RX7	SCD	THBS1	EPSTI1	EMX2	MKKS	MDN1		YBX3		PSME2	SAMM50	ECHDC1	PA2G4	PPP1R9B	CSTF3	NPY			MEIS1	SHROOM2	LCTL	SURF1		TFCP2L1	ZNF664	SLC15A4	ADRA2C	BCAR3			CHSY1	SYN2
			UQCRC2	FUT6	GAD2	AP2B1	SH2D1A	CCR1	PLIN2	SERPINB6	UBE2L6	HOXA13	SFXN1	TBL3		MYO1C		PSMD12	NDUFA4	ASNS	COPS7B	MAPK1	STAG2	CHGB			HOXD11	TRIO	TMEM165	PTPRA		ADD2	TFF2	C1orf52	NME7	CCR4			VAV2	PEX16
			COX5A	GALNT13	CADM1	FCHO1	CLDN7	MFGE8	ACADL	TGFB2	PARP14	TBX5	RB1CC1	UTP18		ASAP1		PSMB7	SDHA	CAD	EARS2	PPP2R1A	DEK	CALB2			LMBR1	ZFP36L2		CRKL		SLC9A3	PRSS12	GTDC1	GPR107	LHPP			TNS4	SLC2A13
			PINK1	GALNTL6	PTPRN	WNT10B	DOCK8	CCL2	PFKFB1	ERBB2	XAF1	HOXA9	TFEB	ANGEL2		RALGAPA1		PSME1	IMMT	PPAT	PPP1R9A	AKT3	SRSF2	CNP			CTBP1	LSM11		RASSF5		PDZD3	ZNF512	LIME1	CCDC13	KLHL29			DLC1	PEX5L
			RANGAP1	B4GALT1	SLC18A3	CHRM2	MLLT4	SIRPA	UCP2	LGALS3	SAMD9	GMNN	ATG9A	EEF2		EXOC2		PSMA7	ATP5A1	GLS2	LARS2	RYR2	NUP214	GRIA3			WDR7	SH3BGR		SHOC2		SLC9A3R2	SNPH	ZNF35	DPCD				ANXA2	TNFAIP2
			LRRC59	SLC39A12	TOR1A	GSK3A	MYOM2	IL9	SLC25A20	LOX	LY6E	HOXD9	ULK2	NOLC1		EXOC4		PSMD7	ATP5B	ALDH7A1	IARS2	BRAF	HDGF	PLLP			DNAJB6	ERAP1		GRAP		ASPH	SNED1	SLC25A29	CDK5RAP2				S100A6	SCG2
			PDIA4	OMD	KCNN3	CELSR3	LMNA	CD74	SLC7A1	SDCBP	GBP1	HOXC10	SH3GLB1	CCNDBP1		SNX6		HSPB1	STOML2	PKM	CCDC47	PPP1CB	TOP2B	OPALIN			KAT2A	TBL2		MRAS		CATSPER2	C11orf49	ZBTB25	GCAT				MAT1A	DSCAML1
			RCN1	SLC39A8	MAPT	WNT6	VASP	CSF2RB	CIDEA	ITGA1	IFITM2	JAZF1	ATG4A	PATL1		GABARAPL2		MACF1	ATP5O	PC	RPL17	PAK2	PRPF8	PLP1			YY1	UBE3B		SYNJ2BP		STAC3	BRSK1	AMDHD2	ALX4				PMP2	MCOLN1
			PIGX	SLC35C1	SYT13	FZD7	PPP2R2A	C1QB	HK2	LGALS1	OASL	CEBPB	MAP1LC3C	LARP6		ARFGAP1		CAPG	PHPT1	GLUL	RPL23A	STK24	SYNE1	BCAS1			NCOR2	BACE2		BCL2L10		PLCD3	PTP4A2		ZNF202				RHOJ	VPS33A
			RPN2	TFR2	RIMS1	VANGL2	KSR2	HLA-DPA1	ABCA1	TNXB	HERC6	HOXA10	MAP1A	SEC61A2		CHMP6		CACYBP	NMRAL1	PHGDH	RPL31	FBN2	EWSR1	ERMN			THRB	TMEM9B		RASA4		DGKI	ST6GALNAC3		MC2R				SCARB2	RAB10
			TMEM141	SLC39A1	NRXN1	WNT7B	YWHAE	HLA-DRA	PNPLA2	MSLN	IFITM3	MEIS1	FYCO1	TMEM38A		NIPSNAP1		CDC37	UQCRC2	BCAT1	HEATR1	CAPNS1	NUTF2	CMTM5			TAF1B	ANKS1A		PPP2R2D		AGPAT4	COBLL1		MRAP				CD47	ZNF787
			UBOX5	SLC25A37	DIRAS2	FRAT2	TRIP10	CIITA	HADHA	TGFB3	PARP12	EYA1	ATG12	PABPC4		CHMP2A		PTGES3	ATPAF1	NAT8L	MYBBP1A	TWF2	NUP133	MECP2			CHKA	ZNF76		ADAM23		CEL	ASTN2		GPR146				SERPINC1	ARCN1
			SEC63	HFE	RAB3A	PRICKLE1	RAF1	CD53	TMEFF1	LYVE1	OAS2	HOXA3	CALCOCO2	YRDC		CHMP4B		TAB1	HSPD1	OAT	NOP58	CAPN2	CSE1L	CYGB			HMGA2	FAM9A		CACNG2		INPP5A	C1orf131		STON1				DEAF1	NSF
			UBXN4	SLC30A9	SNAP91	PTGER4	PPP1R11	CTSS	AGMAT	CHI3L1	IFIT3	TWIST1	STMN1	TCEA3		TECPR1		SERPINH1	COX7A2	PCK2	RRP12	MSN	KPNA4	NRXN1			NSD1			DOK7		HTR1E	GALNT11		ARFIP1				FLOT2	ARFGAP3
			FAF2	MTF1	SYP	PTGER3	BRAF	C1QA	RIPK4	LGALS8	RNF213	DCAF12	DYNLL2	EXOSC3		BCL2L13		CYLD	PMPCA	ASL	SRP14	EFNB1	TNPO3	CNTNAP2			NUP107			MEF2B		ZNF526			ZNF432				PAX3	ERRFI1
			NUP210	SLC39A3	NAPA	GNG3	PPP2R2C	CTSV	HIBADH	MYOF	SLFN12	CRY1	AMBRA1	TTPAL		FNBP1		ST13	MT-CO2	GLUD1	WDR43	EPHB2	CHTOP	OLFM3			MAD1L1			STK32C		PHF10							RHAG	UPK2
			APOO	STEAP2	STXBP1	VIPR2	NCF1	LCP2	CYP19A1	SNTB2	SAMD9L	CREB1	RHEB	PTBP1		VPS39		UBE4A	TOMM22	PAICS	PAK1IP1	FN1	RANBP6	APLP1			CSE1L			DLGAP2		OXSR1							C19orf12	SERHL2
			HSPA9	STEAP3	VAMP5	FAM199X	RICTOR	HLA-DQB1	NAGK	SMAD5	OAS1	BHLHE40	CHMP4B	EXOSC6		EPS15		BAG3	TIMM44	GLS	NOC3L	GIT1	NUP155	GRIN2A			MCM3AP			TNFRSF11A		MYOZ1							KLK14	SYT7
			HSPE1	B4GALNT2	SCAMP5	PROK2	BRINP2	LYZ	CHPT1	SMAD6	ARIH1	HLF	CCPG1	RIOK2		TRAPPC8		STUB1	SLC25A5	AASS	GUF1	ARHGEF7	IPO9	GRIA4			NUP50			CARD14		SUMF2							ITIH1	DENND4C
			IMMT	NREP	SV2A	DNM3	SMTN	NOS2	HRC	TNS3	TRIM17	CRY2	WDFY3	AATF		UBQLN2		HYOU1	UQCRFS1	PSAT1	HARS2	SLC9A3R1	RANBP3	MARK1			NUP153			MCF2L		PHKG1							CDC42EP4	PTPRN2
			NDUFV2	CORO7	LIX1	RGS1	TNS1	HLA-DRB1	ATP9A	SEMA5B	TRIM62	PER1	DRAM1	CMSS1		VPS11		HSPA2	SLC25A3	ASPA	GFM1	GJA1	NUP210	CNTN4			NUP43			ABR		BTBD8							CDC42BPB	SUOX
			TRIM13	FLYWCH2	SYNGR3	GNAI1	SKA2	CD37	SLCO2A1	DCN	KHNYN	DDB1	WIPI2	RNMT		RAB1A		HSPA4L	PRDX3	SHMT2	METAP2	NCK2	ALYREF	CADM4			RARA			SH3PXD2B		PADI3							LIMK2	CCDC138
			PITRM1	TMEM81	OTOF	GNAI3	SEMA7A	B2M	ABCB1	B3GAT2	DTX3L	HDAC1	VMP1	ADAT2		TUBA4A		STAT2	ATP6V1A	AK1	FARSB	CRK	TNPO2	EPB41L3			HOXB7			NTRK3		CELA2A							ARHGEF25	NAPB
			NDUFA10	IQCK	UNC13A	GNB1	SMTNL2	HLA-DQA1	HPRT1	VCAN	TRIM67	WEE1	RRAGA	YTHDF2		CHMP2B		STIP1	HSPA9	SLC27A4	DARS2	NGEF	DDX46	NFASC			PKNOX1			SMAP1		ATP11A							DACH1	RAB24
			VDAC1	GPRC5B	SYN2	IGF2R	SEMA4D	IL2RG	NT5E	BMP1	TRIM9	NAMPT	SCYL1	HEATR1		PIK3R4		FKBP3	AIFM1	FH	FARSA	PRRT3	SENP3	DLG3			PBX3			MYBL1		INPP5K							PIP	CRYZL1
			SLC35A3	CMTM5	RAB3C	GNG2	SEMA3G	TLR7	HK1	COL4A1	SLFN11	DBP	DNHD1	RRP12		STX5		PFDN5	LONP1	ATOX1	YARS2	PIK3CA	PRMT5	UNC13A			IGF2BP3			MYO16		OVGP1							LETM1	CBFA2T3
			MFN1	FUT9	CPLX1	CCT6B	ARHGDIA	HLA-DMA	ENTPD1	CHSY1	TRIM54	BHLHE41	RIN3	NOC4L		SNX4		PPIB	HINT1	DHRS1	LRRC47	ADAM10	SON	LINGO1			CETN1			GMFB		CHID1							TMCO3	RNF44
			CHCHD2	ZSCAN1	STON2	GNA12	MYO1F	BTK	BPHL	SPARC	TRIM66	GATA2	SEC11A	RSL1D1		VPS45		CRBN	SLC25A46	S100A16	TTC37	GLG1	HNRNPH1	ABHD6			NUMA1			BCAP29		GPR17							TMUB2	ZNF577
			HSPA2	B3GNT4	FER1L6	NUCKS1	EVL	BLNK	ZHX1	SERPINF1	TRIM3	ATM	BLOC1S5	NLE1		VPS33A		CCT6A	MFF	DLAT	SBDS	LAMTOR1	LSM3	AQP4			AFF1			FASTKD5									GSTO2	BLZF1
			HSPA1L	B4GALNT3	VAMP2	KIAA0319L	ENAH	LCP1	MRI1	PDGFRB	RNF217	ID3	SNX10	NAF1		SCFD1		TBCA	MTX3	SUCLG1	FAM126B	CD44	TCEA1	TPPP			TDG			IQSEC1									SIX6	CHGB
			DERL1	CKLF	NRXN2	ITPKB	FSCN1	CD38	MTAP	COL14A1	PARP10	KLF2	SASS6	ELAC2		CLTCL1		VBP1	CLPX	HMGCS1	MRPL55	VTN	SET	ELAVL3			ENOPH1												LRSAM1	FOXI1
			TIMM13	MSANTD3	RTN1	PIK3R5	NEDD9	IRF8	ENOPH1	FST	TRIM46	FOXP2	ROM1	NOP2		STXBP5L		FKBP10	MTX2	PRDX6	RMND1	LAMC1	MATR3	FGF12			CBX4												LITAF	CYB5R4
			TOMM20	GALNT15	STX1A	LPAR5	PAK2	S100A8	MAT1A	CHST3	TRIM69	PSIP1	ANKRD46	DHX15		PICALM		DDOST	TIMM8A	SLC25A1	MRPS22	VCL	DDX5	CTBP2			PCGF3												ARHGEF10	AP1G2
			TIMM8A	FAM81A	ESYT1	PDGFRL	ARHGDIB	LAPTM5	PNP	GPC4	TRIM52	INSM2	VASH1	TRUB2		STX8		MOGS	OCIAD1	SUCLA2	PITHD1	MYO6	DHX15	GUCY1A2			RTEL1												GSTM4	AP1S3
			TIMM23B	WDR17	CALB2	DNAJC6	PXN	CTSK	ATP8B4	MFAP2	TRIM38	ZBTB7B	TUBA1A	DDX5		ITSN1		CRYAB	CHCHD3	AGPAT1	GNL1	AGK	ILF3	BSN			ERCC2												RHD	CYB5D1
			HSPB1	CCDC126	PCLO	STRN	PAK1	SPI1	TSPAN13	DDR2	TRIM6	ZBTB16	TUBB4A	WDR6		QTRT1		NUDC	DNAJC11	HIBADH	TCOF1	PEBP1	HNRNPH2	PPFIA2			ACD												C20orf96	CRYGN
			CHCHD6	ZNF213	VAPA	INPP4A	RAP1A	NLRC5	GDAP1	POSTN	TRIM11	TCF3	RAP1GDS1	BYSL		GAK		TBCE	YME1L1	BDH2	EEF1D	FGG	SF3B3	CCSAP			XRCC1												RASGEF1A	SYT3
			PARL	ST6GALNAC6	ATCAY	INPP4B	DSP	HLA-DPB1	PEG3	SERPINH1	TRIM8	HAND2	TUBB2A	AEN		ZADH2		BRD3	PPA1	IDH1	CCDC124	CNN3	CHD4	SCN1B			XRCC2												KLRC2	AIFM3
			MTCH2	RFTN2	SNAP23	OCRL	YBX3	ITGAL	APOB	ADAMTS1	ATHL1	NFATC1	TUBB6	METTL16		RAB23		WDR44	SLC25A12	ACSS1	TTC7B	FAM131B	PCBP1	NBEA			ERCC5												SBNO1	BANP
			APOBEC3D	MT1M	CHGB	INPP5F	GRN	CD1C	PAH	PDGFB	IRF2BP2	DUSP1	ZNF557	TSR1		PARK7		USP7	HEBP2	OGDH	EFR3B	WASF2	HNRNPK	ARHGAP26			MLH3												VWA1	PTPRK
			S100P	B3GALT2	HTT	SYNJ1	DBN1	HLA-DOA	PLD3	DSE	SPATS2L	AHR	SESN1	SRP9		PCYOX1L		NUMA1	PEX19	GSR	MRPS27	SORBS2	DHX30	REEP6			OGG1												FGFBP1	ZNF672
			ST13	GALNT11	LIX1L	PIP4K2A	EPHA2	HLA-DMB	SCARB2	MFAP4	VSTM2L	ETS1	CLASP2	DQX1		TPD52L2		PLAA	SERPINI1	ACO2	MRPS23	MYH11	DDX20	ATL2			ERCC8												CORO1C	SLA
			HSPA6	B3GALNT1	KCNH1	MTMR7	NEXN	TYROBP	SNX13	MATN2	PLAC8	CEBPA	ATP6V1G2	PDCD11		THYN1		PFDN2	LHPP	BCKDHB	PDF	CSRP1	WBP11	PCLO			SPAG5												PUSL1	ZNF706
			HYOU1		ALPK2	MTM1	TCAP	FCGRT	GBA	CDH11	FAM133B	P4HTM	RHBDD1	ALKBH1		TPD52		S100A1	PNPT1	OGDHL	RPMS17	ESRP1	HNRNPUL2	OMG			MTA1												CORO1B
			CACYBP		APBA3	IMPA2	EFHD2	GYPA	PRTFDC1	COL1A1		GATA3	FOXJ1	DDX24		CHMP1B		TTC1	OPA1	LDHA	HDDC3	CTNNA2	KHSRP	MOG			AHRR
			HSPA12A		APBB1	STYK1	PPP1R3F	TLR8	NNAT	BMP4		BACH2	HECW1	AARS2		HGS		USP19	SCO2	PDHX	MRPL48	FGB	XRN2	PTPRS			ANKRD11
			DNAJC30		KCNIP3	RERG	GAGE10	HMGB1	BLCAP	TIMP3		CHEK2	CABLES2	NCLN		SPAST		USP31	PEX16	ACADVL	SERBP1	LPP	SNRPD1	HAPLN2			CAMK4
			CRELD2		RTN2	RASD1	PPP1R3B	LYN	PHLDA2	MMP14		UBE2O	RALGAPA2	SMNDC1		USP8		NUCKS1	ATAD1	GALM	BTF3L4	LMNA	SRSF6	TSPAN7			GPS2
			DNAJB6		ZDHHC8	RBMS3	PPP2R2B	MCL1	PLAGL1	MGP		PPM1E	RIN2	PABPC1		BIN1		MAPRE1	MCU	PDHB	MDN1	SYNPO	UPF1	RPH3A			HECA
			DNAJB5		PROSER2	PLCB3	PPP1R3D	THPO	SLC22A18	MSTN		MSH4	NDE1	NPM1		IGFBP7		DMXL2	VAT1	ACO1	RTCA	RAP1A	SNRNP200	KIAA0513			EMP3
			HSPH1		RTN3	SH3GL1	EPM2A	SERPINB8	NAP1L5	GDF6		SLC25A24	TGFBRAP1	RPL39		STAM2		KIF5C	MICU1	TKT	CCDC22	FLNC	HNRNPA0	DLG1			UGT3A1
			FKBP7		NTRK2	PRKCD	IGDCC3	IKZF1	MEST	CHST15		MLLT11	KATNAL1	EIF3E		VTA1		KIF5A	ADCK3	ALDOC	TRIM32	TAGLN	SRSF3	KCNA2			ATP13A1
			NPLOC4		PTPRZ1	NOS3	PDLIM5	SHC1	TMEM255B	FBN1		ZNF217	TUBG1	PCID2		VPS37B		FAF2	TACO1	PDK3	COMMD9	ACTN4	HNRNPDL	SCN8A			RAD1
			RNF185		CNTNAP1	NTSR1	PKP2	S1PR1	GPD1L	TGFBI		RNF111	KATNAL2	RPS19		CHMP5		SUGT1	ATAD3A	GLRX	COMMD8	CALD1	PRMT8	CADPS			ZBTB4
			THNSL2		PTPRS	PDPK1	ACTC1	SYK	DDHD1	NID2		NACC2	ATP6V0A1	RQCD1		SCYL1		EMC1	ATP6AP2	SPR	WSB2	RHOG	HNRNPA3	OLFM1			UPP1
			TTC19		GAP43	PLCD1	LDB3	NFKBIA	SELENBP1	EFEMP1		HOXC8	ATP6V0A4	CNOT6L		COPB2		CAPZA1	SLIRP	GLO1	FTO	JUP	C11orf58	MAP6			ABCA3
			PDIA2		STX11	PLCD4	DSC2	PRKCQ	PYGM	COL6A3		SMARCA1	RAB8B	CNOT11		SMPD3		PFDN6	SUPV3L1	TALDO1	HDHD2	RDX	LSM14A	KIF1A			INTS1
			ERO1LB		GAD1	PLCXD2	TJP3	SLC11A1	ALDOA	GPC6		TBX15	DIRAS1	ZFP36		RAB27B		WDR7	COX20	PFKM	LRBA	TPM4	HNRNPAB	SLC12A5			ENDOV
			SLC9C2		RASGRP2	PLCB4	TPM1	MATK	GPD1	GPC2		PRDM16	ACTR10	SF3A1		MADD		EDF1	EXOG	UGP2		RHOB	CNOT1	NRXN3			PPM1D
			HM13		SPARCL1	PIP4K2B	DSG2	IFNGR1	PYGL	COL5A1		HOXC6	NEK9	DDX42		RABEP1		DNAJA4	LMBRD2	NFS1		ITGB1	PCNP	RIMS1			BNC1
			ANKRD45		NEFL	PLCB1	DSC3	FAS	ALDOC	LTBP1		ZFHX4	RTDR1	SNRNP35		TRAPPC11		CAPZB	MICU3	PDP1		PTK2B	SUMO3	TCEAL6			TNFRSF10C
			NEK7		SNCA	PI4KA	ABCC9	INPP5D	PGAM1	BMP7		SHOX2	RAB36	SRSF5		EHD4		PFDN1	CCDC136	GCAT		ACTN1	NUP188	CACNA1A			PCSK7
			RHBDL3		NPTN	CPQ	RBM20	IL17RB	AMY2A	FBLN1		ASXL3	RSPH4A	SF3B3		PACSIN2		TMEM245	ZNF428	MIF		VWF	GEMIN5	ADAM23			PRIMPOL
			ACAD9		ATP13A2	D2HGDH	TRIOBP	CD34	ENPP1	MFAP5		PRRX1	RAB13	HNRNPC		RUNDC3A		COL12A1		PRDX1		SDC4	CPSF2	CPNE6			MORN1
			RNF19A		CLN5	EDNRB	NGEF	GPR183	CASQ1	AGRN		ZIC1	DNAL4	RSRC1		VPS18		COL14A1		DDTL		TJP2	DAZAP1	ATP2B2			MPP3
			AUP1		CA4	EDN1	ZNF414	BCL6	BPGM	HTRA1		HOXB9	DYNC1H1	SLU7		AP3D1		LRRC59		MPST		TPM3	CETN2	TRIM9			SLC38A10
			TPR		HVCN1	RGS19	SEMA6A	CD58	PKLR	PCOLCE		HOXC13	DNALI1	PAPOLA		VPS8		GALNT2		BLVRA		MPRIP	TMPO	PHYHIP			ZNF219
			MZB1		ENO2	NRSN1	PPME1	TLR3	UGP2	COL11A1		HOXC4	DYNC2LI1	SUPT5H		TRAPPC4		PYCARD		TXNRD2		PIP4K2B	SUGP2	PALM			TYW5
			TMEM123		RIT2	GNG7	PPP1R1A	CD93	PGM2L1	IGF1R		FAM181A	DNAH6	SNRPB2		VPS41		TPPP3		IDH2		QKI	PSIP1	PTPRT			PHF2
			LRRC25		CACNA1F	PTPN3	ARHGEF2	IKZF2	NCEH1	SDC2		BOD1L1	PAFAH1B1	EIF2B2		GAPVD1		KLC2		ACACA		TLN2	SUB1	GRM3			FBRSL1
			OPA1		OTOA	GNG11	YES1	PTPN6	KEAP1	IGF2		MMS22L	DNAH1	SF3B1		TMED10		USP24		PCYT2		EZR	SAFB	TTYH3			NFIA
			C11orf58		RASGRF1	GNG4	SKIDA1	ICAM2	AKR1C1	LAMA2		FANCD2	DCTN1	ZMAT2		DNM3		RDH13		CPT2		FERMT2	HNRNPLL	CLCC1			KIF7
			NDUFV3		SCG5	GNG12	EPHA8	BCL2A1	KCTD13	COL12A1		CEP112	DNAH11	KHSRP		PRRC2C		CHN1		SFXN1		CFL1	KHDRBS3	GABBR2			AFF3
			SLC25A46		CBLN4	GNG5	EPHB3	CMKLR1	GSTM2	CHST13		DNA2	DBNDD1	NCBP1		ARCN1		GANAB		ADSL		PAPSS1	PNISR	GABBR1			NFIC
			APOBEC3A		SEZ6L	SLC15A4	RASA1	PIK3R1	PEF1	CHST14		HLTF	DYNC1I1	SMU1		ANXA7		VPS13D		ASPHD2		CTNNA1	LSM2	SCN1A
			SP100		DPP6	EFR3A	EPHB2	SIGLEC9	TSC22D4	NID1		CDK2	NIPSNAP1	NXF1		GDI2		KLK6		NTPCR		FLNB	CCRN4L	ERC2
			FNDC3A		GABRD	EHD1	EFNA4	GYPC	ENC1	GPC3		MMS19	TBC1D2B	EIF4G3		RAB21		SSR1		TPBG		TLN1	LSM7	DPYSL5
			APOBEC3C		SLC32A1	GNA13	EPHB4	MME	KCTD17	HAS2		MYCN	ANKFY1	PPIE		AAK1		ACTR1B		HK2		CTNND1	MOV10	LPHN1
			FAM131A		SORCS3	RGS8	EPHB6	GIMAP4	KLHL41	SERPINE1		KIF7	MYO5B	TIAL1		COPG1		TMX4		HK1		LASP1	HTATSF1	MAP4
			DNAJC16		CDH22	RASL10A	ANKS1A	CSF2RA	GSTA4	TOM1L2		TSPAN6	KIF1C	MRPL2		NBAS		TSNAX		PGM1		GSN	XPO4	SPTBN2
			NLN		LAMP5	DAB2	EPHA7	FGL2	GSTM4	PARVA		TSKU	CEP350	ZNF529		SEC23A		ARL2		ALDH2		SPP1	ADAR	EFHD1
			DNAJC22		SLC6A7	PARD3B	WDR1	PVR	KLHL2	TLL1		LRRC58	ATP6V1B2	TUT1		CSTA		TBCD		ABCB7		CORO2B	ELAVL2	KNDC1
			NDUFB3		NRXN3	PRKACA	RHOBTB2	JAK3	SLC7A11	TWSG1		PML	APPL2	UBL4A		GM2A		KATNAL1		ISCA1		ACTN2	CELF2	AMER2
			DNAJC5G		KCNJ9	LPAR1	DOK1	RELA	FAM117B	COL24A1		NLK	RAB31	NCL		NPC2		KIF5B		SELENBP1		ROCK2	ANP32B	LRP4
			ALG10B		FAM163B	DKK2	PPP1R13L	NFKB1	GAN	LOXL2		HOXB6	METTL4	HSPBP1		TPP1		DYNC1I2		AK3		ZYX	HECTD4	FABP7
			GANAB		GRIA2	UBR3	PAQR3	IL4R	EPHX1	COL21A1		PAX6	VPS4A	DDX21		CSTB		DYNC1LI1		GLRX5		DAG1	SH3BGRL	KCNH1
			HIGD1A		SST	TUB	ACTN1	C3AR1	GPX8	PAPPA2		ARL4C	SLC16A12	ZFR		SEC31A		PFDN4		GAA		PPIA	RNASET2	CNTFR
			MT-ND6		NECAB1	RSPO4	LIMS1	IRAK1	AKR1C3	COL19A1		MAGEL2	ATP6V0D1	POLDIP3		AP3S1		DYNC1I1		AK2		HMGB1	ANP32A	GLTP
			C6orf57		CNTN2	RSPO1	SPEG	CFLAR	DPP3	CRTAP		ASB4	TUBA4A	XRN2		ASAP2		HSPB6		PGAM2		PTPRE	NAP1L1	ICA1
			NDUFAF3		IGDCC4	PROKR2	ACTA1	LILRB1	PDCD6	BMPER		CDKN1C	ATP6V1E1	NUDT21		SGIP1		ARMC10		ALDH9A1		GNAI2	NAP1L4	CABP1
			RNFT2		NECAB3	FEZF1	ARHGAP1	MEFV	SPOP	LOXL1		ZIC3	BROX	ITPRIPL2		NCALD		DYNLRB1		FDFT1		STMN1	ZNF207	PAM
			MAEL		ATP2B2	FREM3	TLN1	C3	SAT1	ADAMTS14		USP35	MVB12A	TOB1		TM9SF4		FAF1		GPD2		GNG8	MTMR12	ENPP6
			GMEB1		SLC17A7	ADCY3	LIMA1	IRAK4	GSR	COL23A1		SSBP3	VTA1	NT5DC3		SEC24C		RAB3GAP1		FTH1		GNAO1	HCFC1	LPCAT4
			ZNF106		CA10	TAC3	STARD8	LITAF	PEX11A	CDH2		TRIB2	UBAP1	SNRNP48		SBF1		RAB3GAP2		PGLS		PEA15	HMGN1	NCAM2
			EXTL1		JUP	TLDC2	DLC1	FCGR2A	OSBPL3	ITGA5		UBE2E1	TUBAL3	EIF4H		SCAMP1		ROGDI		CKB		PIK3CB	LRWD1	HEPACAM
			UQCC1		GJA4	ADM	GAS7	CLEC4E	DECR1	FLRT1		CREBRF	CAPN7	EIF4B		DDAH2		DPY19L1		PGM3		ATP1A1	CENPV	PPP1R14C
			SLC25A48		ZNF254	CNR1	PDLIM7	MSR1	PLA2G12A	AHNAK		CDC25B	PLIN3	ABCE1		SNX27		BPNT1		LAP3		GNG5	LAS1L	VAT1L
			C6orf136		GJB1	GABBR1	EPDR1	TNFRSF10B	HSDL1	GMPPB		OTUD5	CLCN4	ENDOV		SNX32		S100A13		CIAPIN1		GAB1	KIAA1549L	CNTNAP5
			IER5L		SCN3B	TRIM47	FERMT2	RNASE2	TRAM2	FSTL3		PROM2	NUP210L	PAXBP1		ARL3		PDCD5		IBA57		GNAQ	MYEF2	FBXO41
			SGTB		ICA1	APLNR	PLEKHA7	NOD2	RRBP1	ADAM12		USP11	RPE65	EEF1A2		ARFGEF1		SVIP		CRYL1		GNG12	CORO2A	IQSEC3
			MANBAL		SCN2B	NCALD	PCMTD1	LTBR	FDFT1	FSTL5		USP12	CEP290	RPS7		PACSIN3		HACE1		SORD		PRKAR1B	PKIA	MAP7
			CAPS		C2CD2L	PTP4A2	YWHAH	SOCS3	XKR6	FSTL1		USP7	NYAP2	RPS6		GDI1		MTPN		FABP3		GNB2	MTA1	PRUNE2
			UBXN2A		PPFIA1	EDNRA	YWHAZ	STAT5A	SLN	INHA		SIX5	TULP1	ABTB1		COPZ1		CLASP1		PFKP		GNB1	HMGN2	PLEKHB1
			AREL1		SBK1	TMTC1	FBLIM1	TLR6	GPR137C	WFIKKN2		USP5	RP2	C18orf32		SMAP2		FARP1		NPEPL1		FGF1	PTMS	UNC5A
			RNF26		PDZD2	OR1F1	CALD1	VSIG4	MED18	GDF11		OTUB1	RPGR	EIF2S3		SMAP1		NPTX2		FOLH1		KRT8	PBLD	PAFAH1B3
			PIGZ		FBXL16	RGS4	MYH9	IL18R1	PLBD2	FSTL4		MPND	UNC119B	RPS14		FBXL16		RRBP1		DAK		PCYT1A	MAP7D1	ANKS1B
			PIM2		NEU4	RGS16	CDC42EP4	IKBKB	ARSB	CAV1		USP42	TMEM17	RPS11		CD109		FN3KRP		PMVK		CDKN1B	PPM1L	SLC24A2
			CYB5R1		ATP1A3	AP1G2	TRIP6	STAT6	HBQ1	ITGB4		USP43	TBC1D25	RPL10A		CCDC132		NFIC		GK		LAMTOR2	PKIG	ANKRD24
			METTL7A		FJX1	HTR2C	PDLIM4	TNFRSF18	CITED2	PLOD1		USP15	MLN	RPS24		SEC11A		FN3K		CPT1C		AGT	HERC4	CADPS2
			ITIH5		ST8SIA2	ITPR1	TPM4	DOCK2	FADS2	COL26A1		KDM4B	ATP6AP2	RPL12		NRBF2		HNRNPCL1		GBP1		PRKCE		GLIPR2
			DESI1		CDK5R2	SLC2A12	LMO7	ANPEP	SNX33	PLOD2		SMYD2	PPA2	EEF1B2		GRIPAP1		SCAMP3		PYGB		PIN1		ABCA8
			SENP7		CACNG4	CPD	SIPA1	IL32	GPCPD1	COL8A2		PBRM1	ATP6V0E2	RPL17		DDAH1		OSBPL1A		GRHPR		GNB5
			PIGA		CACNA1S	HILPDA	OPHN1	CD274	TMX4	PLOD3		KDM5B	TM9SF4	ABCF3		BSDC1		MOSPD2		XPNPEP1		YWHAE
			MICU1		PPEF1	PACSIN1	ARHGEF7	CBL	BCAT2	P4HA1		SMYD3	TCIRG1	RPS4X		DENND4B		SERPINB6		GYG1		LGALS1
			LCN6		CACNB1	RCAN2	CLDN4	FCGR1A	ACLY	FKBP10		SUV39H1	SNX1	RPS15A		TMED4		TSN		MTHFD1L		MCAM
			RNF121		CACNG8	GSKIP	EPHA10	MUC1	SPR	COL10A1		SETD7	ATP6AP1	RPS18		TMED5		KATNB1		AHCY		S100A6
			JRKL		PPFIA3	SH3GL3	MYL12A	ULBP2	PCCA	COL9A3		KDM3A	TUBB	RPL21		GDAP1L1		UBR3		SRM		GPNMB
			SIAH3		SSTR1	EHD2	ROCK1	MERTK	BCKDK	P4HA2		SCRT2	CCDC113	GLE1		ZNF365		KCMF1		SMS		ANXA2
			MANEAL		AQP1	ITPR2	SEMA3C	S100A9	GLDC	SLC2A10		RPS6KA3	TMEM237	TCOF1		ADIRF		MTUS2		MTAP		VIM
			DCLK2		TUBB3	PI15	MYBPH	NFKB2	GSS	COL25A1		RCOR2	CCDC125	DDX3X		PLSCR3		RALYL		CHDH		SRI
			DNAJC18		TMEM169	ATE1	ABI3BP	SPN	PISD	COLGALT1		CCNG2	CCDC50	NXT2						GSTP1		OGT
			SLC25A27		PLCXD3	NOTUM	ARL15	TNFAIP3	IVD	COL4A4		FOSL1	C7orf31	GPR160						APMAP		DPYSL3
			ITPRIP		SLC8A1	GPSM1	LYPLAL1	CLEC10A	PCCB	EMILIN1		CCNA1	MADD	HDGF						THNSL1		DPM1
			LCN10		DLGAP1	TBC1D8B	FNDC3B	CSK	GLS2	ITGA6		PPP6R2	SSTR3	PTER						AKR1A1		KRT18
			DHRS2		LRRC8A	TPD52L1	AFAP1	CEACAM1	PHGDH	ITGB5		MAGED1	DMXL2	USB1						STS		AHNAK
			PIGV		FAT2	AP4B1	EXOC3	C4B	HSDL2	TLN2		DCUN1D4	RHOBTB3	SYF2						AKR1B1		SH3BGRL3
			DNAJC4		SCN2A	OXTR	LMNB2	SERPINB1	SDSL	CD151		MCMBP	AMIGO2	PARN						FDXR		FLOT2
			TVP23B		CAV2	KCNJ15	RRAS2	CASP8	ABCC6	ITGB8		DCUN1D2	ARL8A	LARP4B						PRDX4		OSBPL8
			MAP6D1		GRIP1	ADCY5	MAPKAP1	LAIR1	NOMO3	KRT5		CDKN2D	VPS53	FARSB						TXNDC17		ITPR1
			DPY19L4		CLSTN1	INTS8	PDXP	SLAMF6	ATP8B1	CASP7		CUL2	RAB9A	HDDC2						NAMPT		SLC4A4
			DPY19L1		KLC1	ADCY1	TES	TLR5	NPC1	ITGAV		ATF6	RAB9B	RPS10						GSTM2		ENSA
			VWA7		PHYHIP	ETV3L	SSH1	CD24	SLC22A3	ITGA10		COMMD7	VPS41	EIF4E						NNT		ARPP19
			RNF175		CLSTN2	CNNM3	LIMK2	IL17RA	ARSJ	LAMB3		GABPA	RAB22A	RPL35						MPI		CDIPT
			FAM102B		ADAM11	PACSIN2	DUOX2	PVRL2	ABCG2	NPNT		MAFF	RAB20	EIF4E1B						GSTO1		CD9
			HIGD1C		SULT4A1	PLCH1	DUOX1	HAVCR2	NANS	JAM2		KLF5	RAB6B	TNPO1						CCS		CD81
			LINGO3		LGI4	RGS2	ARHGAP29	LRRC32	AMDHD2	ITGA9		DTL	KIF3B	EIF4G2						GCLC		TBC1D4
					LGI2	FAM163A	IQGAP2	CD14	PSAT1	LAMC1		WFS1	KLC2	RPS27L						MGST3		LAMTOR5
					EPS8L1	ADRA1D	INF2	LGALS9	PCYT1A	LAMB2		PRDM2	FAM174B	EIF2B3						BBOX1		CAMKK2
					SYT7	RGS22	MSN	ANXA5	ALDH9A1	VIM		EGLN1	CUX1	FAM32A						MGLL		GSK3A
					CASK	KCNJ3	ARPC1B	TNFSF9	HMGCR	JAM3		PITX1	MCHR1	MEX3C						ACSL3		AQP1
					NAPB	FAM126B	MYOM1	TNFRSF1B	PLIN5	ITGA11		SETD8	VAC14	SERBP1						LTA4H		CDK5
					CERCAM	DCDC2	TPM2	B7RP1	LPIN1	ADAM28		PITX2	EML2	DDX60L						CD38		PLCD3
					GJA5	DTD2	PSTPIP2	FGR	SREBF2	KCTD1		GADD45B	AGFG1	PRMT8						NT5C		CDV3
					BACE1	EFR3B	MYH14	SELPLG	CDK8	ANGPT1		GLIS3	GCC2	EXOSC2						ABHD14B		PI4KA
					CAMKK2	SOBP	NPHS1	MYD88	SLC52A3	F7		PMP22	RAB18	DOHH						PDXK		PLCB1
					NPY	OR7C1	MYO1C	ADORA3	HIPK4	GRB7		LMX1B	IFT27	BCCIP						CARM1		CPQ
					STX1B	ADCYAP1	CORO1C	TLR1	LPPR3	PYCR1		OGT	RUSC2	URB1						PXDN		MTDH
					STK39	HTR1E	ACTR2	IL27RA	ZDHHC5	PLAUR		AJUBA	TBC1D13	CARHSP1						NADK2		FSD1
					CACNA1E	HTR7	MYO5A	CD84	THRAP3	GGCX		TFAP2C	ARRDC2	RBM47						ERAP1		GALNT7
					CHRNB2	ADRA1B	MYL5	UBE2N	BCLAF1	CCDC80		TEAD3	SPCS3	LSM14B						CNDP2		SCRN1
					SYT5	PDCL	POTEE	MAP2K3	SLC7A4	ADAMTS9		TBX3	RAB3IL1	LSM14A						RNPEP		NCSTN
					STXBP5L	LPAR6	ZBED4	NCF2	PSPH	FNDC5		ATAD2	SGSM1	SNX20						PYCR2		PPP1R2
					SYT2	CHRM4	LRSAM1	EVI2B	DYRK1B	ACVRL1		SOX2	TBC1D20	ZFP36L2						PREP		RCAN1
					KCNQ2	VIPR1	LYPD5	LILRB3	HSD17B12	BMP6		CDKN1A	PGBD5	RPL36A						HDDC2		PDAP1
					GABRB3	CHRM3	STRBP	INPPL1	CDA	HAPLN3		ETS2	TMEM196	RPL22L1						RILPL1		CDC42EP4
					TMEM163	ART3	RIN1	RNASE6	CBSL	SMIM24		TEAD1	HPS5	BTF3L4						ATP2C1		THUMPD1
					ADAM23	ITPKC	RHOJ	IGSF6	ALDH3A2	EMP1		TEAD4	HPS6	GSPT1						FTL		CAP2
					STX2	LRRK1	PRKCZ	SASH3	APOL1	FRMD4B		ASCL1	GIMAP2	BTF3						GLOD4		TWF1
					RPH3A	ECE1	FCHSD2	FERMT3	MGST1	S100A4		KLF4	AGTPBP1	DDX59						HINT3		LCP1
					SYT1	TTC7B	CPAMD8	CSF3R	HEBP2	ANXA1		FOXA1	SYS1	FAM219A						ENOPH1		DBN1
					CHRNA4	TMEM132C	CAP2	CYTIP	STYX	S100A6		PJA1	NUDCD3	FARSA						DNPH1		FMNL2
					IGSF9B	TMEM150A	C20orf27	PARVG	PMEPA1	EMP3		SALL3	KIF9	THG1L						SERPINB1		COL1A1
					KCNMA1	RAMP1	LRBA	MARCO	ACSL5	S100A10		CAMTA2	RAP2C	LSM11						ACSL6		NES
					SLC6A3	ADM2	KRCC1	MAP4K2	ABCD3	ALCAM		HOXA5	NR2E3	SON						FHIT		FBLN1
					STX3	CALCRL	TMOD3	MAP3K1	AZGP1	S100A11		NIPBL	C5orf63	ADAP1						AKR7A2		COL1A2
					SNX4	SASH1	SORBS1	ALOX5AP	SPTLC2	HPX		SIX4	RASEF	ZNRF2						MMAA		COL3A1
					SCN8A	PKIA	PPP1R14A	LAT2	TASP1	STC2		IRX2	RAB40A	NUDT14						CBR1		ITGA7
					DNAJC5	MOSPD1	MYLK2	RGS18	KDSR	ZNF697		EN1	RAB15	MRPL55						PCBD1		VCAN
					MYADML2	MYT1	MYH7B	CORO1A	SGPP2	ADAMTSL1		SIX1	IFT52	ADAT1						UFC1		GPC1
					SYBU	GINM1	MYO6	GRAP	SMPD1	FLRT2		ALX4	RAB38	THUMPD1						DCTPP1		EDIL3
					CADPS	SMAP2	MYO18A	MPZL1	ST3GAL5	AEBP1		TWIST2	C2CD2	MKNK2						PADI2		GOPC
					SYT12	MEGF10	MYH15	DAPP1	GALNS	LRP2		SLC16A11	ARMC1	TOE1						PRPS1		PPP1R14A
					SCN1A	JAKMIP1	RDX	SRGN	SPTSSA	KLK5		GMDS	URM1	SMN2						UROD		NDRG1
					GOLIM4	RGS10	GOLPH3L	KLHL6	ORMDL2	CUBN		HIC1	IFT74	DCP1A						AMPD2		CD82
					SLC12A5	GARNL3	ENSA	NCF4	ORMDL1	PHEX		ASF1A	DENND5A	PAIP2B						NUDT16		PTGFRN
					SYT11	SERTM1	ARPP19	ARHGAP30	CERS6	CSRNP3		TBL1X	ACAP3	CLEC18B						AMPD3		AGRN
					RAB3B	KRT222	CNN1	SAMSN1	CYP46A1	DTNB		NMNAT2	DENND2D	FBXL2						HSD17B4		PPM1H
					PDYN	TMEM158	COTL1	HCLS1	GOLGA7B	LBP		BST1	DENND1C	MTG2						CYP2S1		PPM1E
					CLN8	HTR6	PKN2	DOK2	SMPD3	LRG1		FOXN3	GAS8	NUDT18						CMPK2		ARHGDIB
					CRYM	GPRASP1	ARHGDIG	GIMAP6	ELOVL1	CD109		CDC14A	KCNJ13	MEIG1						ALAD		S100A8
					NEFH	PAQR5	DOCK11	C1R	SPTLC3	SMAD9		CHD3	EYS	NT5DC1						ESD		CAMK4
					NEFM	GPRASP2	RHOQ	SFTPD	UGCG	ANGPT2		HES4	TTC8	SZRD1						GNPDA1		ATP2A2
					PTPN5	PLEKHG1	RHOV	RARRES2	CLU	SERPINF2		GLI1	CDHR1	GPR155						NAGK		ADCY9
					CDH4	COBLL1	PHACTR2	CST3	PNN	SPON2		TOPBP1	TOPORS	EFCC1						HP1BP3		ADCY1
					SYT16	PEAR1	PPP1R18	CASS4	PRPF38B	IGFBP3		KAT2B	BBS2	MAS1						MAOB		DOCK3
					SLC25A30	IKBIP	TRAK1	ZC3H12A	RXRB	PLAU		NADSYN1	SUSD4	GPR146						PLIN4		NCKIPSD
					TOP3B	RAB29	FAM131B	CYLD	CA8	MMP19		BRIP1	KIF26B	GDPD5						CPNE1		ARPC5
					RALYL	S1PR3	PAK6	RNF135	CA5B	ASTL		NHLH2	PBXIP1	NUDT4						CRAT		SEPT6
					KHDRBS2	BDKRB2	PREX1	USP4	CA2	MMP24		TERF2IP	TMEM39A	ABCF1						SIAE		KIAA1522
					PNPO	GAREML	DIAPH3	IKBKE	CA3	KRT19		CDKN3	NDFIP1	RNF14						BTD		NRBP1
					TPBG	SLC41A1	SYNPO2	BCL2	CA13	TMBIM1		JDP2	COG1	ZCCHC3						SLC30A9		TSC22D4
					CAMLG	ZFPL1	ARHGEF28	HK3	GGT7	PRX		FEN1	EXOC3L4	SPIN1						NUDT5		CA2
					APLP1	ARHGAP8	PARD3	SERPING1	TXNDC12	XPR1		SIRT7	BNC2	TMEM177						SLC39A10		ENPP2
					TH	UTS2B	RASIP1	AXL	CHAC1	SPON1		CHEK1	RAP2B	GRSF1						CYB5R3		GPR158
					TRPV4	IP6K3	PODXL	MAP4K4	MSRA	DIP2A		NNMT	KTN1	FASTKD1						LSS		MLC1
					NOS1	NABP1	DOCK3	PRLR	PRDX6	TFAP2B		SRF	HECW2	DPH6						POR		BCAN
					MOXD1	LMTK3	CYFIP1	LIFR	SLCO4A1	ZFYVE16		BCL11A	B9D1	PPP1R1C						HYI		ERLIN2
					SERP1	HEATR5A	PHLPP1	OSMR	ABCC1	PTHLH		HNMT	NEDD1	TCP11L1						HMGA1		HN1L
					TRPV6	INTS1	ARHGAP31	IFNGR2	SLC16A2	VASN		OGG1	CEP164	MPHOSPH6						UGDH		HN1
					MAPK8IP1	TMEM200C	SPINT2	IL13RA1	SLC15A2	SSPN		GLI2	PTPN21	CDKN2AIPNL						SOGA3		CDC42EP1
					MAP3K10	KREMEN2	SEMA3E	CNTFR	ABCC3	NELL1		GAS1	PLBD1	C2orf49						PTGR2		TMOD2
					BASP1	CCDC136	SEMA3D	IL5RA	ABCC4	PDGFC		PSME3	CPVL	CD302						NUDT14		ESYT2
					MC4R	CNKSR3	DOCK7	FPR1	SLC29A1	TNFAIP6		BAZ2A	GRTP1	CISD3						NUDT4		ESYT1
					SCNN1A	PTGFR	ARHGAP24	IL18RAP	ABCC2	FGF11		HDAC5	PRR22	ZFP36L1						PHYHD1		PITPNM1
					WNK1	ARL4D	DOK4	LAPTM4B	SLC22A10	FGFR4		HDAC3	MAPRE1	BNIPL						CYB5R2		KIAA0930
					SORL1	GPR173	ARHGAP33	TAB3	SMOX	FGF10		MEF2D	RAB32	VPS13B						PTPLB		PODXL
					C12orf29	MARCKSL1	TWF1	SH3BP5	THNSL1	TLL2		FHL2	REP15	CLK4						CLPTM1		MYO1B
					ACHE	ATP2C2	TMSB4X	TAB2	MTHFD2	OLFML3		MBD1	KATNBL1	SCARA3						SEPHS1		CD2AP
					DLGAP4	GPR64	FHDC1	TAB1	FABP1	TFPI		DNMT3A	EFCAB2	TEP1						SLC38A10		CLIC4
					SLC17A6	PODN	DIAPH2	DUSP16	SLC19A3	IGFBP5		WDR76	KATNB1	ASMTL						TCEAL3		SPAG9
					KCNF1	KCTD12	WASF1	TNFAIP2	RFK	SOST		HDAC9	HDHD2	METTL15						NFXL1		RAP1GAP2
					RNF112	TRABD2A	PFN2	TFEC	ATP8A2	CYGB		MLLT3	YIPF5	DCP1B								DIRAS2
					TPPP	GPR78	TAGLN2	TDP2	FLAD1	CD248		RAD21	PSD4	CGGBP1								RASGRF1
					SCAMP2	ABCA3	RAP1GAP	ALPK1	HPGD	SP7		HDAC11	SECTM1	DDX25								PLXNA4
					GRIK1	EXOC3L1	ABI3	RNF31	STS	MXRA8		RAD52	ARRDC4	ERI3								PITPNM2
					GRM5	OR2T8	RASAL1	PVRL1	MVP	GREM1		SNAI1	MCHR2	ZNHIT6								SLC44A2
					SLC6A13	OR7A5	TMEM135	CIRBP	ITFG1	SLC13A4		MEF2C	IMMP2L	MEX3D								GNA13
					PSD2	CLVS1	KPNA1	MS4A6A	GADL1	POMGNT1		WDHD1	KIF3C	PUS10								RGS7
					DLGAP3	CREG2	STARD10	TNFRSF11A	SLC18B1	ANXA3		ATOH7	RASGEF1A	NUDT5								RGS6
					CELF3	ZNF761	TJP2	MS4A4A	SLC6A17	SERPINA5		PSMD8	FAM155A	CAPRIN1								ADCYAP1R1
					HPCA	C1QL4	CNN3	TNIP2	HSD3B1	PNMA3		UBE2G1	CEP120	FN3K								PITPNM3
					CRH	SLC25A44	CLDN3	TRAF3IP2	DHRS11	ANXA11		UBE2E3	CNTLN	LRRC49								ADORA1
					LRFN2	PLEKHO2	COLEC12	ANXA4	SUMF2	ADTRP		FBXL7	NIN	SMG9								ARHGAP44
					OPCML	ADPRH	TMPRSS5	PELI2	SOAT1	NDST2		STAMBPL1	KIFC2	HUNK								TRIM2
					GRIN2B	CNNM1	BCAR3	IRAK3	MPLKIP	SLC45A1		NINJ1	CEP152	RTF1								MAGI3
					ELAVL3	C12orf42	SERTAD4	GRK6	ABCA12	ANTXR1		MMRN1	CEP135	WAC								PIR
					LRTM2		SERTAD1	GRK5	DHCR24	MFAP3		FZR1	HAUS2	EAF1								MOB4
					SLC6A5		FILIP1	PYDC1	ANKRD1	SMOC1		MCM4	PGBD2	DEDD								BAI1
					NLGN2		PREX2	MLKL	CHD9	LRP10		TDG	SPEF1	POP7								CDH10
					NLGN1		PKP3	MS4A14	MED13	KAZALD1		BTG2	DDRGK1	POP1								DPYSL4
					NLGN4X		CSRP1	TNFRSF12A	GLIPR1	VKORC1L1		NPAS4	PPP1R14C	PTAR1								TNC
					GPHN		GFRA1	LILRA2	G0S2	SHISA4		EGR1	RBBP8NL	TMEM208								PDLIM5
					GRIN2A		PTPRH	CARD8	NCOA1	PRRG3		TBL2	MIOS	ZNF117								NRN1
					SLC8A2		ARHGEF6	GSDMD	GUCY2F	DRP2		MAPK12	ATP6V1F	KIAA1841								ITPKB
					CELF4		RAPH1	CASP4	ACSL4	STEAP4		RPS6KA4	ATP6V0E1	MAMDC2								ABR
					CAMKV		RASA3	CASP5	FBXO8	KRT7		MAPKAPK2	CCDC115	LMBRD2								LEFTY1
					EPB41L1		ENDOD1	TMEM176A	PDE6D	DAG1		SP1	PHLDB2	TDRD3								LEFTY2
					KCND2		MYO10	TMEM176B	MOCS1	SGCD		MYOG	KIF21A	PNRC1								TRIO
					KCNJ4		OTOGL	EBI3	PDE1B	DTNA		FOSL2	KLHL23	ATAD3C								CDC42BPB
					CACNA1B		FBXO30	FCN1	FABP6	PDGFD		DUSP2	CRISPLD2	RANBP3L								PLXNB1
					HOMER1		ST6GAL2	ICAM5	AZIN1	NBL1		TEAD2	STK17B	NPM2								SCRN3
					AQP4		NIF3L1	LTA4H	LDLR	BMP5		BOC	KIF21B	SRSF12								RFTN1
					ELAVL4		CDC42BPG	PIK3AP1	GPRIN1	GREM2		DUSP8	FIGN	TVP23A								ZNF503
					SLITRK1		CDC42EP5	FPR2	C16orf54	MSTO1		DUSP10	RAB30	SWT1								ANKRD28
					CLVS2		PALLD	ACKR3	PLIN1	FKRP		MAX	WRAP73	HMP19								PPM1B
					CALY		ABLIM1	CFB	DHRS1	MMRN2		DUSP4	CCSAP	LEPROT								SRGAP3
					GRIA4		EPM2AIP1	IL1R2	CRYL1	ANTXR2		MEF2A	TBC1D16	ALG1L								DIRAS1
					LRRC4B		A2ML1	UNC93B1	AZIN2	ADAMTS19		ATF7	CTBS	PCBP3								RFTN2
					SHANK1		OCA2	S100A12	SIGMAR1	ADAMTS8		GTF2E2	RAB34	MEX3A								PLXDC2
					MAP2		LASP1	CLEC5A	HACL1	CCBE1		SMARCC1	RFX8	C6orf223								AKAP12
					GPM6B		FBXW9	TMEM119	ABHD5	THSD7A		RBM12	TRHDE	CYB561D1								MAP6D1
					PLP1		SPSB1	CNPY3	ACAD10	ADAMTS17		STAG2	DHRS7B	RPS6KL1								PPP1R14B
					STMN2		SH3TC1	SLC15A3	ACOX3	SULF2		ELF1	DUPD1	SERF2								SLC14A1
					SLC6A11		ARHGAP42	CLEC2B	HIBCH	KRT83		RASL12	MORN4	RWDD2B								PBXIP1
					HPCAL4		MRAS	CCDC122	HSD17B4	ZNF764		BACH1	PITPNC1	WDR47								KIAA1217
					ARHGEF9		SH3PXD2A	PROS1	PRPS1	GLT8D2		SIRT5	ZNF175	SH3D21								LZIC
					NEUROD6		ARHGAP32	LIMD2	JPH1	PTPRB		CBX7	CCDC69	SUSD1								ABCA2
					IL1RAPL2		NOX5	STAB1	PEX12	CHP1		PHC3	GEM	SOGA3								TTC39C
					CALB1		ELMO3	RBMS2	TMEM47	FBN3		CDKN2B	SCFD2									DKK3
					GABRG1		ARHGEF26	PODXL2	CRISPLD1	CPNE3		PHF19	EFCAB6									PLCL2
					SLC6A12		ABLIM3	CLEC4D	PLTP	SCGB3A1		SAMD1	HACE1									SIRPA
					LRRC8B		C2CD5	BTNL2	ASPH	CYYR1		ZNF395	TBC1D30									DFFA
					KRBOX4		ARHGEF35	SH2B2	TMEM198	SLC26A2		AEBP2	VASH2									POMGNT2
					SLC9A7		PLEKHG4B	GAB3	ACSL3	LRP4		ANAPC16	LRRN3									WDR13
					ATP1A2		ARHGEF40	VNN2	XDH	MGAT4A		L3MBTL3	PDZD8									C2orf88
					CCKBR		ARHGAP10	C7	PTGR1	PPIC		JARID2	IGSF1									CNNM1
					ATP1B1		KANK2	GSDMB	EPHX2	EDIL3		CDC26	GOLGB1									SCAI
					ATP1B3		BRAP	BOK	ME3	HS6ST2		ANAPC15	RFX2									AIF1L
					NES		NAV3	NMI	PPP1R37	ANGPTL2		ZMYND11	TMEM51									JAM2
					CLCN3		PCTP	METTL7B	PPM1N	CYB561D2		KLF6	SLAIN2
					RAB27A		KANK4	TAP1	RCN3	ANO5		PHF21B	ZNF445
					SEZ6L2		PDLIM1	AGBL3	CES1	PYCR2		FEM1C	CEP57
					ZNF500		KANK1	RBMS1	ALDH1L1	SLC22A17		SNAPC1	KIF12
					PDE4D		SLC9A9	CXADR	SLC43A2	ZAN		TAF8	SVEP1
					ELFN2		ZFAND3	FCN3	SLC6A15	ERRFI1		POLR2D	TMEM175
					ELAVL2		ARPP21	SCIN	FBXO42	FGFRL1		TAF5	TMEM229B
					PANX1		SORBS2	MASP1	LPCAT2	RHBDF2		ZNF143	RFX3
					SSTR2		GPR125	AGBL4	ZCCHC24	RNF165		SNAPC2	ERAP2
					KCNH4		CCDC102A	SH3RF1	PDE4A	FREM1		THAP2	SLC35F2
					SNCG		PAQR6	C1orf162	PLD1	ZNF280B		UBE2J1	TBC1D9
					SV2C		CAPN2	VNN3	NT5C2	NHSL1		DBF4	TBC1D9B
					NTNG1		MPP1	MS4A7	CES2	FBLN7		HHIP	GMCL1
					OTOS		RALGPS1	NRK	RUNDC3B	GRAMD1C		MOV10	CCDC8
					MAP6		DOCK6	F2RL1	NIT1	TMEM87B		MGMT	PGPEP1L
					SRCIN1		PPHLN1	DEFB1	FMO1	ZNF251		PAX8	DENND4A
					ZNF853		CCDC88B	BCL2L2	SULT1B1	SCUBE1		RREB1	POU6F1
					SCG3		ZBTB1	BMF	DPYD	FAM43A		KLF3	SCAF1
					PCSK2		ABCA8	BCL2L14	VLDLR	CCDC177		DACH1	NYAP1
					NSG1		TMPO	TGM3	LPA	SUSD5		TLE3	SPATA6
					PTPRN2		CMYA5	NCR3LG1	DIO3	DUSP15		MSX1	PCYOX1L
					VGF		LRRC3	EDA2R	CARNS1	AHNAK2		PAX3	SMCHD1
					PCSK1		DDIT4L	CARD6	FBXO16	TGFBR3L		EYA2	AFAP1L1
					IQSEC3		FIBCD1	TNIP3	MSMO1	LETMD1		CEBPD	ARL6IP6
					REEP1		FBXW2	SLAMF8	ADH1B	C10orf105		TSC22D3	FIBP
					KIF1A		LRCH2	CHID1	SDR16C5			NR2F1	RUFY2
					GRIK2		CLDN16	SLC14A1	CYP39A1			ANKRD22	RFX4
					INA		CLDN15	EDA	APCDD1			HOXB7	POGK
					KIF5C		VILL	PTAFR	AHRR			TBX1	AGAP3
					LHFPL4		SH2D4A	SIGLEC14	CDS1			ATRX	GOLGA8B
					CDK5R1		PHACTR1	CSTA	ALDH6A1			PTPRE	TMED4
					SH2D7		MBLAC2	SOCS4	ACAT2			CHD7	ERGIC1
					PCP4		SHF	CBLB	AK4			KLF7	FAM180B
					AGAP10		SLC5A3	IKZF4	AHCYL2			HUS1	TTC38
					KCNJ10		SLC2A13	IKZF5	DERA			SETD5	S100A16
					NRGN		CDCA4	NWD1	AHCYL1			PRKX	SERP2
					ERC2		JMY	CARD10	SVOPL			ARID5A	KLHL35
					DDC		LURAP1	IL1RL2	SLC16A9			TCF7L1	HECTD2
					GDNF		SLC44A3	GAREM	ATP11B			SMARCD1	WDR86
					GRM8		TMPRSS13	S100A7	ALDH2			CAMK4	TTC23
					GJD2		GLB1L2	SPATA2L	ACOT7			ANKRD52	PLEKHD1
					CHRNB4		MIER3	TNFRSF10C	UCK2			MAML2	KIAA0247
					CHRNA2		CCDC85C	TNFRSF10D	MSRB3			CDCA5	MAP7D2
					GRIN2D		ST18	CD164	CAD			SYCP2	NIPAL2
					LRRTM2		APOL6	LILRA5	LPCAT4			MCM7	PI16
					GRIK3		C9orf152	FCAMR	DGKI			BCORL1	RUSC1
					PPFIA2		OVOL2	TAP2	CEPT1			VGLL3	SLC38A10
					ITM2B		PCDH9	CD177	INSIG2			SP3	C1orf233
					SORCS1		VSIG1	OLFML2A	ACY1			PHF6	LRRC37B
					MAPK8IP2		NEBL	LYZL4	BDH1			CUL4B	C11orf87
					TAGLN3		MYBPC1	SAMD10	ACSF2			POLA1	NIPAL3
					APLP2		DUSP13	IL15RA	QPCT			UHRF1	ST7L
					SEZ6		C1orf94	CLEC1A	MYADM			TCEAL1	SAMD11
					LRFN3		SLC37A3	DEDD2	TMEM30A			TCEAL4	FAM177B
					MID1IP1		ZNF428	RNASET2	ATP8B3			TRIM27	KLHL14
					GPM6A		ZNF48	PRG2	ATP10D			WDR48	ZNF69
					RAB3D		C19orf33	SIGLEC8	ATP10B			USP13	ZNF786
					UNC79		IL17REL	SERPINB9	ATP11C			SNAI2	ZNF558
					SYTL4		ARHGAP18	ST6GALNAC3	BTBD3			MIB1	TMEM170A
					TTC9B		SERTAD3	LONRF3	ALOX12B			STK38	ZNF528
					SYTL5		CORO2B	CPPED1	FAAH			MGA	C15orf40
					SYT15		L1TD1		SMOC2			MXD1
					BRSK1		LRRN4CL		APOD			ZMYND8
					RIMBP2		LRRC14B		SLC27A4			COPS8
					CADM4		XIRP2		NPC1L1			COPS7A
					CADM3		PAQR9		SLC27A2			CHRAC1
					EPB41L3		TRIM58		DBI			BRWD1
					GLDN		LOC388849		NPC2			POU4F1
					PCDH17		DMKN		KMO			NEUROG2
					PCDH1		LRRC69		MYLIP			SOX1
					CNTNAP2		MUSTN1		PLIN4			NR4A2
					FGF14				AUH			MAB21L2
					PON2				MECR			SAP30L
					STOM				CEP68			LEFTY1
					CACNA1H				SLC16A1			SRPX2
					CACNA1G				PHLDA1			TLE2
					NAV1				AGMO			EGFL7
					KCNB2				ZC2HC1B			TFPT
					TXLNB				C19orf48			JADE3
					GRIN3A				SPNS2			PLEKHF1
					KHDRBS3				ENTPD6			NADK
					CDKL5				DIXDC1			SIX6
					RBM3				POU2F3			HOXB5
					LPHN2				BZW2			LHX1
					CAMK2D				KIAA1045			HOXB2
					AKAP6				ENTPD4			HOXD10
					NEGR1				GMPR			LCOR
					NECAB2				AK3			HOXD11
					CDH23				ABHD4			ZIC2
					GJB6				ZC3H12C			ID1
					TMIE				TMEM63B			SKIL
					CNTN1				SLC22A15			TGIF1
					SVOP				MBOAT7			TGIF2
					PIEZO1				GLTPD2			CREB3L1
					KCNS1				TMC4			POU4F2
					ANO6				GPR85			QSOX1
					C1QL3				DDHD2			PRMT6
					CALHM1				TPRA1			PTCH1
					P2RX3				TMX3			TOB2
					GJD3				PXDC1			MIXL1
					MAGI2				ELOVL6			MYPOP
					FXYD3				FBXL12			ACTL6A
					ASIC1				BAHCC1			TMEFF2
					KCNK3				SLC35F1			TAF9B
					HCN2				TMCO6			NPPA
					PIEZO2				SEC14L5			SOX5
					STOML1				ALG1			REST
					KCNN4				CSDC2			MECOM
					TRPV2				CEACAM19			PRKD3
					ELK3				ACSS3			RBL1
					VWC2				TRDN			NR2E1
					PKDCC				GFPT2			FRMD6
					NTM				SC5D			VENTX
					CLSTN3				AGPAT1			HMGA2
					TMX1				AACS			CAMK1D
					KCNE4				PEX6			FLI1
					ECEL1				ZCCHC9			RCC1
					PRSS16				FMO5			LYL1
					SLC4A10				GATM			RUNX1
					SPHKAP				AATK			CREM
					CDH9				CCDC3			CEBPG
					CDH6				RTN4IP1			CBFA2T3
					DLGAP2				TMEM243			RUNX1T1
					FBXO40				ACP2			CENPV
					CDH10				DCTPP1			DTX4
					CDH8				XKR4			NEURL1
					ASTN2				SLC23A3			FOXF1
					CDH13				TRIM36			EVC
					CDH20				TMEM234			NKX6-1
					LRRC4				MTHFSD			LHX5
					DCHS1				PLA1A			DISP1
					VEPH1				PNPLA8			SAP30
					ELMOD1				ARHGAP28			TSHZ3
					CYSTM1				MTBP			EVC2
					MAP4				ASNSD1			SMO
					PPP1R17				ZDHHC2			DMRT2
					AGAP2				FGD6			NKX6-2
					OSBPL11				ALDH1B1			GPR161
					RGS7BP				PLD5			NEK2
					KCNK1				TSPAN15			PMS2
					SLC24A2				NRIP3			SLC2A14
					PKD1				NDNF			LIN28B
					AKAP12				HGSNAT			MXI1
					LENG9				ERICH1			OTUD3
					RASGRF2				RNF182			USP24
					ADD3				SLC22A23			USP46
					SOWAHB				ZNF596			HMGA1
					ZNF536				DPP9			CHAF1A
					KCNT2				MTR			TSPYL5
					MBNL3				PREPL			EFCAB13
					LONRF2				PRCP			PHF21A
					SNX19				ZNF664			MORF4L2
					ZNF280D				STMN3			FANCE
					MRAP2				FADS6			FAN1
					DCLK1				BDH2			FANCA
					SLC10A4				CCNC			FRYL
					TINAGL1				MED14			MOB3C
					ATL3				MED21			STK38L
					NDRG4				MTHFD1L			ZFP28
					REEP4				POLR2J3			STK25
					HOMER3				PLPPR1			SAV1
					C1orf198				GPR108			MOB3A
					LRRC61				TMEM181			CAB39
					FAT3				C2orf42			MOB4
					CTNND2				UBALD2			FCGBP
					LRRN1				NAT8L			CDCA7
					MARK1				SLC25A40			DONSON
					NRN1				DPP8			MDFI
					NPTXR				SLC16A8			CBFA2T2
					SCAMP1				SLC43A3			ZIC5
					NALCN				APEH			ZNF707
					IGIP				RIMKLA			OTX1
					ANO3				ACOT4			AJAP1
					C2orf80				PCDH18			LMO1
					HCN3				PTTG1IP			HAND1
					KCNK4				ABHD15			SOX21
					KCNC4				SFT2D2			SLC7A14
					SNX12				TPBGL			TNFAIP8
					RIT1				ABCA5			TUSC2
					TENM4				NIPAL4			CTDSP1
					CRHBP				PCDH20			CTDSPL
					TMEM130				MTHFD2L			ATXN7
					DPYSL4				SMPDL3A			PRRG4
					CEND1				SLC51B			PHLDA3
					TRPC5				ABHD12B			PLEKHB2
					GABRG3				HSD11B2			ARHGAP20
					GRIPAP1				FAM72B			ZNF516
					MDGA2				FAM110C			PRDM8
					GABRR2				GPR22			ELF4
					DPYSL5				MCC			ASB6
					PTPRT				GPR68			HMGN2
					PTPRD				BTN2A1			ZHX3
					ANKRD35				BEND7			STOX1
					KLHL1				ANKRD9			DCAF6
					TTYH1				ANKRD33B			OSR2
					EMILIN2				ZNF256			PAX9
					CLIC2				TATDN2			HOXB3
					GALR1				SLC4A7			FOXD1
					SLC44A5				FLYWCH1			TAF3
					SLC24A3				ZDHHC22			FOXF2
					RTP1				LDLRAD4			DDIT4
					GOLT1A				FAR2			CAND2
					CEP104				EID2			NFATC4
					CCDC169				LRRC29			ATF1
					CNTNAP3				SCOC			ETV5
					CNTNAP5				AKR1C2			INSM1
					CNTNAP3B				CRYBG3			MSC
					CNTN6				CMBL			MDFIC
					PNKD				GPR123			ID4
					LRRC55				GPR61			ARNT2
					GSG1L				HERPUD2			KRT86
					FAM189A2				GPR4			MSI2
					TMEM200A				SLFN5			FOXC1
					PRR18				TSTD1			NR2F2
					NOVA1				ZBTB5			HES6
					LHFPL2				PLD6			RASSF8
					PTPN9				KIAA1549L			KRT31
					CPZ				PRSS27			HOXC12
					L1CAM				NCOA7			KRT84
					FAM20A				PHYHD1			RNPEPL1
					ADD2				PTCHD4			ZNF467
					KCNS3				ZFAND2A			RASGEF1B
					C3orf52				MAP7D3			KLF15
					RASGEF1C				TP53I11			FBXL19
					AKAP5				ZNF554			FBXO9
					CAMK2N2				SLC17A5			ZNF652
					NELL2				QRFPR			DPF1
					CLIC1				CCDC137			RGCC
					LYNX1				FAM111A			VSX2
					WSCD1				FAM72A			BARX1
					CATSPER2				OLAH			TRPS1
					TRPM3				ZNF324B			FOXA3
					TRPM2				ZBTB34			MNX1
					MCOLN3				MSANTD1			PEA15
					NKAIN2				NBPF19			AURKC
					KCNK10				OGFRL1			CDK16
					HP1BP3				C22orf39			PPM1J
					KCNK6				C2orf16			MLX
					DPP10							ZNF92
					FXYD7							FOXD2
					SRRM4							TP53BP2
					GPRIN2							NUMBL
					MAN1A2							MID2
					C19orf54							LMO3
					KCNK15							OSR1
					KCNAB1							CCNG1
					KAZN							TFF3
					NCAM2							SPDEF
					FXYD5							GATA5
					LRRC73							HES7
					CLCNKA							STK3
					NRSN2							TRPC4AP
					KCNIP1							WDTC1
					SCRG1							DCAF16
					SLC4A8							DCAF4
					LRRTM3							MFNG
					SYDE1							SH3D19
					NXPH4							SCRN3
					NXPH2							ING4
					MDGA1							NR2C1
					NXPH3							ZBTB38
					MPP2							BRD9
					FAM107A							BRD8
					KIAA1958							PHF10
					RNF141							SPDYE3
					SAPCD2							LMO4
					GABRE							BCL6B
					OLFM1							MSL1
					KIRREL3							MEAF6
					CGREF1							ANP32E
					TECTA							CCNY
					NKAIN1							CKAP2
					HCRTR1							LIG3
					IGFBPL1							MBD2
					ZCCHC12							CDK2AP1
					VWDE							HINFP
					NPY2R							POU3F3
					ZNF540							UBE2G2
					TENM3							OXR1
					CLEC2L							SPSB4
					CALN1							NUPR1
					PCP4L1							SLC16A14
					IRGQ							NUAK1
					RNF207							TMEM127
					PSD3							NHEJ1
					LRRC26							SIRPB2
					CD99L2							TOX
					PNMA2							ASB1
					TMEM44							BRWD3
					ZNF385B							ZNF24
					PDZD7							ZNF667
					PLXDC2							TMEM156
					KCTD4							ZWILCH
					NETO2							NOL4
					RELL2							GSX1
					ATRNL1							ZBTB20
					GPR158							BHLHE23
					FRMPD2							CDKN2C
					C12orf76							RASSF6
					ABRA							HIF3A
					CCDC60							WWC2
					TOR1AIP2							ATXN7L1
					BAIAP3							MID1
					LBX2							CTDSP2
					STAC2							ATOH8
					TOR4A							MMEL1
					SMAGP							KLF13
					WDR72							EID1
					FHOD3							KDM4C
					EPS8L2							ATAT1
					TMEM241							CTTNBP2NL
					ZNF562							SP140L
												MPZL2
												NUTM2A
												ZC3H7B
												HMGN5
												ZNF532
												LRRC41
												ASB16
												NPAS3
												MCF2L2
												TSHZ1
												ERCC6L2
												HLX
												BAALC
												RANBP17
												PYGO1
												SOX13
												MAMSTR
												RNF10
												OTP
												PPP6R3
												HIPK3
												MTFR2
												GPRIN3
												TMEM100
												DYRK2
												ZNF420
												TP53INP1
												LYRM9
												ZNF512B
												ZNF860
												HMCN1
												VWA5A
												HMGN3
												ONECUT2
												SOX15
												UBE2F
												HMGN1
												RLIM
												RNF181
												BEX5
												RASSF3
												C9orf50
												HMCN2
												CSRNP1
												FAXC
												SLC23A2
												ZMIZ1
												ENHO
												NHLRC2
												AMN1
												LUZP2
												ZNF582
												TRIM4
												BTBD7
												OLFML1
												TESC
												PRSS56
												HMX1
												JADE2
												TCEAL7
												RNF187
												SLC16A4
												ARMC12
												FAM114A1
												RERE
												SIM2
												LBH
												SAP25
												CIR1
												ABCC12
												SH2D5
												MTMR10
												TMEM54
												BNC1
												RASSF7
												TCEAL8
												FSIP2
												SLC35E3
												ZNF8
												LYG1
												RASSF4
												TTC34
												BEX4
												TCEAL5
												ZBTB10
												TMEM139
												WDR88
												RDM1
												DLK2
												FAM181B
												CCDC33
												BEX2
												ZBTB45
												MEIS3
												ZNF592
												SPRN
												ACBD7
												SCML1
