# Supplementary material for: The Big Picture of Neurodegeneration: A Meta Study to Extract the Essential Evidence on Neurodegenerative Diseases in a Network-Based Approach
Source: Front Aging Neurosci. 2022 Jun 27;14:866886. doi: 10.3389/fnagi.2022.866886 (PMC9271745; doi:10.3389/fnagi.2022.866886)
Supplement: Supplementary file 2 [file Table_2.xlsx]

## Sheet: Tests and calculations
		AD DEG - AD Prot	AD DEG - AD SNP	AD DEG - AD Meth	AD Prot - AD SNP	AD Prot - AD Meth	AD Meth - AD SNP
n_total	Gene Symbol	19207	19207	19207	19207	19207	19207
success_total	diffExp	14724	14724	14724	1964	1964	1226
n_sample		1964	565	1226	565	1226	565
success_sample		1906	497	1099	89	175	65
	Expected	1505.59	433.126	939.846	57.7737	125.364	36.0645
	p-val	0	1.60427e-12	0	1.3292e-05	1.54345e-06	1.39835e-06
	Variance	315.495	98.125	205.373	50.343	105.367	32.771
	std	17.7622	9.9058	14.3308	7.09528	10.2648	5.72459
	effect size	22.5426	6.44809	11.1057	4.40099	4.83556	5.0546
		PD DEG - PD Prot	PD DEG - PD SNP	PD DEG - PD Meth	PD Prot - PD SNP	PD Prot - PD Meth	PD Meth - PD SNP
n_total	Gene Symbol	19207	19207	19207	19207	19207	19207
success_total	diffExp	4832	4832	4832	436	436	1310
n_sample	gesamt	436	310	1310	310	1310	310
success_sample	overlap	198	102	527	6	43	31
	Expected	109.687	77.9882	329.563	7.03702	29.7371	21.1433
	p-val	0	0.00081809	0	0.558795	0.00597263	0.0126931
	Variance	80.2329	57.4293	229.842	6.76663	27.0813	19.3843
	std	8.95728	7.57821	15.1606	2.60127	5.20397	4.40276
	effect size	9.85939	3.16853	13.0231	-0.398658	2.54862	2.23875
		ALS DEG - ALS Prot	ALS DEG - ALS SNP	ALS DEG - ALS Meth	ALS Prot - ALS SNP	ALS Prot - ALS Meth	ALS Meth - ALS SNP
n_total	Gene Symbol	19207	19207	19207	19207	19207	19207
success_total	diffExp	902	902	902	1779	1779	61
n_sample	gesamt	1779	211	61	211	61	211
success_sample	overlap	180	11	1	32	6	1
	Expected	83.5455	9.90899	2.86468	19.5433	5.64997	0.67012
	p-val	0	0.289184	0.787459	0.0019702	0.334651	0.144669
	Variance	72.251	9.34039	2.72162	17.5393	5.11064	0.660688
	std	8.50006	3.0562	1.64973	4.18799	2.26067	0.812827
	effect size	11.3475	0.356981	-1.13029	2.97437	0.154834	0.405842
		HD DEG - HD Prot	HD DEG - HD SNP	HD DEG - HD Meth	HD Prot - HD SNP	HD Prot - HD Meth	HD Meth - HD SNP
n_total	Gene Symbol	19207	19207	19207	19207	19207	19207
success_total	diffExp	4260	4260	4260	1422	1422	885
n_sample	gesamt	1422	35	885	35	885	35
success_sample	overlap	470	7	254	2	101	0
	Expected	315.391	7.76279	196.288	2.59124	65.5214	1.61269
	p-val	0	0.527381	1.38302e-06	0.485206	4.60099e-06	0.808435
	Variance	227.28	6.03036	145.722	2.39515	57.878	1.53566
	std	15.0758	2.45568	12.0715	1.54763	7.60776	1.23922
	effect size	10.2554	-0.310625	4.78086	-0.382032	4.66347	-1.30138
	p-val	DEG-Prot	DEG-SNP	DEG-Meth	Prot-SNP	Prot-Meth	Meth-SNP
	AD	0	1.60427e-12	0	1.3292e-05	1.54345e-06	1.39835e-06
	PD	0	0.00081809	0	0.558795	0.00597263	0.0126931
	ALS	0	0.289184	0.787459	0.0019702	0.334651	0.144669
	HD	0	0.527381	1.38302e-06	0.485206	4.60099e-06	0.808435
		<0.05
	effect size	DEG-Prot	DEG-SNP	DEG-Meth	Prot-SNP	Prot-Meth	Meth-SNP
	AD	22.5426	6.44809	11.1057	4.40099	4.83556	5.0546
	PD	9.85939	3.16853	13.0231	-0.398658	2.54862	2.23875
	ALS	11.3475	0.356981	-1.13029	2.97437	0.154834	0.405842
	HD	10.2554	-0.310625	4.78086	-0.382032	4.66347	-1.30138

## Sheet: Summary Table
		DEG-Prot		DEG-SNP		DEG-Meth		Prot-SNP		Prot-Meth		Meth-SNP
		p-value	effect size	p-value	effect size	p-value	effect size	p-value	effect size	p-value	effect size	p-value	effect size
	AD	0	22.5426	1.60427e-12	6.44809	0	11.1057	1.3292e-05	4.40099	1.54345e-06	4.83556	1.39835e-06	5.0546
	PD	0	9.85939	0.00081809	3.16853	0	13.0231	0.558795	-0.398658	0.00597263	2.54862	0.0126931	2.23875
	ALS	0	11.3475	0.289184	0.356981	0.787459	-1.13029	0.0019702	2.97437	0.334651	0.154834	0.144669	0.405842
	HD	0	10.2554	0.527381	-0.310625	1.38302e-06	4.78086	0.485206	-0.382032	4.60099e-06	4.66347	0.808435	-1.30138
