# Supplementary material for: The Big Picture of Neurodegeneration: A Meta Study to Extract the Essential Evidence on Neurodegenerative Diseases in a Network-Based Approach
Source: Front Aging Neurosci. 2022 Jun 27;14:866886. doi: 10.3389/fnagi.2022.866886 (PMC9271745; doi:10.3389/fnagi.2022.866886)
Supplement: Supplementary file 3 [file Table_3.XLSX]

## Sheet: Hallmarks
Observed per layer per NDD
	Hallmark	AD_SNP	AD_DEG	AD_Prot	AD_Meth	PD_SNP	PD_DEG	PD_Prot	PD_Meth	ALS_DEG	ALS_Prot	HD_DEG	HD_Prot	HD_Meth	Total	Proportion
	CellCycle	3	9	4	5	1	6	1	7	4	3	2	3	8	56	0.153425
	Autophagy	3	9	3	1	0	4	4	5	3	5	4	2	3	46	0.126027
	Dev,Matrix	5	11	4	13	4	7	2	13	3	4	6	3	5	80	0.219178
	Transport	7	8	6	13	8	8	4	11	2	4	6	4	7	88	0.241096
	Immune	4	3	3	3	0	3	0	0	4	1	2	1	4	28	0.0767123
	Metabolic	2	9	10	5	3	6	7	4	3	4	6	4	4	67	0.183562
	Total	24	49	30	40	16	34	18	40	19	21	26	17	31	365
																					Chi-Square
Observed per NDD	Hallmark	AD	PD	ALS	HD	Total	Prob			Expected per NDD			Hallmark	AD	PD	ALS	HD	Total	Prob		across NDDs
	CellCycle	21	15	7	13	56	0.153425						CellCycle	21.9397	16.5699	6.13699	11.3534	56	0.153425		0.738255
	Autophagy	16	13	8	9	46	0.126027						Autophagy	18.0219	13.611	5.0411	9.32603	46	0.126027		n.s.
	Dev,Matrix	33	26	7	14	80	0.219178						Dev,Matrix	31.3425	23.6712	8.76712	16.2192	80	0.219178
	Transport	34	31	6	17	88	0.241096						Transport	34.4767	26.0384	9.64384	17.8411	88	0.241096
	Immune	13	3	5	7	28	0.0767123						Immune	10.9699	8.28493	3.06849	5.67671	28	0.0767123
	Metabolic	26	20	7	14	67	0.183562						Metabolic	26.2493	19.8247	7.34247	13.5836	67	0.183562
	Total	143	108	40	74	365	1						Total	143	108	40	74	365
																					Chi-Square
Observed per omics-layer	Hallmark	SNP	DEG	Prot	Meth	Total	Prob			Expected per omics-layer			Hallmark	SNP	DEG	Prot	Meth	Total	Prob		across omics-layers
	CellCycle	4	21	11	20	56	0.153425						CellCycle	6.13699	19.6384	13.1945	17.0301	56	0.153425		0.0421199
	Autophagy	3	20	14	9	46	0.126027						Autophagy	5.0411	16.1315	10.8384	13.989	46	0.126027		significant
	Dev,Matrix	9	27	13	31	80	0.219178						Dev,Matrix	8.76712	28.0548	18.8493	24.3288	80	0.219178
	Transport	15	24	18	31	88	0.241096						Transport	9.64384	30.8603	20.7342	26.7616	88	0.241096
	Immune	4	12	5	7	28	0.0767123						Immune	3.06849	9.81918	6.59726	8.51507	28	0.0767123
	Metabolic	5	24	25	13	67	0.183562						Metabolic	7.34247	23.4959	15.7863	20.3753	67	0.183562
	Total	40	128	86	111	365	1						Total	40	128	86	111	365

## Sheet: Low-Level Terms
		Low-Level Term	AD_SNP	AD_DEG	AD_Prot	AD_Meth	PD_SNP	PD_DEG	PD_Prot	PD_Meth	ALS_DEG	ALS_Prot	HD_DEG	HD_Prot	HD_Meth	Total	Proportion
	Cell Cycle	Regulation of cell cycle	0	1	0	1	0	0	0	1	1	0	0	0	1	5	0.0136986
		Spindle apparatus	0	1	0	0	0	0	0	0	0	0	0	0	0	1	0.00273973
		DNA repair	1	1	0	1	0	0	0	0	0	0	0	0	1	4	0.0109589
		Transcription	0	1	0	1	1	1	0	2	1	0	0	0	1	8	0.0219178
		RNA modification (degradation, processing, transport)	1	1	1	1	0	1	0	1	0	1	1	1	1	10	0.0273973
		Spliceosome	0	1	1	0	0	1	0	1	0	1	0	1	1	7	0.0191781
		Translation	0	1	1	1	0	2	1	1	1	1	1	1	1	12	0.0328767
		Mitochondrial translation	0	1	1	0	0	0	0	0	0	0	0	0	1	3	0.00821918
		Chromatin (org., binding, modification)	1	1	0	0	0	1	0	1	1	0	0	0	1	6	0.0164384
		Total per hallmark	3	9	4	5	1	6	1	7	4	3	2	3	8	56	0.153425
	Autophagy and Apoptosis	autophagic process	1	1	0	0	0	1	0	1	1	1	1	0	0	7	0.0191781
		chaperone mediated process	0	1	1	0	0	1	1	0	1	0	1	1	0	7	0.0191781
		proteolysis	1	1	0	0	0	1	0	1	0	1	0	0	0	5	0.0136986
		ubiquitinylation	0	1	0	0	0	1	0	1	0	1	1	0	1	6	0.0164384
		proteasome	0	1	1	0	0	0	1	0	0	1	0	1	1	6	0.0164384
		stress response	1	1	0	0	0	0	1	0	0	0	0	0	0	3	0.00821918
		apoptotic process	0	1	0	0	0	0	0	1	1	0	1	0	1	5	0.0136986
		mTOR signaling pathway	0	1	1	1	0	0	1	1	0	1	0	0	0	6	0.0164384
		NfkB signaling pathway	0	1	0	0	0	0	0	0	0	0	0	0	0	1	0.00273973
		Total per hallmark	3	9	3	1	0	4	4	5	3	5	4	2	3	46	0.126027
	ECM Organization and Development	ECM- and cytoskeleton organisation	2	1	1	2	1	1	1	2	0	2	0	0	2	15	0.0410959
		Actin cytoskeleton	0	1	1	0	0	1	1	0	1	1	1	1	0	8	0.0219178
		Collagen cytoskeleton	0	1	0	1	0	1	0	0	1	0	1	0	0	5	0.0136986
		Keratin cytoskeleton	0	0	0	0	0	0	0	0	0	0	0	1	0	1	0.00273973
		Cilium	0	1	0	1	1	1	0	1	0	0	0	0	0	5	0.0136986
		Cell adhesion	1	1	1	1	0	1	0	2	0	0	1	1	0	9	0.0246575
		Focal adhesion	0	1	0	1	0	0	0	0	0	0	0	0	0	2	0.00547945
		Cell junction	0	0	0	0	0	0	0	1	0	0	0	0	0	1	0.00273973
		Cell migration (along microtubules)	0	0	0	1	0	1	0	1	0	0	0	0	1	4	0.0109589
		Cell differentiation and growth (f.i. neuron, axon, dendrite, organelle)	1	2	0	3	0	0	0	1	0	1	2	0	1	11	0.030137
		Localization (cellular, of protein…)	0	1	0	0	0	0	0	1	0	0	0	0	1	3	0.00821918
		Organ development (brain, muscle, heart, bone, blood vessels)	1	1	1	1	1	0	0	2	1	0	0	0	0	8	0.0219178
		Early development (embryogenesis and cell fate commitment)	0	1	0	2	1	1	0	2	0	0	1	0	0	8	0.0219178
		Total per hallmark	5	11	4	13	4	7	2	13	3	4	6	3	5	80	0.219178
	Signal Transduction / Transport	Cell communication	1	0	1	2	2	1	0	1	1	1	1	0	2	13	0.0356164
		Neuronal signaling	0	1	0	0	0	0	1	0	0	0	0	0	0	2	0.00547945
		Synapsis	2	1	1	2	1	1	1	2	0	0	1	1	0	13	0.0356164
		Ion channel	0	0	0	1	0	0	0	0	0	0	1	0	1	3	0.00821918
		Voltage-gated channel	1	1	0	2	0	1	0	1	0	0	0	0	1	7	0.0191781
		Neurotransmitter secretion	0	1	1	0	1	0	0	0	0	0	1	1	0	5	0.0136986
		SNARE binding	0	1	1	0	1	1	0	1	0	1	0	1	0	7	0.0191781
		Receptor activity (both neurons, normal cells)	2	0	0	1	0	0	0	1	0	0	0	0	0	4	0.0109589
		Receptor recycling	0	0	1	0	0	0	1	0	0	0	0	0	0	2	0.00547945
		Axonal transport	0	0	0	0	0	0	0	2	0	0	0	0	1	3	0.00821918
		Vesicle (exo- endocytosis, clathrin coat, extracellular exosome)	0	1	1	3	2	2	1	1	0	2	1	1	0	15	0.0410959
		Transmembranal transport (small molecules, z.B. AA)	0	1	0	1	1	1	0	1	0	0	1	0	0	6	0.0164384
		Trans-Golgi-Network (retrograde)	0	0	0	1	0	1	0	0	1	0	0	0	1	4	0.0109589
		ER to Golgi transport (anterograde)	0	1	0	0	0	0	0	1	0	0	0	0	0	2	0.00547945
		(Cardiac) muscle action potential	1	0	0	0	0	0	0	0	0	0	0	0	1	2	0.00547945
		Total per hallmark	7	8	6	13	8	8	4	11	2	4	6	4	7	88	0.241096
	Immune System	immune response	0	0	0	1	0	1	0	0	1	0	0	0	1	4	0.0109589
		defense response to other organisms	1	1	0	0	0	1	0	0	1	0	0	0	1	5	0.0136986
		cytokine	1	0	0	1	0	0	0	0	0	0	0	0	1	3	0.00821918
		interferon	1	0	0	1	0	1	0	0	1	0	1	0	1	6	0.0164384
		complement and coagulation cascade	0	1	1	0	0	0	0	0	1	1	1	1	0	6	0.0164384
		inflammation	0	1	1	0	0	0	0	0	0	0	0	0	0	2	0.00547945
		leukocyte activation	1	0	1	0	0	0	0	0	0	0	0	0	0	2	0.00547945
		Total per hallmark	4	3	3	3	0	3	0	0	4	1	2	1	4	28	0.0767123
	Metabolic Processes	Lipid	0	1	0	1	0	0	0	2	0	0	1	0	0	5	0.0136986
		Cholesterol	1	0	0	1	1	0	0	0	0	0	1	0	0	4	0.0109589
		Sphingolipid	0	1	0	0	0	1	0	1	0	0	0	0	0	3	0.00821918
		Fatty acid oxidation (Mito)	0	0	1	1	0	0	1	0	0	0	1	1	1	6	0.0164384
		Carboxylic acid (Mito)	0	0	1	0	0	0	0	0	1	0	0	0	1	3	0.00821918
		Lipoprotein	1	0	1	0	0	0	0	0	0	1	0	1	0	4	0.0109589
		Protein	0	0	0	0	0	0	0	0	1	0	0	0	0	1	0.00273973
		Branched AA degradation	0	1	1	0	0	1	1	0	0	0	1	0	0	5	0.0136986
		Proteoglycan	0	1	0	0	1	1	0	0	0	0	0	0	0	3	0.00821918
		Carbohydrate	0	1	1	1	0	1	1	0	0	1	0	1	1	8	0.0219178
		Glycosylation	0	1	0	0	0	0	0	0	0	0	0	0	0	1	0.00273973
		Nucleotide	0	1	1	1	1	0	0	0	0	0	0	0	0	4	0.0109589
		NADH (Mito)	0	0	1	0	0	0	0	0	0	0	0	0	0	1	0.00273973
		Homeostasis	0	0	1	0	0	0	0	0	0	0	1	0	0	2	0.00547945
		Antioxidant (Mito)	0	1	1	0	0	1	2	0	0	1	0	0	0	6	0.0164384
		Respiratory chain complex (Mito)	0	1	1	0	0	1	2	1	1	1	1	1	1	11	0.030137
		Total per hallmark	2	9	10	5	3	6	7	4	3	4	6	4	4	67	0.183562
		Total sum	24	49	30	40	16	34	18	40	19	21	26	17	31	365	1
