# Supplementary material for: The Big Picture of Neurodegeneration: A Meta Study to Extract the Essential Evidence on Neurodegenerative Diseases in a Network-Based Approach
Source: Front Aging Neurosci. 2022 Jun 27;14:866886. doi: 10.3389/fnagi.2022.866886 (PMC9271745; doi:10.3389/fnagi.2022.866886)
Supplement: Supplementary file 4 [file Table_4.XLSX]

## Sheet: SNP AD studies
DATE ADDED TO CATALOG	PUBMEDID	FIRST AUTHOR	DATE	JOURNAL	LINK	STUDY	DISEASE/TRAIT	INITIAL SAMPLE SIZE	REPLICATION SAMPLE SIZE	MAPPED_TRAIT	MAPPED_TRAIT_URI	STUDY ACCESSION	GENOTYPING TECHNOLOGY
2018-12-18	29360470	Miron J	2018-01-19	Alzheimers Dement	www.ncbi.nlm.nih.gov/pubmed/29360470	CDK5RAP2 gene and tau pathophysiology in late-onset sporadic Alzheimer's disease.	Late-onset Alzheimer's disease	966 Quebec (founder/genetic isolate) ancestry cases, 977 Quebec (founder/genetic isolate) controls	340 cases, 195 controls	late-onset Alzheimers disease	http://www.ebi.ac.uk/efo/EFO_1001870	GCST006806	Genome-wide genotyping array
2017-03-24	27770636	Mez J	2016-10-20	Alzheimers Dement	www.ncbi.nlm.nih.gov/pubmed/27770636	Two novel loci, COBL and SLC10A2, for Alzheimer's disease in African Americans.	Late-onset Alzheimer's disease	1,825 African American ancestry cases, 3,784 African American ancestry controls		late-onset Alzheimers disease	http://www.ebi.ac.uk/efo/EFO_1001870	GCST003815	Genome-wide genotyping array
2021-10-22	34151794	Kang S	2021-06-18	J Alzheimers Dis	www.ncbi.nlm.nih.gov/pubmed/34151794	Potential Novel Genes for Late-Onset Alzheimer's Disease in East-Asian Descent Identified by APOE-Stratified Genome-Wide Association Study.	Late-onset Alzheimer's disease	1,119 Korean ancestry cases, 1,172 Korean ancestry controls	980 Japanese ancestry cases, 976 Japanese ancestry controls	late-onset Alzheimers disease	http://www.ebi.ac.uk/efo/EFO_1001870	GCST90026599	Genome-wide genotyping array
2021-10-22	34151794	Kang S	2021-06-18	J Alzheimers Dis	www.ncbi.nlm.nih.gov/pubmed/34151794	Potential Novel Genes for Late-Onset Alzheimer's Disease in East-Asian Descent Identified by APOE-Stratified Genome-Wide Association Study.	Late-onset Alzheimer’s disease in APOEe4 non-carriers	621 Korean ancestry cases, 976 Korean ancestry controls	435 Japanese ancestry cases, 815 Japanese ancestry controls	late-onset Alzheimers disease	http://www.ebi.ac.uk/efo/EFO_1001870	GCST90026601	Genome-wide genotyping array
2021-11-02	34493870	Wightman DP	2021-09-07	Nat Genet	www.ncbi.nlm.nih.gov/pubmed/34493870	A genome-wide association study with 1,126,563 individuals identifies new risk loci for Alzheimer's disease.	Late-onset Alzheimer's disease	90,338 cases, 1,036,225 controls	NA	late-onset Alzheimers disease	http://www.ebi.ac.uk/efo/EFO_1001870	GCST90044699	Genome-wide genotyping array
2019-08-15	31055733	Nazarian A	2019-05-05	Geroscience	www.ncbi.nlm.nih.gov/pubmed/31055733	Genetic heterogeneity of Alzheimer's disease in subjects with and without hypertension.	Alzheimer's disease in hypertension-negative individuals	796 European ancestry cases, 4,010 European ancestry controls	NA	Alzheimer's disease	http://www.ebi.ac.uk/efo/EFO_0000249	GCST008437	Genome-wide genotyping array
2019-08-15	31055733	Nazarian A	2019-05-05	Geroscience	www.ncbi.nlm.nih.gov/pubmed/31055733	Genetic heterogeneity of Alzheimer's disease in subjects with and without hypertension.	Alzheimer's disease in hypertension	1,262 European ancestry cases, 9,608 European ancestry controls	NA	Alzheimer's disease	http://www.ebi.ac.uk/efo/EFO_0000249	GCST008438	Genome-wide genotyping array
2019-04-17	30636644	Nazarian A	2019-01-12	Alzheimers Res Ther	www.ncbi.nlm.nih.gov/pubmed/30636644	Genome-wide analysis of genetic predisposition to Alzheimer's disease and related sex disparities.	Alzheimer's disease	952 European ancestry male cases, 1,789 European ancestry female cases, 6,337 European ancestry male controls, 8,402 European ancestry female controls	NA	Alzheimer's disease	http://www.ebi.ac.uk/efo/EFO_0000249	GCST007600	Genome-wide genotyping array
2018-08-17	29107063	Yashin AI	2017-10-26	Exp Gerontol	www.ncbi.nlm.nih.gov/pubmed/29107063	Hidden heterogeneity in Alzheimer's disease: Insights from genetic association studies and other analyses.	Alzheimer's disease	at least 3,569 European, Black, and unknown ancestry cases, at least 19,085 European, Black, and unknown ancestry controls	NA	Alzheimer's disease	http://www.ebi.ac.uk/efo/EFO_0000249	GCST006121	Genome-wide genotyping array
2018-08-17	29107063	Yashin AI	2017-10-26	Exp Gerontol	www.ncbi.nlm.nih.gov/pubmed/29107063	Hidden heterogeneity in Alzheimer's disease: Insights from genetic association studies and other analyses.	Alzheimer's disease (age of onset)	12,169 European ancestry individuals, 2,078 Black individuals, 4,053 unknown ancestry individuals	NA	Alzheimer's disease, age at onset	http://www.ebi.ac.uk/efo/EFO_0000249, http://www.ebi.ac.uk/efo/EFO_0004847	GCST006120	Genome-wide genotyping array
2016-12-08	26830138	Herold C	2016-02-02	Mol Psychiatry	www.ncbi.nlm.nih.gov/pubmed/26830138	Family-based association analyses of imputed genotypes reveal genome-wide significant association of Alzheimer's disease with OSBPL6, PTPRG, and PDCL3.	Alzheimer disease and age of onset	2,478 European ancestry cases, 979 ancestry controls both from the same 1,070 families	NA	Alzheimer's disease, age at onset	http://www.ebi.ac.uk/efo/EFO_0000249, http://www.ebi.ac.uk/efo/EFO_0004847	GCST003427	Genome-wide genotyping array
2016-06-29	26339675	Tosto G	2015-06-18	Ann Clin Transl Neurol	www.ncbi.nlm.nih.gov/pubmed/26339675	F-box/LRR-repeat protein 7 is genetically associated with Alzheimer's disease.	Alzheimer's disease (late onset)	2,451 Caribbean Hispanic cases, 2,063 Caribbean Hispanic controls	550 Caribbean Hispanic cases, 236 Caribbean Hispanic controls	Alzheimer's disease	http://www.ebi.ac.uk/efo/EFO_0000249	GCST002983	Genome-wide genotyping array
2019-05-15	30805717	Zhu Z	2019-02-25	Hum Genet	www.ncbi.nlm.nih.gov/pubmed/30805717	Shared genetic architecture between metabolic traits and Alzheimer's disease: a large-scale genome-wide cross-trait analysis.	Alzheimer's disease or fasting glucose levels (pleiotropy)	54,162 European ancestry cases, 58,047 European ancestry individuals	NA	Alzheimer's disease, fasting blood glucose measurement	http://www.ebi.ac.uk/efo/EFO_0000249, http://www.ebi.ac.uk/efo/EFO_0004465	GCST007825	Genome-wide genotyping array
2019-05-15	30805717	Zhu Z	2019-02-25	Hum Genet	www.ncbi.nlm.nih.gov/pubmed/30805717	Shared genetic architecture between metabolic traits and Alzheimer's disease: a large-scale genome-wide cross-trait analysis.	Alzheimer's disease or fasting insulin levels (pleiotropy)	54,162 European ancestry cases, 51,750 European ancestry individuals	NA	Alzheimer's disease, fasting blood insulin measurement	http://www.ebi.ac.uk/efo/EFO_0000249, http://www.ebi.ac.uk/efo/EFO_0004466	GCST007826	Genome-wide genotyping array
2019-05-15	30805717	Zhu Z	2019-02-25	Hum Genet	www.ncbi.nlm.nih.gov/pubmed/30805717	Shared genetic architecture between metabolic traits and Alzheimer's disease: a large-scale genome-wide cross-trait analysis.	Alzheimer's disease or HDL levels (pleiotropy)	54,162 European ancestry cases, 60,812 European ancestry individuals	NA	Alzheimer's disease, high density lipoprotein cholesterol measurement	http://www.ebi.ac.uk/efo/EFO_0000249, http://www.ebi.ac.uk/efo/EFO_0004612	GCST007827	Genome-wide genotyping array
2020-01-27	30979435	Lo MT	2019-03-12	Neurobiol Aging	www.ncbi.nlm.nih.gov/pubmed/30979435	Identification of genetic heterogeneity of Alzheimer's disease across age.	Alzheimer's disease (onset at age over 80)	2,399 European ancestry cases, 4,160 European ancestry controls	NA	Alzheimer's disease	http://www.ebi.ac.uk/efo/EFO_0000249	GCST009497	Genome-wide genotyping array
2020-01-27	30979435	Lo MT	2019-03-12	Neurobiol Aging	www.ncbi.nlm.nih.gov/pubmed/30979435	Identification of genetic heterogeneity of Alzheimer's disease across age.	Alzheimer's disease (onset between ages 58 and 79)	7,316 European ancestry cases, 7,579 European ancestry controls	NA	Alzheimer's disease	http://www.ebi.ac.uk/efo/EFO_0000249	GCST009496	Genome-wide genotyping array
2012-11-19	22881374	Cummings AC	2012-09-01	Ann Hum Genet	www.ncbi.nlm.nih.gov/pubmed/22881374	Genome-wide association and linkage study in the Amish detects a novel candidate late-onset Alzheimer disease gene.	Alzheimer's disease (late onset)	109 Amish cases, 689 Amish controls	NA	Alzheimer's disease	http://www.ebi.ac.uk/efo/EFO_0000249	GCST001658	Genome-wide genotyping array
2014-12-02	24755620	Perez-Palma E	2014-04-22	PLoS One	www.ncbi.nlm.nih.gov/pubmed/24755620	Overrepresentation of glutamate signaling in Alzheimer's disease: network-based pathway enrichment using meta-analysis of genome-wide association studies.	Alzheimer's disease	2,540 European ancestry cases, 2,029 European ancestry controls	NA	Alzheimer's disease	http://www.ebi.ac.uk/efo/EFO_0000249	GCST002422	Genome-wide genotyping array
2012-02-24	22245343	Meda SA	2012-01-08	Neuroimage	www.ncbi.nlm.nih.gov/pubmed/22245343	A large scale multivariate parallel ICA method reveals novel imaging-genetic relationships for Alzheimer's disease in the ADNI cohort.	Alzheimer's disease	367 European ancestry individuals with mild cognitive impairment, 181 European ancestry individuals with mild early-stage LOAD, 209 European ancestry controls	NA	Alzheimer's disease	http://www.ebi.ac.uk/efo/EFO_0000249	GCST001372	Genome-wide genotyping array
2015-05-11	22005931	Kamboh MI	2011-10-18	Mol Psychiatry	www.ncbi.nlm.nih.gov/pubmed/22005931	Genome-wide association analysis of age-at-onset in Alzheimer's disease.	Alzheimer's disease (age of onset)	1,190 European ancestry cases, 1,032 cases	NA	Alzheimer's disease, age at onset	http://www.ebi.ac.uk/efo/EFO_0000249, http://www.ebi.ac.uk/efo/EFO_0004847	GCST001280	Genome-wide genotyping array
2010-06-08	20452100	Kramer PL	2010-05-06	Neurobiol Aging	www.ncbi.nlm.nih.gov/pubmed/20452100	Alzheimer disease pathology in cognitively healthy elderly: a genome-wide study.	Alzheimer's disease	185 European ancestry low NFT individuals, 114 European ancestry high NFT individuals	NA	Alzheimer's disease	http://www.ebi.ac.uk/efo/EFO_0000249	GCST000676	Genome-wide genotyping array
2009-02-25	19125160	Feulner TM	2009-01-07	Mol Psychiatry	www.ncbi.nlm.nih.gov/pubmed/19125160	Examination of the current top candidate genes for AD in a genome-wide association study.	Alzheimer's disease	491 European ancestry cases, 479 European ancestry controls	NA	Alzheimer's disease	http://www.ebi.ac.uk/efo/EFO_0000249	GCST000313	Genome-wide genotyping array
2016-01-12	25649651	Wang X	2015-02-03	J Alzheimers Dis	www.ncbi.nlm.nih.gov/pubmed/25649651	Genetic Determinants of Survival in Patientswith Alzheimer’s Disease.	Alzheimer's disease (survival time)	983 cases	NA	Alzheimer's disease, survival time	http://www.ebi.ac.uk/efo/EFO_0000249, http://www.ebi.ac.uk/efo/EFO_0000714	GCST002775	Genome-wide genotyping array
2009-09-30	20061627	Heinzen EL	2009-09-11	J Alzheimers Dis	www.ncbi.nlm.nih.gov/pubmed/20061627	Genome-wide scan of copy number variation in late-onset Alzheimer's disease.	Alzheimer's disease	331 European ancestry cases, 368 European ancestry controls	NA	Alzheimer's disease	http://www.ebi.ac.uk/efo/EFO_0000249	GCST000484	Genome-wide genotyping array
2008-09-15	17975299	Webster JA	2007-11-01	Neurodegener Dis	www.ncbi.nlm.nih.gov/pubmed/17975299	Sorl1 as an Alzheimer's disease predisposition gene?	Alzheimer's disease	664 cases, 422 controls	NA	Alzheimer's disease	http://www.ebi.ac.uk/efo/EFO_0000249	GCST000121	Genome-wide genotyping array
2009-02-27	19136949	Carrasquillo MM	2009-01-11	Nat Genet	www.ncbi.nlm.nih.gov/pubmed/19136949	Genetic variation in PCDH11X is associated with susceptibility to late-onset Alzheimer's disease.	Alzheimer's disease	844 European ancestry cases, 1,255 European ancestry controls	1,547 European ancestry cases, 1,209 European ancestry controls	Alzheimer's disease	http://www.ebi.ac.uk/efo/EFO_0000249	GCST000315	Genome-wide genotyping array
2008-11-12	18823527	Abraham R	2008-09-29	BMC Med Genomics	www.ncbi.nlm.nih.gov/pubmed/18823527	A genome-wide association study for late-onset Alzheimer's disease using DNA pooling.	Alzheimer's disease	1,082 European ancestry cases, 1,239 European ancestry controls	1,400 controls	Alzheimer's disease	http://www.ebi.ac.uk/efo/EFO_0000249	GCST000237	Genome-wide genotyping array
2008-09-08	17474819	Coon KD	2007-04-01	J Clin Psychiatry	www.ncbi.nlm.nih.gov/pubmed/17474819	A high-density whole-genome association study reveals that APOE is the major susceptibility gene for sporadic late-onset Alzheimer's disease.	Alzheimer's disease (late onset)	664 European ancestry cases, 422 European ancestry controls	NA	Alzheimer's disease	http://www.ebi.ac.uk/efo/EFO_0000249	GCST000018	Genome-wide genotyping array
2010-10-14	20885792	Naj AC	2010-09-23	PLoS Genet	www.ncbi.nlm.nih.gov/pubmed/20885792	Dementia revealed: novel chromosome 6 locus for late-onset Alzheimer disease provides genetic evidence for folate-pathway abnormalities.	Alzheimer's disease (late onset)	931 cases, 1,104 controls	1,338 cases, 2,003 controls	Alzheimer's disease	http://www.ebi.ac.uk/efo/EFO_0000249	GCST000808	Genome-wide genotyping array
2012-01-06	22159054	Logue MW	2011-12-01	Arch Neurol	www.ncbi.nlm.nih.gov/pubmed/22159054	A comprehensive genetic association study of Alzheimer disease in African Americans.	Alzheimer's disease	513 African American cases, 496 African American controls	NA	Alzheimer's disease	http://www.ebi.ac.uk/efo/EFO_0000249	GCST001342	Genome-wide genotyping array
2011-04-06	21390209	Hu X	2011-02-24	PLoS One	www.ncbi.nlm.nih.gov/pubmed/21390209	Meta-analysis for genome-wide association study identifies multiple variants at the BIN1 locus associated with late-onset Alzheimer's disease.	Alzheimer's disease (late onset)	1,831 European ancestry cases, 1,764 European ancestry controls	751 cases, 751 controls	Alzheimer's disease	http://www.ebi.ac.uk/efo/EFO_0000249	GCST000986	Genome-wide genotyping array
2009-01-21	19118814	Beecham GW	2009-01-03	Am J Hum Genet	www.ncbi.nlm.nih.gov/pubmed/19118814	Genome-wide association study implicates a chromosome 12 risk locus for late-onset Alzheimer disease.	Alzheimer's disease	492 European ancestry cases, 496 European ancestry controls	238 European ancestry cases, 220 European ancestry controls	Alzheimer's disease	http://www.ebi.ac.uk/efo/EFO_0000249	GCST000310	Genome-wide genotyping array
2013-06-26	23535033	Sherva R	2013-03-24	Alzheimers Dement	www.ncbi.nlm.nih.gov/pubmed/23535033	Genome-wide association study of the rate of cognitive decline in Alzheimer's disease.	Alzheimer's disease (cognitive decline)	303 European ancestry cases		Alzheimer's disease	http://www.ebi.ac.uk/efo/EFO_0000249	GCST001915	Genome-wide genotyping array
2021-03-22	33541420	Bone WP	2021-02-04	Alzheimers Res Ther	www.ncbi.nlm.nih.gov/pubmed/33541420	Multi-trait association studies discover pleiotropic loci between Alzheimer's disease and cardiometabolic traits.	Alzheimer's disease or body fat percentage (pleiotropy)	100,716 individuals with body fat percentage measurements, 71,880 Alzheimer's disease cases, 383,378 controls	NA	Alzheimer's disease, body fat percentage	http://www.ebi.ac.uk/efo/EFO_0000249, http://www.ebi.ac.uk/efo/EFO_0007800	GCST90013832	Genome-wide genotyping array
2021-03-22	33541420	Bone WP	2021-02-04	Alzheimers Res Ther	www.ncbi.nlm.nih.gov/pubmed/33541420	Multi-trait association studies discover pleiotropic loci between Alzheimer's disease and cardiometabolic traits.	Alzheimer's disease or diastolic blood pressure (pleiotropy)	1,006,863 individuals with diastolic blood pressure measurements, 71,880 Alzheimer's disease cases, 383,378 controls	NA	Alzheimer's disease, diastolic blood pressure	http://www.ebi.ac.uk/efo/EFO_0000249, http://www.ebi.ac.uk/efo/EFO_0006336	GCST90013835	Genome-wide genotyping array
2021-03-22	33541420	Bone WP	2021-02-04	Alzheimers Res Ther	www.ncbi.nlm.nih.gov/pubmed/33541420	Multi-trait association studies discover pleiotropic loci between Alzheimer's disease and cardiometabolic traits.	Alzheimer's disease or HDL levels (pleiotropy)	404,128 European ancestry individuals with HDL-C measurements, 71,880 Alzheimer's disease cases, 383,378 controls	NA	Alzheimer's disease, high density lipoprotein cholesterol measurement	http://www.ebi.ac.uk/efo/EFO_0000249, http://www.ebi.ac.uk/efo/EFO_0004612	GCST90013836	Genome-wide genotyping array
2021-03-22	33541420	Bone WP	2021-02-04	Alzheimers Res Ther	www.ncbi.nlm.nih.gov/pubmed/33541420	Multi-trait association studies discover pleiotropic loci between Alzheimer's disease and cardiometabolic traits.	Alzheimer's disease or systolic blood pressure (pleiotropy)	1,006,863 individuals with systolic blood pressure measurements, 71,880 Alzheimer's disease cases, 383,378 controls	NA	Alzheimer's disease, systolic blood pressure	http://www.ebi.ac.uk/efo/EFO_0000249, http://www.ebi.ac.uk/efo/EFO_0006335	GCST90013838	Genome-wide genotyping array
2021-03-22	33541420	Bone WP	2021-02-04	Alzheimers Res Ther	www.ncbi.nlm.nih.gov/pubmed/33541420	Multi-trait association studies discover pleiotropic loci between Alzheimer's disease and cardiometabolic traits.	Alzheimer's disease or waist-hip ratio (pleiotropy)	649,649 individuals with waist-hip ratio measurements, 71,880 Alzheimer's disease cases, 383,378 controls	NA	Alzheimer's disease, waist-hip ratio	http://www.ebi.ac.uk/efo/EFO_0000249, http://www.ebi.ac.uk/efo/EFO_0004343	GCST90013842	Genome-wide genotyping array
2021-10-07	34122051	Wang H	2021-05-28	Front Aging Neurosci	www.ncbi.nlm.nih.gov/pubmed/34122051	Similar Genetic Architecture of Alzheimer's Disease and Differential <i>APOE</i> Effect Between Sexes.	Alzheimer's disease	4,010 European ancestry cases, 4,672 European ancestry controls	NA	Alzheimer's disease	http://www.ebi.ac.uk/efo/EFO_0000249	GCST90038451	Genome-wide genotyping array
2021-10-07	34122051	Wang H	2021-05-28	Front Aging Neurosci	www.ncbi.nlm.nih.gov/pubmed/34122051	Similar Genetic Architecture of Alzheimer's Disease and Differential <i>APOE</i> Effect Between Sexes.	Alzheimer's disease	5,705 European ancestry cases, 7,067 European ancestry controls	NA	Alzheimer's disease	http://www.ebi.ac.uk/efo/EFO_0000249	GCST90038452	Genome-wide genotyping array
2021-08-20	33654092	Shigemizu D	2021-03-03	Transl Psychiatry	www.ncbi.nlm.nih.gov/pubmed/33654092	Ethnic and trans-ethnic genome-wide association studies identify new loci influencing Japanese Alzheimer's disease risk.	Alzheimer's disease	3,962 Japanese ancestry cases, 4,074 Japanese ancestry controls	1,216 Japanese ancestry cases, 2,446 Japanese ancestry controls	Alzheimer's disease	http://www.ebi.ac.uk/efo/EFO_0000249	GCST012215	Genome-wide genotyping array
2021-08-20	33654092	Shigemizu D	2021-03-03	Transl Psychiatry	www.ncbi.nlm.nih.gov/pubmed/33654092	Ethnic and trans-ethnic genome-wide association studies identify new loci influencing Japanese Alzheimer's disease risk.	Alzheimer's disease	3,962 Japanese ancestry cases, 4,074 Japanese ancestry controls, 21,982 European ancestry cases, 41,944 European ancestry controls	1,216 Japanese ancestry cases, 2,446 Japanese ancestry controls	Alzheimer's disease	http://www.ebi.ac.uk/efo/EFO_0000249	GCST012214	Genome-wide genotyping array
2016-04-28	26049409	Hirano A	2015-06-05	Psychiatr Genet	www.ncbi.nlm.nih.gov/pubmed/26049409	A genome-wide association study of late-onset Alzheimer's disease in a Japanese population.	Alzheimer's disease (late onset)	489 Japanese ancestry APOE-ε4 noncarrier cases, 6,463 Japanese ancestry APOE-ε4 noncarrier controls, 323 Japanese ancestry APOE-ε4 carrier cases, 1,484 Japanese ancestry APOE-ε4 carrier controls, 4 Japanese ancestry cases, 45 Japanese ancestry controls	528 Japanese ancestry APOE-ε4 noncarrier cases, 5,824 Japanese ancestry APOE-ε4 noncarrier controls, 480 Japanese ancestry APOE-ε4 carrier cases, 1,364 Japanese ancestry APOE-ε4 carrier controls, 3 Japanese ancestry cases, 24 Japanese ancestry controls	Alzheimer's disease	http://www.ebi.ac.uk/efo/EFO_0000249	GCST002954	Genome-wide genotyping array
2016-03-24	21116278	Furney SJ	2010-11-30	Mol Psychiatry	www.ncbi.nlm.nih.gov/pubmed/21116278	Genome-wide association with MRI atrophy measures as a quantitative trait locus for Alzheimer's disease.	Total ventricular volume (Alzheimer's disease interaction)	424 European ancestry mild cognitive impairment cases, 236 European ancestry Alzheimer's disease cases, 279 European ancestry controls	NA	Alzheimer's disease, brain volume measurement	http://www.ebi.ac.uk/efo/EFO_0000249, http://www.ebi.ac.uk/efo/EFO_0006930	GCST000892	Genome-wide genotyping array
2016-03-24	21116278	Furney SJ	2010-11-30	Mol Psychiatry	www.ncbi.nlm.nih.gov/pubmed/21116278	Genome-wide association with MRI atrophy measures as a quantitative trait locus for Alzheimer's disease.	Whole-brain volume (Alzheimer's disease interaction)	434 European ancestry mild cognitive impairment cases, 245 European ancestry Alzheimer's disease cases, 284 European ancestry controls	NA	Alzheimer's disease, whole-brain volume	http://www.ebi.ac.uk/efo/EFO_0000249, http://www.ebi.ac.uk/efo/EFO_0005089	GCST000895	Genome-wide genotyping array
2016-03-24	21116278	Furney SJ	2010-11-30	Mol Psychiatry	www.ncbi.nlm.nih.gov/pubmed/21116278	Genome-wide association with MRI atrophy measures as a quantitative trait locus for Alzheimer's disease.	Entorhinal cortical thickness (Alzheimer's disease interaction)	424 European ancestry mild cognitive impairment cases, 236 European ancestry Alzheimer's disease cases, 279 European ancestry controls	NA	Alzheimer's disease, cortical thickness	http://www.ebi.ac.uk/efo/EFO_0000249, http://www.ebi.ac.uk/efo/EFO_0004840	GCST000889	Genome-wide genotyping array
2016-03-24	21116278	Furney SJ	2010-11-30	Mol Psychiatry	www.ncbi.nlm.nih.gov/pubmed/21116278	Genome-wide association with MRI atrophy measures as a quantitative trait locus for Alzheimer's disease.	Entorhinal cortical volume (Alzheimer's disease interaction)	424 European ancestry mild cognitive impairment cases, 236 European ancestry Alzheimer's disease cases, 279 European ancestry controls	NA	Alzheimer's disease, entorhinal cortical volume	http://www.ebi.ac.uk/efo/EFO_0000249, http://www.ebi.ac.uk/efo/EFO_0005092	GCST000893	Genome-wide genotyping array
2016-12-07	26913989	Traylor M	2016-02-23	Ann Neurol	www.ncbi.nlm.nih.gov/pubmed/26913989	Shared genetic contribution to Ischaemic Stroke and Alzheimer's Disease.	Alzheimer's disease or small vessel stroke	17,008 European ancestry Alzheimer's disease cases, 3,651 European ancestry small vessel stroke cases, 95,811 European ancestry controls	NA	Alzheimer's disease, small vessel stroke	http://www.ebi.ac.uk/efo/EFO_0000249, http://www.ebi.ac.uk/efo/EFO_1001504	GCST003423	Genome-wide genotyping array
2014-02-13	23150908	Jonsson T	2012-11-14	N Engl J Med	www.ncbi.nlm.nih.gov/pubmed/23150908	Variant of TREM2 associated with the risk of Alzheimer's disease.	Alzheimer's disease	3,550 European ancestry cases, 8,888 European ancestry controls	694 European ancestry cases, 4,375 European ancestry controls, 1,343 cases, 5,352 controls	Alzheimer's disease	http://www.ebi.ac.uk/efo/EFO_0000249	GCST001743	Genome-wide genotyping array
2015-06-20	25340798	Kauwe JS	2014-10-23	PLoS Genet	www.ncbi.nlm.nih.gov/pubmed/25340798	Genome-wide association study of CSF levels of 59 alzheimer's disease candidate proteins: significant associations with proteins involved in amyloid processing and inflammation.	Cerebrospinal fluid levels of Alzheimer's disease-related proteins	574 individuals	NA	angiotensin-converting enzyme measurement, Alzheimer's disease, Alzheimer's disease biomarker measurement	http://www.ebi.ac.uk/efo/EFO_0006515, http://www.ebi.ac.uk/efo/EFO_0000249, http://www.ebi.ac.uk/efo/EFO_0006514	GCST002665	Genome-wide genotyping array
2015-06-20	25340798	Kauwe JS	2014-10-23	PLoS Genet	www.ncbi.nlm.nih.gov/pubmed/25340798	Genome-wide association study of CSF levels of 59 alzheimer's disease candidate proteins: significant associations with proteins involved in amyloid processing and inflammation.	Cerebrospinal fluid levels of Alzheimer's disease-related proteins	574 individuals	NA	Alzheimer's disease, interleukin-6 measurement, Alzheimer's disease biomarker measurement	http://www.ebi.ac.uk/efo/EFO_0000249, http://www.ebi.ac.uk/efo/EFO_0004810, http://www.ebi.ac.uk/efo/EFO_0006514	GCST002665	Genome-wide genotyping array
2015-06-20	25340798	Kauwe JS	2014-10-23	PLoS Genet	www.ncbi.nlm.nih.gov/pubmed/25340798	Genome-wide association study of CSF levels of 59 alzheimer's disease candidate proteins: significant associations with proteins involved in amyloid processing and inflammation.	Cerebrospinal fluid levels of Alzheimer's disease-related proteins	574 individuals	NA	Alzheimer's disease, CCL4 measurement, Alzheimer's disease biomarker measurement	http://www.ebi.ac.uk/efo/EFO_0000249, http://www.ebi.ac.uk/efo/EFO_0004751, http://www.ebi.ac.uk/efo/EFO_0006514	GCST002665	Genome-wide genotyping array
2015-06-20	25340798	Kauwe JS	2014-10-23	PLoS Genet	www.ncbi.nlm.nih.gov/pubmed/25340798	Genome-wide association study of CSF levels of 59 alzheimer's disease candidate proteins: significant associations with proteins involved in amyloid processing and inflammation.	Cerebrospinal fluid levels of Alzheimer's disease-related proteins	574 individuals	NA	matrix metalloproteinase measurement, Alzheimer's disease, Alzheimer's disease biomarker measurement	http://www.ebi.ac.uk/efo/EFO_0004744, http://www.ebi.ac.uk/efo/EFO_0000249, http://www.ebi.ac.uk/efo/EFO_0006514	GCST002665	Genome-wide genotyping array
2015-06-20	25340798	Kauwe JS	2014-10-23	PLoS Genet	www.ncbi.nlm.nih.gov/pubmed/25340798	Genome-wide association study of CSF levels of 59 alzheimer's disease candidate proteins: significant associations with proteins involved in amyloid processing and inflammation.	Cerebrospinal fluid levels of Alzheimer's disease-related proteins	574 individuals	NA	Alzheimer's disease, Alzheimer's disease biomarker measurement, CCL2 measurement	http://www.ebi.ac.uk/efo/EFO_0000249, http://www.ebi.ac.uk/efo/EFO_0006514, http://www.ebi.ac.uk/efo/EFO_0004749	GCST002665	Genome-wide genotyping array
2011-04-04	21379329	Wijsman EM	2011-02-17	PLoS Genet	www.ncbi.nlm.nih.gov/pubmed/21379329	Genome-wide association of familial late-onset Alzheimer's disease replicates BIN1 and CLU and nominates CUGBP2 in interaction with APOE.	Alzheimer's disease (late onset)	1,848 European ancestry affected individuals, 1,991 European ancestry unaffected individuals	231 Caribbean Hispanic cases, 187 Caribbean Hispanic controls, 386 European ancestry cases, 386 European ancestry controls	Alzheimer's disease	http://www.ebi.ac.uk/efo/EFO_0000249	GCST000980	Genome-wide genotyping array
2013-06-06	23419831	Ramanan VK	2013-02-19	Mol Psychiatry	www.ncbi.nlm.nih.gov/pubmed/23419831	APOE and BCHE as modulators of cerebral amyloid deposition: a florbetapir PET genome-wide association study.	Alzheimer's disease biomarkers	555 European ancestry individuals	NA	Alzheimer's disease, amyloid-beta measurement	http://www.ebi.ac.uk/efo/EFO_0000249, http://www.ebi.ac.uk/efo/EFO_0005194	GCST001868	Genome-wide genotyping array
2017-06-27	28560309	Lee E	2017-04-23	Alzheimers Dement (Amst)	www.ncbi.nlm.nih.gov/pubmed/28560309	Single-nucleotide polymorphisms are associated with cognitive decline at Alzheimer's disease conversion within mild cognitive impairment patients.	Accelerated cognitive decline after conversion of mild cognitive impairment to Alzheimer's disease (Alzhiemer's diagnosis trajectory interaction)	242 European ancestry individuals	NA	Alzheimer's disease, cognitive decline measurement, Cognitive impairment	http://www.ebi.ac.uk/efo/EFO_0000249, http://www.ebi.ac.uk/efo/EFO_0007710, http://purl.obolibrary.org/obo/HP_0100543	GCST004253	Genome-wide genotyping array
2018-07-20	29777097	Marioni RE	2018-05-18	Transl Psychiatry	www.ncbi.nlm.nih.gov/pubmed/29777097	GWAS on family history of Alzheimer's disease.	Alzheimer's disease or family history of Alzheimer's disease	up to 42,034 British ancestry individuals with parental history of Alzheimer's disease, at least 272,244 British ancestry individuals with no parental history of Alzheimer's disease, 25,580 Alzheimer's disease cases, 48,466 controls	NA	Alzheimer's disease, family history of Alzheimer’s disease	http://www.ebi.ac.uk/efo/EFO_0000249, http://www.ebi.ac.uk/efo/EFO_0009268	GCST005922	Genome-wide genotyping array
2021-02-19	33589840	Schwartzentruber J	2021-02-15	Nat Genet	www.ncbi.nlm.nih.gov/pubmed/33589840	Genome-wide meta-analysis, fine-mapping and integrative prioritization implicate new Alzheimer's disease risk genes.	Alzheimer's disease or family history of Alzheimer's disease	472,868 European ancestry individuals	NA	Alzheimer's disease, family history of Alzheimer’s disease	http://www.ebi.ac.uk/efo/EFO_0000249, http://www.ebi.ac.uk/efo/EFO_0009268	GCST90012877	Genome-wide genotyping array
2008-06-16	17553421	Reiman EM	2007-06-07	Neuron	www.ncbi.nlm.nih.gov/pubmed/17553421	GAB2 alleles modify Alzheimer's risk in APOE epsilon4 carriers.	Alzheimer's disease (late onset)	446 cases, 290 controls	415 cases, 260 controls	Alzheimer's disease	http://www.ebi.ac.uk/efo/EFO_0000249	GCST000046	Genome-wide genotyping array
2011-01-12	21123754	Kim S	2010-12-01	Neurology	www.ncbi.nlm.nih.gov/pubmed/21123754	Genome-wide association study of CSF biomarkers Abeta1-42, t-tau, and p-tau181p in the ADNI cohort.	Alzheimer's disease biomarkers	96 European ancestry Alzheimer disease cases, 176 European ancestry individuals with mild cognitive impairment, 102 European ancestry controls	NA	Alzheimer's disease, t-tau measurement	http://www.ebi.ac.uk/efo/EFO_0000249, http://www.ebi.ac.uk/efo/EFO_0004760	GCST000900	Genome-wide genotyping array
2011-01-12	21123754	Kim S	2010-12-01	Neurology	www.ncbi.nlm.nih.gov/pubmed/21123754	Genome-wide association study of CSF biomarkers Abeta1-42, t-tau, and p-tau181p in the ADNI cohort.	Alzheimer's disease biomarkers	96 European ancestry Alzheimer disease cases, 176 European ancestry individuals with mild cognitive impairment, 102 European ancestry controls	NA	Alzheimer's disease, beta-amyloid 1-42 measurement	http://www.ebi.ac.uk/efo/EFO_0000249, http://www.ebi.ac.uk/efo/EFO_0004670	GCST000900	Genome-wide genotyping array
2011-01-12	21123754	Kim S	2010-12-01	Neurology	www.ncbi.nlm.nih.gov/pubmed/21123754	Genome-wide association study of CSF biomarkers Abeta1-42, t-tau, and p-tau181p in the ADNI cohort.	Alzheimer's disease biomarkers	96 European ancestry Alzheimer disease cases, 176 European ancestry individuals with mild cognitive impairment, 102 European ancestry controls	NA	Alzheimer's disease, beta-amyloid 1-42 measurement, t-tau measurement	http://www.ebi.ac.uk/efo/EFO_0000249, http://www.ebi.ac.uk/efo/EFO_0004670, http://www.ebi.ac.uk/efo/EFO_0004760	GCST000900	Genome-wide genotyping array
2011-01-12	21123754	Kim S	2010-12-01	Neurology	www.ncbi.nlm.nih.gov/pubmed/21123754	Genome-wide association study of CSF biomarkers Abeta1-42, t-tau, and p-tau181p in the ADNI cohort.	Alzheimer's disease biomarkers	96 European ancestry Alzheimer disease cases, 176 European ancestry individuals with mild cognitive impairment, 102 European ancestry controls	NA	Alzheimer's disease, p-tau measurement, beta-amyloid 1-42 measurement, t-tau measurement	http://www.ebi.ac.uk/efo/EFO_0000249, http://www.ebi.ac.uk/efo/EFO_0004763, http://www.ebi.ac.uk/efo/EFO_0004670, http://www.ebi.ac.uk/efo/EFO_0004760	GCST000900	Genome-wide genotyping array
2012-08-14	22832961	Kamboh MI	2012-05-15	Transl Psychiatry	www.ncbi.nlm.nih.gov/pubmed/22832961	Genome-wide association study of Alzheimer's disease.	Alzheimer's disease	1,291 European ancestry cases, 938 European ancestry controls	509 European ancestry cases, 753 European ancestry controls, 2,218 cases, 2,583 controls	Alzheimer's disease	http://www.ebi.ac.uk/efo/EFO_0000249	GCST001529	Genome-wide genotyping array
2013-09-27	20197096	Stein JL	2010-03-01	Neuroimage	www.ncbi.nlm.nih.gov/pubmed/20197096	Genome-wide analysis reveals novel genes influencing temporal lobe structure with relevance to neurodegeneration in Alzheimer's disease.	Brain structure (temporal lobe volume)	173 European ancestry Alzheimer's disease cases, 361 European ancestry Mild Cognitive Impairment cases, 208 European ancestry controls	NA	Alzheimer's disease	http://www.ebi.ac.uk/efo/EFO_0000249	GCST000614	Genome-wide genotyping array
2008-12-09	18976728	Bertram L	2008-10-29	Am J Hum Genet	www.ncbi.nlm.nih.gov/pubmed/18976728	Genome-wide association analysis reveals putative Alzheimer's disease susceptibility loci in addition to APOE.	Alzheimer's disease	941 European ancestry cases and 404 European ancestry controls from 410 families	1,767 European ancestry cases and 838 European ancestry controls from 875 families	Alzheimer's disease	http://www.ebi.ac.uk/efo/EFO_0000249	GCST000255	Genome-wide genotyping array
2021-03-22	33541420	Bone WP	2021-02-04	Alzheimers Res Ther	www.ncbi.nlm.nih.gov/pubmed/33541420	Multi-trait association studies discover pleiotropic loci between Alzheimer's disease and cardiometabolic traits.	Alzheimer's disease or LDL levels (pleiotropy)	404,128 European ancestry individuals with LDL-C measurements, 71,880 Alzheimer's disease cases, 383,378 controls	NA	Alzheimer's disease, low density lipoprotein cholesterol measurement	http://www.ebi.ac.uk/efo/EFO_0000249, http://www.ebi.ac.uk/efo/EFO_0004611	GCST90013837	Genome-wide genotyping array
2019-03-18	30514930	Mukherjee S	2018-12-04	Mol Psychiatry	www.ncbi.nlm.nih.gov/pubmed/30514930	Genetic data and cognitively defined late-onset Alzheimer's disease subgroups.	Alzheimer's disease with memory domain impairment	Up to 1,107 European ancestry cases, 3,447 European ancestry controls	NA	Alzheimer's disease, memory impairment	http://www.ebi.ac.uk/efo/EFO_0000249, http://www.ebi.ac.uk/efo/EFO_0001072	GCST007330	Genome-wide genotyping array
2019-03-17	30514930	Mukherjee S	2018-12-04	Mol Psychiatry	www.ncbi.nlm.nih.gov/pubmed/30514930	Genetic data and cognitively defined late-onset Alzheimer's disease subgroups.	Alzheimer's disease with visuospatial domain impairment	Up to 497 European ancestry cases, 3,447 European ancestry controls	NA	Alzheimer's disease, visuospatial impairment	http://www.ebi.ac.uk/efo/EFO_0000249, http://www.ebi.ac.uk/efo/EFO_0009752	GCST007318	Genome-wide genotyping array
2019-03-18	30514930	Mukherjee S	2018-12-04	Mol Psychiatry	www.ncbi.nlm.nih.gov/pubmed/30514930	Genetic data and cognitively defined late-onset Alzheimer's disease subgroups.	Alzheimer's disease with multiple cognitive domain impairments	Up to 248 European ancestry cases, 3,447 European ancestry controls	NA	Alzheimer's disease, Cognitive impairment	http://www.ebi.ac.uk/efo/EFO_0000249, http://purl.obolibrary.org/obo/HP_0100543	GCST007332	Genome-wide genotyping array
2019-03-18	30514930	Mukherjee S	2018-12-04	Mol Psychiatry	www.ncbi.nlm.nih.gov/pubmed/30514930	Genetic data and cognitively defined late-onset Alzheimer's disease subgroups.	Alzheimer's disease with no specific cognitive domain impairment	Up to 1,584 European ancestry cases, 3,447 European ancestry controls	NA	Alzheimer's disease	http://www.ebi.ac.uk/efo/EFO_0000249	GCST007333	Genome-wide genotyping array
2017-06-27	28183528	Jun GR	2017-02-06	Alzheimers Dement	www.ncbi.nlm.nih.gov/pubmed/28183528	Transethnic genome-wide scan identifies novel Alzheimer's disease loci.	Alzheimer's disease	13,100 European ancestry cases, 13,220 European ancestry controls, 1,472 African American cases, 3,511 African American controls, 951 Japanese ancestry cases, 894 Japanese ancestry controls, 51 Israeli-Arab ancestry cases, 64 Israeli-Arab ancestry controls	5,813 European ancestry cases, 20,474 European ancestry controls	Alzheimer's disease	http://www.ebi.ac.uk/efo/EFO_0000249	GCST004246	Genome-wide genotyping array
2017-06-27	28183528	Jun GR	2017-02-06	Alzheimers Dement	www.ncbi.nlm.nih.gov/pubmed/28183528	Transethnic genome-wide scan identifies novel Alzheimer's disease loci.	Alzheimer's disease (APOE e4 interaction)	8,271 European ancestry APOE e4+ cases, 3,480 European ancestry APOE e4+ controls, 4,829 European ancestry APOE e4- cases, 9,740 European ancestry APOE e4- controls, 865 African American APOE e4+ cases, 1,241 African American APOE e4+ control, 607 African American APOE 4e- cases, 2,270 African American APOE 4e- controls, 535 Japanese ancestry APOE 4e+ cases, 151 Japanese ancestry APOE 4+ controls…	3,062 European ancestry APOE e4+ cases, 8,977 European ancestry APOE e4+ controls, 2,751 European ancestry APOE e4- cases, 11,497 European ancestry APOE e4- controls	Alzheimer's disease	http://www.ebi.ac.uk/efo/EFO_0000249	GCST004247	Genome-wide genotyping array
2017-06-27	28183528	Jun GR	2017-02-06	Alzheimers Dement	www.ncbi.nlm.nih.gov/pubmed/28183528	Transethnic genome-wide scan identifies novel Alzheimer's disease loci.	Alzheimer's disease in APOE e4- carriers	4,829 European ancestry cases, 9,740 European ancestry controls, 607 African American cases, 2,270 African American controls, 416 Japanese ancestry cases, 743 Japanese ancestry controls, 51 Israeli-Arab ancestry cases, 64 Israeli-Arab ancestry controls	2,751 European ancestry cases, 11,497 European ancestry controls	Alzheimer's disease	http://www.ebi.ac.uk/efo/EFO_0000249	GCST004249	Genome-wide genotyping array
2016-12-13	26993346	Schott JM	2016-03-15	Alzheimers Dement	www.ncbi.nlm.nih.gov/pubmed/26993346	Genetic risk factors for the posterior cortical atrophy variant of Alzheimer's disease.	Posterior cortical atrophy and Alzheimer's disease	293 cases, 10,547 healthy controls	NA	Alzheimer's disease, Posterior cortical atrophy	http://www.ebi.ac.uk/efo/EFO_0000249, http://www.orpha.net/ORDO/Orphanet_54247	GCST003452	Genome-wide genotyping array
2019-11-13	31473137	Moreno-Grau S	2019-08-13	Alzheimers Dement	www.ncbi.nlm.nih.gov/pubmed/31473137	Genome-wide association analysis of dementia and its clinical endophenotypes reveal novel loci associated with Alzheimer's disease and three causality networks: The GR@ACE project.	Alzheimer's disease	4,120 Spanish ancestry cases, 17,008 cases, 3,289 Spanish ancestry controls, 37,154 controls	1,943 Spanish ancestry cases, 8,572 cases, 3,016 Spanish ancestry controls, 11,312 controls	Alzheimer's disease	http://www.ebi.ac.uk/efo/EFO_0000249	GCST009021	Genome-wide genotyping array
2019-11-13	31473137	Moreno-Grau S	2019-08-13	Alzheimers Dement	www.ncbi.nlm.nih.gov/pubmed/31473137	Genome-wide association analysis of dementia and its clinical endophenotypes reveal novel loci associated with Alzheimer's disease and three causality networks: The GR@ACE project.	Alzheimer's disease	4,120 European ancestry cases, 3,289 European ancestry controls	NA	Alzheimer's disease	http://www.ebi.ac.uk/efo/EFO_0000249	GCST009020	Genome-wide genotyping array
2019-11-13	31473137	Moreno-Grau S	2019-08-13	Alzheimers Dement	www.ncbi.nlm.nih.gov/pubmed/31473137	Genome-wide association analysis of dementia and its clinical endophenotypes reveal novel loci associated with Alzheimer's disease and three causality networks: The GR@ACE project.	Alzheimer’s disease and/or vascular dementia (clinical subgroup VaD+)	1,168 Spanish ancestry cases, 3,289 Spanish ancestry controls	NA	Alzheimer's disease, vascular dementia	http://www.ebi.ac.uk/efo/EFO_0000249, http://www.ebi.ac.uk/efo/EFO_0004718	GCST009025	Genome-wide genotyping array
2019-11-13	31473137	Moreno-Grau S	2019-08-13	Alzheimers Dement	www.ncbi.nlm.nih.gov/pubmed/31473137	Genome-wide association analysis of dementia and its clinical endophenotypes reveal novel loci associated with Alzheimer's disease and three causality networks: The GR@ACE project.	Alzheimer’s disease (clinical subgroup AD+)	3,797 Spanish ancestry cases, 3,289 Spanish ancestry controls	NA	Alzheimer's disease	http://www.ebi.ac.uk/efo/EFO_0000249	GCST009022	Genome-wide genotyping array
2019-11-13	31473137	Moreno-Grau S	2019-08-13	Alzheimers Dement	www.ncbi.nlm.nih.gov/pubmed/31473137	Genome-wide association analysis of dementia and its clinical endophenotypes reveal novel loci associated with Alzheimer's disease and three causality networks: The GR@ACE project.	Alzheimer’s disease (clinical subgroup AD++)	2,611 Spanish ancestry cases, 3,289 Spanish ancestry controls	NA	Alzheimer's disease	http://www.ebi.ac.uk/efo/EFO_0000249	GCST009023	Genome-wide genotyping array
2019-11-13	31473137	Moreno-Grau S	2019-08-13	Alzheimers Dement	www.ncbi.nlm.nih.gov/pubmed/31473137	Genome-wide association analysis of dementia and its clinical endophenotypes reveal novel loci associated with Alzheimer's disease and three causality networks: The GR@ACE project.	Alzheimer’s disease (clinical subgroup AD+++)	1,854 Spanish ancestry cases, 3,289 Spanish ancestry controls	NA	Alzheimer's disease	http://www.ebi.ac.uk/efo/EFO_0000249	GCST009024	Genome-wide genotyping array
2019-11-13	31473137	Moreno-Grau S	2019-08-13	Alzheimers Dement	www.ncbi.nlm.nih.gov/pubmed/31473137	Genome-wide association analysis of dementia and its clinical endophenotypes reveal novel loci associated with Alzheimer's disease and three causality networks: The GR@ACE project.	Alzheimer’s disease and/or vascular dementia (clinical subgroup VaD++)	373 Spanish ancestry cases, 3,289 Spanish ancestry controls	NA	Alzheimer's disease, vascular dementia	http://www.ebi.ac.uk/efo/EFO_0000249, http://www.ebi.ac.uk/efo/EFO_0004718	GCST009026	Genome-wide genotyping array
2019-03-18	30617256	Jansen IE	2019-01-07	Nat Genet	www.ncbi.nlm.nih.gov/pubmed/30617256	Genome-wide meta-analysis identifies new loci and functional pathways influencing Alzheimer's disease risk.	Alzheimer's disease or family history of Alzheimer's disease	24,087 European ancestry late-onset Alzheimer's disease cases, 47,793 European ancestry individuals with family history of Alzheimer's disease, 383,378 European ancestry controls	NA	Alzheimer's disease, family history of Alzheimer’s disease	http://www.ebi.ac.uk/efo/EFO_0000249, http://www.ebi.ac.uk/efo/EFO_0009268	GCST007320	Genome-wide genotyping array, Exome-wide sequencing
2019-03-18	30617256	Jansen IE	2019-01-07	Nat Genet	www.ncbi.nlm.nih.gov/pubmed/30617256	Genome-wide meta-analysis identifies new loci and functional pathways influencing Alzheimer's disease risk.	Alzheimer's disease (late onset)	24,087 European ancestry cases, 55,058 European ancestry controls	NA	Alzheimer's disease	http://www.ebi.ac.uk/efo/EFO_0000249	GCST007319	Genome-wide genotyping array, Exome-wide sequencing
2019-11-13	31473137	Moreno-Grau S	2019-08-13	Alzheimers Dement	www.ncbi.nlm.nih.gov/pubmed/31473137	Genome-wide association analysis of dementia and its clinical endophenotypes reveal novel loci associated with Alzheimer's disease and three causality networks: The GR@ACE project.	Alzheimer's disease	4,120 Spanish ancestry cases, 11,999 cases, 3,289 Spanish ancestry controls, 9,236 controls	1,943 Spanish ancestry cases, 3,016 Spanish ancestry controls	Alzheimer's disease	http://www.ebi.ac.uk/efo/EFO_0000249	GCST009019	Genome-wide genotyping array
2021-02-25	33223526	Hong S	2020-11-22	Transl Psychiatry	www.ncbi.nlm.nih.gov/pubmed/33223526	Genome-wide association study of Alzheimer's disease CSF biomarkers in the EMIF-AD Multimodal Biomarker Discovery dataset.	Alzheimer's disease	212 European ancestry cases, 333 European ancestry controls	46 European ancestry cases, 257 European ancestry controls	Alzheimer's disease	http://www.ebi.ac.uk/efo/EFO_0000249	GCST90013665	Genome-wide genotyping array
2019-07-02	30201328	Gusareva ES	2018-08-09	Neurobiol Aging	www.ncbi.nlm.nih.gov/pubmed/30201328	Male-specific epistasis between WWC1 and TLN2 genes is associated with Alzheimer's disease.	Alzheimer's disease (SNP x SNP interaction)	788 male cases, 1,455 female cases, 2,362 male controls, 3,655 female controls	3,836 male cases, 6,244 female cases, 8,618 male controls, 11,624 female controls	Alzheimer's disease	http://www.ebi.ac.uk/efo/EFO_0000249	GCST008056	Genome-wide genotyping array
2014-11-13	24770881	Nelson PT	2014-04-27	Acta Neuropathol	www.ncbi.nlm.nih.gov/pubmed/24770881	ABCC9 gene polymorphism is associated with hippocampal sclerosis of aging pathology.	Alzheimer's disease	1443 cases and 99 controls	NA	Alzheimer's disease	http://www.ebi.ac.uk/efo/EFO_0000249	GCST002429	Genome-wide genotyping array
2010-06-14	20460622	Seshadri S	2010-05-12	JAMA	www.ncbi.nlm.nih.gov/pubmed/20460622	Genome-wide analysis of genetic loci associated with Alzheimer disease.	Alzheimer's disease	973 incident AD cases, 2,033 prevalent AD cases, 22,604 controls of European and Hispanic ancestry	6,505 European ancestry cases, 13,532 European ancestry controls	Alzheimer's disease	http://www.ebi.ac.uk/efo/EFO_0000249	GCST000682	Genome-wide genotyping array
2011-06-23	21627779	Antunez C	2011-05-31	Genome Med	www.ncbi.nlm.nih.gov/pubmed/21627779	The membrane-spanning 4-domains, subfamily A (MS4A) gene cluster contains a common variant associated with Alzheimer's disease.	Alzheimer's disease	319 European ancestry cases, 769 European ancestry controls, 2,690 cases, 2,237 controls	4,982 European ancestry cases, 7,961 European ancestry controls, 2,190 cases, 3,374 controls	Alzheimer's disease	http://www.ebi.ac.uk/efo/EFO_0000249	GCST001087	Genome-wide genotyping array
2009-09-29	19734903	Lambert JC	2009-09-06	Nat Genet	www.ncbi.nlm.nih.gov/pubmed/19734903	Genome-wide association study identifies variants at CLU and CR1 associated with Alzheimer's disease.	Alzheimer's disease	2,032 European ancestry cases, 5,328 European ancestry controls	3,978 European ancestry cases, 3,297 European ancestry controls	Alzheimer's disease	http://www.ebi.ac.uk/efo/EFO_0000249	GCST000480	Genome-wide genotyping array
2009-09-28	17998437	Li H	2007-11-12	Arch Neurol	www.ncbi.nlm.nih.gov/pubmed/17998437	Candidate single-nucleotide polymorphisms from a genomewide association study of Alzheimer disease.	Alzheimer's disease	753 European ancestry cases, 736 European ancestry controls	418 European ancestry cases, 249 European ancestry controls	Alzheimer's disease	http://www.ebi.ac.uk/efo/EFO_0000249	GCST000124	Genome-wide genotyping array
2013-07-12	23565137	Miyashita A	2013-04-02	PLoS One	www.ncbi.nlm.nih.gov/pubmed/23565137	SORL1 is genetically associated with late-onset Alzheimer's disease in Japanese, Koreans and Caucasians.	Alzheimer's disease (late onset)	891 Japanese ancestry cases, 844 Japanese ancestry controls	1,224 East Asian ancestry cases, 2,114 East Asian ancestry controls, 11,840 European ancestry cases, 10,931 European ancestry controls	Alzheimer's disease	http://www.ebi.ac.uk/efo/EFO_0000249	GCST001947	Genome-wide genotyping array
2013-09-27	23562540	Cruchaga C	2013-04-04	Neuron	www.ncbi.nlm.nih.gov/pubmed/23562540	GWAS of cerebrospinal fluid tau levels identifies risk variants for Alzheimer's disease.	Alzheimer's disease biomarkers	591 European ancestry cases, 687 European ancestry controls		Alzheimer's disease, t-tau measurement	http://www.ebi.ac.uk/efo/EFO_0000249, http://www.ebi.ac.uk/efo/EFO_0004760	GCST001951	Genome-wide genotyping array
2013-09-27	23562540	Cruchaga C	2013-04-04	Neuron	www.ncbi.nlm.nih.gov/pubmed/23562540	GWAS of cerebrospinal fluid tau levels identifies risk variants for Alzheimer's disease.	Alzheimer's disease biomarkers	591 European ancestry cases, 687 European ancestry controls		Alzheimer's disease, p-tau measurement	http://www.ebi.ac.uk/efo/EFO_0000249, http://www.ebi.ac.uk/efo/EFO_0004763	GCST001951	Genome-wide genotyping array
2013-08-24	23571587	Reitz C	2013-04-10	JAMA	www.ncbi.nlm.nih.gov/pubmed/23571587	Variants in the ATP-binding cassette transporter (ABCA7), apolipoprotein E ϵ4,and the risk of late-onset Alzheimer disease in African Americans.	Alzheimer's disease (late onset)	1,968 African American cases, 3,928 African American controls		Alzheimer's disease	http://www.ebi.ac.uk/efo/EFO_0000249	GCST001963	Genome-wide genotyping array
2015-05-14	22005930	Hollingworth P	2011-10-18	Mol Psychiatry	www.ncbi.nlm.nih.gov/pubmed/22005930	Genome-wide association study of Alzheimer's disease with psychotic symptoms.	Psychosis and Alzheimer's disease	1,039 European ancestry cases with psychosis, 5,659 European ancestry controls, 260 European, African American and Native American ancestry cases with psychosis from 264 families	NA	Alzheimer's disease, psychotic symptoms	http://www.ebi.ac.uk/efo/EFO_0000249, http://www.ebi.ac.uk/efo/EFO_0005940	GCST001285	Genome-wide genotyping array
2019-03-18	30514930	Mukherjee S	2018-12-04	Mol Psychiatry	www.ncbi.nlm.nih.gov/pubmed/30514930	Genetic data and cognitively defined late-onset Alzheimer's disease subgroups.	Alzheimer's disease with language domain impairment	Up to 510 European ancestry cases, 3,447 European ancestry controls	NA	Alzheimer's disease, language impairment	http://www.ebi.ac.uk/efo/EFO_0000249, http://www.ebi.ac.uk/efo/EFO_0005425	GCST007334	Genome-wide genotyping array
2016-06-17	26545630	Deming Y	2015-09-25	Neurobiol Aging	www.ncbi.nlm.nih.gov/pubmed/26545630	A potential endophenotype for Alzheimer's disease: cerebrospinal fluid clusterin.	Cerebrospinal fluid clusterin levels in APOEe4- carriers	123 Alzheimer's disease cases, 270 controls	NA	cerebrospinal fluid clusterin measurement	http://www.ebi.ac.uk/efo/EFO_0007657	GCST003137	Genome-wide genotyping array
2019-01-31	29274321	Chung J	2017-12-20	Alzheimers Dement	www.ncbi.nlm.nih.gov/pubmed/29274321	Genome-wide association study of Alzheimer's disease endophenotypes at prediagnosis stages.	Cerebrospinal AB1-42 levels in Alzheimer's disease dementia	190 European ancestry AD dementia cases	NA	beta-amyloid 1-42 measurement	http://www.ebi.ac.uk/efo/EFO_0004670	GCST006990	Genome-wide genotyping array
2019-01-31	29274321	Chung J	2017-12-20	Alzheimers Dement	www.ncbi.nlm.nih.gov/pubmed/29274321	Genome-wide association study of Alzheimer's disease endophenotypes at prediagnosis stages.	Cerebrospinal fluid t-tau levels in Alzheimer's disease dementia	190 European ancestry cases	NA	t-tau measurement	http://www.ebi.ac.uk/efo/EFO_0004760	GCST006991	Genome-wide genotyping array
2019-01-31	29274321	Chung J	2017-12-20	Alzheimers Dement	www.ncbi.nlm.nih.gov/pubmed/29274321	Genome-wide association study of Alzheimer's disease endophenotypes at prediagnosis stages.	Cerebrospinal fluid p-tau levels in Alzheimer's disease dementia	190 European ancestry Alzheimer's disease dementia cases	NA	p-tau measurement	http://www.ebi.ac.uk/efo/EFO_0004763	GCST006992	Genome-wide genotyping array
2019-01-31	29274321	Chung J	2017-12-20	Alzheimers Dement	www.ncbi.nlm.nih.gov/pubmed/29274321	Genome-wide association study of Alzheimer's disease endophenotypes at prediagnosis stages.	Hippocampal volume in Alzheimer's disease dementia	190 European ancestry Alzheimer's disease dementia cases	NA	hippocampal volume	http://www.ebi.ac.uk/efo/EFO_0005035	GCST006993	Genome-wide genotyping array
2019-01-31	29274321	Chung J	2017-12-20	Alzheimers Dement	www.ncbi.nlm.nih.gov/pubmed/29274321	Genome-wide association study of Alzheimer's disease endophenotypes at prediagnosis stages.	Logical memory (immediate recall) in Alzheimer's disease dementia	190 European ancestry Alzheimer's disease dementia cases	NA	memory performance	http://www.ebi.ac.uk/efo/EFO_0004874	GCST006994	Genome-wide genotyping array
2019-01-31	29274321	Chung J	2017-12-20	Alzheimers Dement	www.ncbi.nlm.nih.gov/pubmed/29274321	Genome-wide association study of Alzheimer's disease endophenotypes at prediagnosis stages.	Logical memory (delayed recall) in Alzheimer's disease dementia	190 European ancestry Alzheimer's disease dementia cases	NA	memory performance	http://www.ebi.ac.uk/efo/EFO_0004874	GCST006995	Genome-wide genotyping array
2020-09-16	32573913	Sherva R	2020-06-23	Alzheimers Dement	www.ncbi.nlm.nih.gov/pubmed/32573913	Genome-wide association study of rate of cognitive decline in Alzheimer's disease patients identifies novel genes and pathways.	Rate of cognitive decline in Alzheimer's disease	3,946 European ancestry cases	NA	cognitive decline measurement	http://www.ebi.ac.uk/efo/EFO_0007710	GCST010567	Genome-wide genotyping array
2013-05-02	23374588	Martinelli-Boneschi F	2013-01-29	Neurobiol Aging	www.ncbi.nlm.nih.gov/pubmed/23374588	Pharmacogenomics in Alzheimer's disease: a genome-wide association study of response to cholinesterase inhibitors.	Response to cholinesterase inhibitors in Alzheimer's disease	92 European ancestry cases, 77 European ancestry controls	94 European ancestry cases, 74 European ancestry controls	response to cholinesterase inhibitor	http://www.ebi.ac.uk/efo/EFO_0005195	GCST001835	Genome-wide genotyping array
2021-10-13	34020725	Reddy JS	2021-05-21	Acta Neuropathol Commun	www.ncbi.nlm.nih.gov/pubmed/34020725	Genome-wide analysis identifies a novel LINC-PINT splice variant associated with vascular amyloid pathology in Alzheimer's disease.	Cerebral amyloid angiopathy in Alzheimer’s disease	821 European ancestry individuals	NA	cerebral amyloid angiopathy	http://www.ebi.ac.uk/efo/EFO_0006790	GCST012481	Genome-wide genotyping array
2016-02-04	25778476	Jun G	2015-03-17	Mol Psychiatry	www.ncbi.nlm.nih.gov/pubmed/25778476	A novel Alzheimer disease locus located near the gene encoding tau protein.	Alzheimer's disease (APOE e4 interaction)	10,352 APOE e4+ cases, 9,207 APOE e4+ controls, 7,184 APOE e4- cases, 26,968 APOE e4- controls	1,250 APOE e4+ European ancestry cases, 536 APOE e4+ European ancestry controls, 718 APOE e4- European ancestry cases, 1,699 APOE e4- European ancestry controls	Alzheimer's disease, APOE carrier status	http://www.ebi.ac.uk/efo/EFO_0000249, http://www.ebi.ac.uk/efo/EFO_0007659	GCST002814	Genome-wide genotyping array
2016-02-03	25778476	Jun G	2015-03-17	Mol Psychiatry	www.ncbi.nlm.nih.gov/pubmed/25778476	A novel Alzheimer disease locus located near the gene encoding tau protein.	Alzheimer's disease in APOE e4+ carriers	10,352 cases, 9,207 controls	1,250 European ancestry cases, 536 European ancestry controls	Alzheimer's disease	http://www.ebi.ac.uk/efo/EFO_0000249	GCST002813	Genome-wide genotyping array
2016-02-03	25778476	Jun G	2015-03-17	Mol Psychiatry	www.ncbi.nlm.nih.gov/pubmed/25778476	A novel Alzheimer disease locus located near the gene encoding tau protein.	Alzheimer's disease in APOE e4- carriers	7,184 cases, 26,968 controls	718 European ancestry cases, 1,699 European ancestry controls	Alzheimer's disease	http://www.ebi.ac.uk/efo/EFO_0000249	GCST002817	Genome-wide genotyping array
2009-09-29	19734902	Harold D	2009-09-06	Nat Genet	www.ncbi.nlm.nih.gov/pubmed/19734902	Genome-wide association study identifies variants at CLU and PICALM associated with Alzheimer's disease.	Alzheimer's disease	3,941 European ancestry cases, 7,848 European ancestry controls	2,023 European ancestry cases, 2,340 European ancestry controls	Alzheimer's disease	http://www.ebi.ac.uk/efo/EFO_0000249	GCST000479	Genome-wide genotyping array
2012-04-18	22430674	Lambert JC	2012-03-20	Mol Psychiatry	www.ncbi.nlm.nih.gov/pubmed/22430674	Genome-wide haplotype association study identifies the FRMD4A gene as a risk locus for Alzheimer's disease.	Alzheimer's disease	2,025 European ancestry cases, 5,328 European ancestry controls	7,913 European ancestry cases, 10,417 European ancestry controls	Alzheimer's disease	http://www.ebi.ac.uk/efo/EFO_0000249	GCST001449	Genome-wide genotyping array
2021-05-19	33074286	Kunkle BW	2020-10-19	JAMA Neurol	www.ncbi.nlm.nih.gov/pubmed/33074286	Novel Alzheimer Disease Risk Loci and Pathways in African American Individuals Using the African Genome Resources Panel: A Meta-analysis.	Alzheimer's disease	2,784 African American cases, 5,222 African American controls	NA	Alzheimer's disease	http://www.ebi.ac.uk/efo/EFO_0000249	GCST011696	Genome-wide genotyping array
2019-04-04	30820047	Kunkle BW	2019-02-28	Nat Genet	www.ncbi.nlm.nih.gov/pubmed/30820047	Genetic meta-analysis of diagnosed Alzheimer's disease identifies new risk loci and implicates Aβ, tau, immunity and lipid processing.	Alzheimer's disease (late onset)	21,982 European ancestry cases, 41,944 European ancestry controls	up to 13,292 European ancestry cases, up to 17,219 European ancestry controls	late-onset Alzheimers disease	http://www.ebi.ac.uk/efo/EFO_1001870	GCST007511	Genome-wide genotyping array
2018-04-30	28714976	Sims R	2017-09-01	Nat Genet	www.ncbi.nlm.nih.gov/pubmed/28714976	Rare coding variants in PLCG2, ABI3, and TREM2 implicate microglial-mediated innate immunity in Alzheimer's disease.	Alzheimer's disease (late onset)	up to 16,097 European ancestry cases, up to 18,077 European ancestry controls	up to 20,693 European ancestry cases, up to 30,266 European ancestry controls	late-onset Alzheimers disease	http://www.ebi.ac.uk/efo/EFO_1001870	GCST005549	Exome genotyping array
2011-05-24	21460841	Naj AC	2011-04-03	Nat Genet	www.ncbi.nlm.nih.gov/pubmed/21460841	Common variants at MS4A4/MS4A6E, CD2AP, CD33 and EPHA1 are associated with late-onset Alzheimer's disease.	Alzheimer's disease (late onset)	8,309 European ancestry cases, 7,366 European ancestry controls	10,523 European ancestry cases, 28,231 European ancestry controls	Alzheimer's disease	http://www.ebi.ac.uk/efo/EFO_0000249	GCST001026	Genome-wide genotyping array
2011-05-02	21460840	Hollingworth P	2011-04-03	Nat Genet	www.ncbi.nlm.nih.gov/pubmed/21460840	Common variants at ABCA7, MS4A6A/MS4A4E, EPHA1, CD33 and CD2AP are associated with Alzheimer's disease.	Alzheimer's disease	6,688 European ancestry cases, 13,685 European ancestry controls	13,182 European ancestry cases, 26,161 European ancestry controls	Alzheimer's disease	http://www.ebi.ac.uk/efo/EFO_0000249	GCST001025	Genome-wide genotyping array
2015-04-01	25027320	Ramirez A	2014-07-15	Hum Mol Genet	www.ncbi.nlm.nih.gov/pubmed/25027320	SUCLG2 identified as both a determinator of CSF Aβ1-42 levels and an attenuator of cognitive decline in Alzheimer's disease.	Cerebrospinal AB1-42 levels in Alzheimer's disease dementia	363 European ancestry individuals	515 individuals	beta-amyloid 1-42 measurement	http://www.ebi.ac.uk/efo/EFO_0004670	GCST002531	Genome-wide genotyping array
2015-05-14	22005930	Hollingworth P	2011-10-18	Mol Psychiatry	www.ncbi.nlm.nih.gov/pubmed/22005930	Genome-wide association study of Alzheimer's disease with psychotic symptoms.	Psychosis in Alzheimer's disease	1,039 European ancestry cases with psychosis, 610 European ancestry cases without psychosis, 260 European, African American and Native American ancestry cases with psychosis and 125 European, African American and Native American ancestry cases without psychosis from 264 families	NA	psychotic symptoms	http://www.ebi.ac.uk/efo/EFO_0005940	GCST001282	Genome-wide genotyping array
2021-10-13	34020725	Reddy JS	2021-05-21	Acta Neuropathol Commun	www.ncbi.nlm.nih.gov/pubmed/34020725	Genome-wide analysis identifies a novel LINC-PINT splice variant associated with vascular amyloid pathology in Alzheimer's disease.	Cerebral amyloid angiopathy in APOEe4 carrier Alzheimer’s disease	534 European ancestry individuals	NA	cerebral amyloid angiopathy	http://www.ebi.ac.uk/efo/EFO_0006790	GCST012482	Genome-wide genotyping array
2021-10-13	34020725	Reddy JS	2021-05-21	Acta Neuropathol Commun	www.ncbi.nlm.nih.gov/pubmed/34020725	Genome-wide analysis identifies a novel LINC-PINT splice variant associated with vascular amyloid pathology in Alzheimer's disease.	Cerebral amyloid angiopathy in APOEe4 non-carrier Alzheimer’s disease	287 European ancestry individuals	NA	cerebral amyloid angiopathy	http://www.ebi.ac.uk/efo/EFO_0006790	GCST012483	Genome-wide genotyping array
2021-10-13	34020725	Reddy JS	2021-05-21	Acta Neuropathol Commun	www.ncbi.nlm.nih.gov/pubmed/34020725	Genome-wide analysis identifies a novel LINC-PINT splice variant associated with vascular amyloid pathology in Alzheimer's disease.	Cerebral amyloid angiopathy x sex interaction in Alzheimer’s disease	370 European ancestry men, 451 European ancestry women	NA	sex interaction measurement, cerebral amyloid angiopathy	http://www.ebi.ac.uk/efo/EFO_0008343, http://www.ebi.ac.uk/efo/EFO_0006790	GCST012485	Genome-wide genotyping array
2021-10-13	34020725	Reddy JS	2021-05-21	Acta Neuropathol Commun	www.ncbi.nlm.nih.gov/pubmed/34020725	Genome-wide analysis identifies a novel LINC-PINT splice variant associated with vascular amyloid pathology in Alzheimer's disease.	Cerebral amyloid angiopathy x APOEe4 status interaction in Alzheimer’s disease	534 European ancestry APOEe4 carriers, 287 European ancestry APOEe4 non-carriers	NA	APOE carrier status, cerebral amyloid angiopathy	http://www.ebi.ac.uk/efo/EFO_0007659, http://www.ebi.ac.uk/efo/EFO_0006790	GCST012484	Genome-wide genotyping array
2014-04-16	24162737	Lambert JC	2013-10-27	Nat Genet	www.ncbi.nlm.nih.gov/pubmed/24162737	Meta-analysis of 74,046 individuals identifies 11 new susceptibility loci for Alzheimer's disease.	Alzheimer's disease (late onset)	17,008 European ancestry cases, 37,154 European ancestry controls	8,572 European ancestry cases, 11,312 European ancestry controls	Alzheimer's disease	http://www.ebi.ac.uk/efo/EFO_0000249	GCST002245	Genome-wide genotyping array
2021-10-20	34112972	DeMichele-Sweet MAA	2021-06-10	Mol Psychiatry	www.ncbi.nlm.nih.gov/pubmed/34112972	Genome-wide association identifies the first risk loci for psychosis in Alzheimer disease.	Psychosis in Alzheimer's disease	4,551 European ancestry cases, 5,796 European ancestry controls, 894 African American or unknown ancestry cases, 1,076 African American or unknown ancestry controls	NA	psychotic symptoms	http://www.ebi.ac.uk/efo/EFO_0005940	GCST90020050	Genome-wide genotyping array
2021-08-13	34099642	de Rojas I	2021-06-07	Nat Commun	www.ncbi.nlm.nih.gov/pubmed/34099642	Common variants in Alzheimer's disease and risk stratification by polygenic risk scores.	Alzheimer's disease	36,675 European ancestry cases, up to 42,034 European ancestry maternal or paternal cases, up to 372,760 European ancestry controls	19,087 European ancestry cases, 39,101 European ancestry controls	Alzheimer's disease	http://www.ebi.ac.uk/efo/EFO_0000249	GCST012182	Genome-wide genotyping array

## Sheet: SNP PD studies
DATE ADDED TO CATALOG	PUBMEDID	FIRST AUTHOR	DATE	JOURNAL	LINK	STUDY	DISEASE/TRAIT	INITIAL SAMPLE SIZE	MAPPED_TRAIT	MAPPED_TRAIT_URI	STUDY ACCESSION	GENOTYPING TECHNOLOGY
2017-06-02	28256260	Siitonen A	2017-02-02	Neurobiol Aging	www.ncbi.nlm.nih.gov/pubmed/28256260	Genetics of early-onset Parkinson's disease in Finland: exome sequencing and genome-wide association study.	Early-onset Parkinson's disease	403 Finnish ancestry cases, 1,650 Finnish ancestry controls	Young adult-onset Parkinsonism	http://www.orpha.net/ORDO/Orphanet_2828	GCST004138	Genome-wide genotyping array
2017-05-11	27182965	Pickrell JK	2016-05-16	Nat Genet	www.ncbi.nlm.nih.gov/pubmed/27182965	Detection and interpretation of shared genetic influences on 42 human traits.	Parkinson's disease	9,619 European ancestry cases, 324,522 European ancestry controls	Parkinson's disease	http://www.ebi.ac.uk/efo/EFO_0002508	GCST003984	Genome-wide genotyping array
2021-10-04	34064523	Rodrigo LM	2021-05-04	Genes (Basel)	www.ncbi.nlm.nih.gov/pubmed/34064523	Imputation and Reanalysis of ExomeChip Data Identifies Novel, Conditional and Joint Genetic Effects on Parkinson's Disease Risk.	Parkinson's disease	5,167 European ancestry cases, 5,366 European ancestry controls	Parkinson's disease	http://www.ebi.ac.uk/efo/EFO_0002508	GCST012431	Genome-wide genotyping array
2016-07-01	26227905	Hu Y	2015-07-31	Mol Neurobiol	www.ncbi.nlm.nih.gov/pubmed/26227905	A Pooling Genome-Wide Association Study Combining a Pathway Analysis for Typical Sporadic Parkinson's Disease in the Han Population of Chinese Mainland.	Parkinson's disease	250 Han Chinese ancestry cases, 250 Han Chinese ancestry controls	Parkinson's disease	http://www.ebi.ac.uk/efo/EFO_0002508	GCST003059	Genome-wide genotyping array
2017-02-24	27402877	Hill-Burns EM	2016-07-11	Hum Mol Genet	www.ncbi.nlm.nih.gov/pubmed/27402877	Identification of genetic modifiers of age-at-onset for familial Parkinson's disease.	Parkinson's disease (familial, age at onset)	431 European ancestry cases	Parkinson's disease, age at onset	http://www.ebi.ac.uk/efo/EFO_0002508, http://www.ebi.ac.uk/efo/EFO_0004847	GCST003652	Genome-wide genotyping array
2021-01-26	32201043	Smeland OB	2020-02-08	Biol Psychiatry	www.ncbi.nlm.nih.gov/pubmed/32201043	Genome-wide Association Analysis of Parkinson's Disease and Schizophrenia Reveals Shared Genetic Architecture and Identifies Novel Risk Loci.	Parkinson's disease	20,184 European ancestry cases, 397,324 European ancestry controls	Parkinson's disease	http://www.ebi.ac.uk/efo/EFO_0002508	GCST010991	Genome-wide genotyping array
2014-10-21	24511991	Hill-Burns EM	2014-02-10	BMC Genomics	www.ncbi.nlm.nih.gov/pubmed/24511991	Identification of a novel Parkinson's disease locus via stratified genome-wide association study.	Parkinson's disease	1,565 European ancestry sproadic Parkinson's disease cases, 435 European ancestry familial Parkinson's disease cases, 1,986 European ancestry controls	Parkinson's disease	http://www.ebi.ac.uk/efo/EFO_0002508	GCST002353	Genome-wide genotyping array
2013-12-20	23793441	Davis MF	2013-06-21	Hum Genet	www.ncbi.nlm.nih.gov/pubmed/23793441	Parkinson disease loci in the mid-western Amish.	Parkinson's disease	31 Amish cases, 767 Amish controls	Parkinson's disease	http://www.ebi.ac.uk/efo/EFO_0002508	GCST002077	Genome-wide genotyping array
2011-09-14	21812969	Liu X	2011-08-03	BMC Med Genet	www.ncbi.nlm.nih.gov/pubmed/21812969	Genome-wide association study identifies candidate genes for Parkinson's disease in an Ashkenazi Jewish population.	Parkinson's disease	268 Ashkenazi Jewish cases, 178 Ashkenazi Jewish controls	Parkinson's disease	http://www.ebi.ac.uk/efo/EFO_0002508	GCST001189	Genome-wide genotyping array
2017-10-24	28892059	Chang D	2017-09-11	Nat Genet	www.ncbi.nlm.nih.gov/pubmed/28892059	A meta-analysis of genome-wide association studies identifies 17 new Parkinson's disease risk loci.	Parkinson's disease	20,184 European ancestry cases, 397,324 European ancestry controls	Parkinson's disease	http://www.ebi.ac.uk/efo/EFO_0002508	GCST004902	Genome-wide genotyping array
2017-02-09	27545685	Biernacka JM	2016-08-03	Parkinsonism Relat Disord	www.ncbi.nlm.nih.gov/pubmed/27545685	Genome-wide gene-environment interaction analysis of pesticide exposure and risk of Parkinson's disease.	Parkinson's disease (pesticide exposure interaction)	364 cases, 364 sibling controls	Parkinson's disease, pesticide exposure measurement	http://www.ebi.ac.uk/efo/EFO_0002508, http://www.ebi.ac.uk/efo/EFO_0007840	GCST003600	Genome-wide genotyping array
2019-02-20	30338293	Wallen ZD	2018-10-05	Neurol Genet	www.ncbi.nlm.nih.gov/pubmed/30338293	Plasticity-related gene 3 (LPPR1) and age at diagnosis of Parkinson disease.	Parkinson's disease (age at diagnosis)	1,950 European ancestry cases	Parkinson's disease, age at diagnosis	http://www.ebi.ac.uk/efo/EFO_0002508, http://www.ebi.ac.uk/efo/EFO_0004918	GCST007198	Genome-wide genotyping array
2010-09-22	20711177	Hamza TH	2010-08-15	Nat Genet	www.ncbi.nlm.nih.gov/pubmed/20711177	Common genetic variation in the HLA region is associated with late-onset sporadic Parkinson's disease.	Parkinson's disease	2,000 European ancestry cases, 1,986 European ancestry controls	Parkinson's disease	http://www.ebi.ac.uk/efo/EFO_0002508	GCST000772	Genome-wide genotyping array
2008-06-16	17052657	Fung HC	2006-09-28	Lancet Neurol	www.ncbi.nlm.nih.gov/pubmed/17052657	Genome-wide genotyping in Parkinson's disease and neurologically normal controls: first stage analysis and public release of data.	Parkinson's disease	267 European ancestry cases, 270 European ancestry controls	Parkinson's disease	http://www.ebi.ac.uk/efo/EFO_0002508	GCST000005	Genome-wide genotyping array
2008-06-16	16252231	Maraganore DM	2005-09-09	Am J Hum Genet	www.ncbi.nlm.nih.gov/pubmed/16252231	High-resolution whole-genome association study of Parkinson disease.	Parkinson's disease	381 European ancestry cases, 363 European ancestry controls, 62 cases,79 controls, 1 Asian ancestry control from 443 sibships	Parkinson's disease	http://www.ebi.ac.uk/efo/EFO_0002508	GCST000002	Genome-wide genotyping array
2009-12-10	19915576	Satake W	2009-11-15	Nat Genet	www.ncbi.nlm.nih.gov/pubmed/19915576	Genome-wide association study identifies common variants at four loci as genetic risk factors for Parkinson's disease.	Parkinson's disease	988 Japanese ancestry cases, 2,521 Japanese ancestry controls	Parkinson's disease	http://www.ebi.ac.uk/efo/EFO_0002508	GCST000530	Genome-wide genotyping array
2008-12-09	18985386	Pankratz N	2008-11-06	Hum Genet	www.ncbi.nlm.nih.gov/pubmed/18985386	Genomewide association study for susceptibility genes contributing to familial Parkinson disease.	Parkinson's disease (familial)	1,119 European ancestry cases, 1,127 European ancestry controls	Parkinson's disease	http://www.ebi.ac.uk/efo/EFO_0002508	GCST000261	Genome-wide genotyping array
2010-02-05	20070850	Edwards TL	2010-01-13	Ann Hum Genet	www.ncbi.nlm.nih.gov/pubmed/20070850	Genome-wide association study confirms SNPs in SNCA and the MAPT region as common risk factors for Parkinson disease.	Parkinson's disease	1,752 European ancestry cases, 1,745 European ancestry controls	Parkinson's disease	http://www.ebi.ac.uk/efo/EFO_0002508	GCST000567	Genome-wide genotyping array
2011-07-20	21738487	Do CB	2011-06-23	PLoS Genet	www.ncbi.nlm.nih.gov/pubmed/21738487	Web-based genome-wide association study identifies two novel loci and a substantial genetic component for Parkinson's disease.	Parkinson's disease	3,426 European ancestry cases, 29,624 European ancestry controls	Parkinson's disease	http://www.ebi.ac.uk/efo/EFO_0002508	GCST001126	Genome-wide genotyping array
2012-07-17	22658654	Chung SJ	2012-05-30	Parkinsonism Relat Disord	www.ncbi.nlm.nih.gov/pubmed/22658654	Genomic determinants of motor and cognitive outcomes in Parkinson's disease.	Parkinson's disease (motor and cognition)	443 European ancestry cases	Parkinson's disease	http://www.ebi.ac.uk/efo/EFO_0002508	GCST001546	Genome-wide genotyping array
2021-05-18	33884653	Li C	2021-04-21	Mov Disord	www.ncbi.nlm.nih.gov/pubmed/33884653	Genetic Modifiers of Age at Onset for Parkinson's Disease in Asians: A Genome-Wide Association Study.	Parkinson's disease (age of onset)	3,456 Chinese ancestry individuals	Parkinson's disease, age at onset	http://www.ebi.ac.uk/efo/EFO_0002508, http://www.ebi.ac.uk/efo/EFO_0004847	GCST011677	Genome-wide genotyping array
2017-04-20	28011712	Foo JN	2016-12-22	Hum Mol Genet	www.ncbi.nlm.nih.gov/pubmed/28011712	Genome-wide association study of Parkinson's disease in East Asians.	Parkinson's disease	779 Han Chinese ancestry cases, 13,227 Han Chinese ancestry controls	Parkinson's disease	http://www.ebi.ac.uk/efo/EFO_0002508	GCST003922	Genome-wide genotyping array
2009-10-05	19772629	Latourelle JC	2009-09-22	BMC Med Genet	www.ncbi.nlm.nih.gov/pubmed/19772629	Genomewide association study for onset age in Parkinson disease.	Parkinson's disease (age of onset)	857 European ancestry familial cases, 440 idiopathic cases	Parkinson's disease, age at onset	http://www.ebi.ac.uk/efo/EFO_0002508, http://www.ebi.ac.uk/efo/EFO_0004847	GCST000490	Genome-wide genotyping array
2014-12-05	24842889	Vacic V	2014-05-19	Hum Mol Genet	www.ncbi.nlm.nih.gov/pubmed/24842889	Genome-wide mapping of IBD segments in an Ashkenazi PD cohort identifies associated haplotypes.	Parkinson's disease	1,130 Ashkenazi Jewish cases, 2,611 Ashkenazi Jewish controls	Parkinson's disease	http://www.ebi.ac.uk/efo/EFO_0002508	GCST002455	Genome-wide genotyping array
2015-12-18	25663231	Beecham GW	2015-02-06	Neurology	www.ncbi.nlm.nih.gov/pubmed/25663231	PARK10 is a major locus for sporadic neuropathologically confirmed Parkinson disease.	Parkinson disease and lewy body pathology	484 European ancestry cases, 1,145 European ancestry controls	Parkinson's disease, Lewy body measurement	http://www.ebi.ac.uk/efo/EFO_0002508, http://www.ebi.ac.uk/efo/EFO_0007021	GCST002778	Genome-wide genotyping array
2015-04-20	21292315	Nalls MA	2011-02-01	Lancet	www.ncbi.nlm.nih.gov/pubmed/21292315	Imputation of sequence variants for identification of genetic risks for Parkinson's disease: a meta-analysis of genome-wide association studies.	Parkinson's disease	5,333 European ancestry cases, 12,019 European ancestry controls	Parkinson's disease	http://www.ebi.ac.uk/efo/EFO_0002508	GCST000959	Genome-wide genotyping array
2011-01-06	21084426	Saad M	2010-11-17	Hum Mol Genet	www.ncbi.nlm.nih.gov/pubmed/21084426	Genome-wide association study confirms BST1 and suggests a locus on 12q24 as the risk loci for Parkinson's disease in the European population.	Parkinson's disease	1,039 European ancestry cases, 1,984 European ancestry controls	Parkinson's disease	http://www.ebi.ac.uk/efo/EFO_0002508	GCST000874	Genome-wide genotyping array
2012-04-20	22451204	Pankratz N	2012-03-01	Ann Neurol	www.ncbi.nlm.nih.gov/pubmed/22451204	Meta-analysis of Parkinson's disease: identification of a novel locus, RIT2.	Parkinson's disease	4,238 European ancestry cases, 4,239 European ancestry controls	Parkinson's disease	http://www.ebi.ac.uk/efo/EFO_0002508	GCST001430	Genome-wide genotyping array
2021-02-02	33111402	Tan MMX	2020-10-28	Mov Disord	www.ncbi.nlm.nih.gov/pubmed/33111402	Genome-Wide Association Studies of Cognitive and Motor Progression in Parkinson's Disease.	Parkinson's disease progression (motor)	2,848 individuals	Parkinson's disease, disease progression measurement	http://www.ebi.ac.uk/efo/EFO_0002508, http://www.ebi.ac.uk/efo/EFO_0008336	GCST011038	Genome-wide genotyping array, Genome-wide sequencing
2021-02-02	33111402	Tan MMX	2020-10-28	Mov Disord	www.ncbi.nlm.nih.gov/pubmed/33111402	Genome-Wide Association Studies of Cognitive and Motor Progression in Parkinson's Disease.	Parkinson's disease progression (cognitive)	2,788 individuals	Parkinson's disease, disease progression measurement	http://www.ebi.ac.uk/efo/EFO_0002508, http://www.ebi.ac.uk/efo/EFO_0008336	GCST011037	Genome-wide genotyping array, Genome-wide sequencing
2021-02-02	33111402	Tan MMX	2020-10-28	Mov Disord	www.ncbi.nlm.nih.gov/pubmed/33111402	Genome-Wide Association Studies of Cognitive and Motor Progression in Parkinson's Disease.	Parkinson's disease progression (composite)	2,755 individuals	Parkinson's disease, disease progression measurement	http://www.ebi.ac.uk/efo/EFO_0002508, http://www.ebi.ac.uk/efo/EFO_0008336	GCST011039	Genome-wide genotyping array, Genome-wide sequencing
2021-06-11	33987465	Alfradique-Dunham I	2021-01-28	Neurol Genet	www.ncbi.nlm.nih.gov/pubmed/33987465	Genome-Wide Association Study Meta-Analysis for Parkinson Disease Motor Subtypes.	Parkinson's disease motor subtype (tremor dominant vs postural instability/gait difficulty)	1,570 European ancestry tremor dominant cases, 1,259 European ancestry postural instability/gait difficulty cases	Parkinson's disease	http://www.ebi.ac.uk/efo/EFO_0002508	GCST90000014	Genome-wide genotyping array
2019-12-19	31701892	Nalls MA	2019-12-01	Lancet Neurol	www.ncbi.nlm.nih.gov/pubmed/31701892	Identification of novel risk loci, causal insights, and heritable risk for Parkinson's disease: a meta-analysis of genome-wide association studies.	Parkinson's disease or first degree relation to individual with Parkinson's disease	15,056 European ancestry cases, 18,618 European ancestry proxy cases, 449,056 European ancestry controls	Parkinson's disease	http://www.ebi.ac.uk/efo/EFO_0002508	GCST009325	Genome-wide genotyping array
2020-06-05	32310270	Foo JN	2020-04-20	JAMA Neurol	www.ncbi.nlm.nih.gov/pubmed/32310270	Identification of Risk Loci for Parkinson Disease in Asians and Comparison of Risk Between Asians and Europeans: A Genome-Wide Association Study.	Parkinson's disease	6,724 East Asian ancestry cases, 24,851 East Asian ancestry controls	Parkinson's disease	http://www.ebi.ac.uk/efo/EFO_0002508	GCST010049	Genome-wide genotyping array
2020-01-07	31755958	Blauwendraat C	2019-11-22	Brain	www.ncbi.nlm.nih.gov/pubmed/31755958	Genetic modifiers of risk and age at onset in GBA associated Parkinson's disease and Lewy body dementia.	Parkinson's disease in GBA mutation carriers	1,588 European ancestry cases, 7,584 European ancestry controls	Parkinson's disease	http://www.ebi.ac.uk/efo/EFO_0002508	GCST009373	Genome-wide genotyping array
2019-05-10	30957308	Blauwendraat C	2019-04-07	Mov Disord	www.ncbi.nlm.nih.gov/pubmed/30957308	Parkinson's disease age at onset genome-wide association study: Defining heritability, genetic loci, and α-synuclein mechanisms.	Parkinson's disease (age of onset)	17,996 cases	Parkinson's disease, age at onset	http://www.ebi.ac.uk/efo/EFO_0002508, http://www.ebi.ac.uk/efo/EFO_0004847	GCST007780	Genome-wide genotyping array
2015-05-09	25064009	Nalls MA	2014-07-27	Nat Genet	www.ncbi.nlm.nih.gov/pubmed/25064009	Large-scale meta-analysis of genome-wide association data identifies six new risk loci for Parkinson's disease.	Parkinson's disease	13,708 European ancestry cases, 95,282 European ancestry controls	Parkinson's disease	http://www.ebi.ac.uk/efo/EFO_0002508	GCST002544	Genome-wide genotyping array
2012-05-18	22438815	Lill CM	2012-03-15	PLoS Genet	www.ncbi.nlm.nih.gov/pubmed/22438815	Comprehensive research synopsis and systematic meta-analyses in Parkinson's disease genetics: The PDGene database.	Parkinson's disease	2,197 cases, 2,061 controls	Parkinson's disease	http://www.ebi.ac.uk/efo/EFO_0002508	GCST001445	Genome-wide genotyping array
2011-01-03	21044948	Spencer CC	2010-11-02	Hum Mol Genet	www.ncbi.nlm.nih.gov/pubmed/21044948	Dissection of the genetics of Parkinson's disease identifies an additional association 5' of SNCA and multiple associated haplotypes at 17q21.	Parkinson's disease	1,705 European ancestry cases, 5,175 European ancestry controls	Parkinson's disease	http://www.ebi.ac.uk/efo/EFO_0002508	GCST000855	Genome-wide genotyping array
2009-12-10	19915575	Simon-Sanchez J	2009-11-15	Nat Genet	www.ncbi.nlm.nih.gov/pubmed/19915575	Genome-wide association study reveals genetic risk underlying Parkinson's disease.	Parkinson's disease	1,713 European ancestry cases, 3,978 European ancestry controls	Parkinson's disease	http://www.ebi.ac.uk/efo/EFO_0002508	GCST000528	Genome-wide genotyping array
2021-10-20	34594039	Sakaue S	2021-09-30	Nat Genet	www.ncbi.nlm.nih.gov/pubmed/34594039	A cross-population atlas of genetic associations for 220 human phenotypes.	Parkinson's disease	2,638 European ancestry cases, 477,380 European ancestry controls, 340 East Asian ancestry cases, 175,788 East Asian ancestry controls	Parkinson's disease	http://www.ebi.ac.uk/efo/EFO_0002508	GCST90018894	Genome-wide genotyping array
2021-10-22	34227697	Loesch DP	2021-07-06	Ann Neurol	www.ncbi.nlm.nih.gov/pubmed/34227697	Characterizing the Genetic Architecture of Parkinson's Disease in Latinos.	Parkinson's disease	807 Latino cases, 690 Latino controls	Parkinson's disease	http://www.ebi.ac.uk/efo/EFO_0002508	GCST90026456	Genome-wide genotyping array
2020-07-24	32355309	Cha PC	2020-05-01	J Hum Genet	www.ncbi.nlm.nih.gov/pubmed/32355309	Genome-wide association study identifies zonisamide responsive gene in Parkinson's disease patients.	Levodopa wearing off effect (time symptoms uncontrolled) in Parkinson's disease (response to zonisamide)	67 Japanese ancestry responders, 133 Japanese ancestry poor responders	motor function measurement, response to zonisamide, response to levodopa	http://www.ebi.ac.uk/efo/EFO_0010749, http://www.ebi.ac.uk/efo/EFO_0010748, http://www.ebi.ac.uk/efo/EFO_0010747	GCST010322	Genome-wide genotyping array
2020-07-24	32355309	Cha PC	2020-05-01	J Hum Genet	www.ncbi.nlm.nih.gov/pubmed/32355309	Genome-wide association study identifies zonisamide responsive gene in Parkinson's disease patients.	Levodopa wearing off effect (motor symptom score change) in Parkinson's disease (response to zonisamide)	67 Japanese ancestry responders, 133 Japanese ancestry poor responders	motor function measurement, response to zonisamide, response to levodopa	http://www.ebi.ac.uk/efo/EFO_0010749, http://www.ebi.ac.uk/efo/EFO_0010748, http://www.ebi.ac.uk/efo/EFO_0010747	GCST010323	Genome-wide genotyping array
2021-08-04	33613413	Park KW	2021-02-04	Front Neurol	www.ncbi.nlm.nih.gov/pubmed/33613413	Genomic Association Study for Cognitive Impairment in Parkinson's Disease.	cognitive impairment (MMSE score) in Parkinson’s disease	347 Korean ancestry MMSE score <26 individuals, 682 Korean ancestry MMSE score >=26 individuals	Cognitive impairment	http://purl.obolibrary.org/obo/HP_0100543	GCST012162	Genome-wide genotyping array
2021-08-04	33613413	Park KW	2021-02-04	Front Neurol	www.ncbi.nlm.nih.gov/pubmed/33613413	Genomic Association Study for Cognitive Impairment in Parkinson's Disease.	cognitive impairment (MoCA score) in Parkinson’s disease	222 Korean ancestry MoCA score <24 individuals, 272 Korean ancestry MoCA score >=24 individuals	Cognitive impairment	http://purl.obolibrary.org/obo/HP_0100543	GCST012161	Genome-wide genotyping array
2021-02-03	32733355	Ryu HS	2020-07-07	Front Neurol	www.ncbi.nlm.nih.gov/pubmed/32733355	Genomic Analysis Identifies New Loci Associated With Motor Complications in Parkinson's Disease.	Motor fluctuations in levodopa treated Parkinson's disease	219 Korean ancestry cases, 522 Korean ancestry controls	motor function measurement, response to levodopa	http://www.ebi.ac.uk/efo/EFO_0010749, http://www.ebi.ac.uk/efo/EFO_0010747	GCST011066	Genome-wide genotyping array
2021-02-03	32733355	Ryu HS	2020-07-07	Front Neurol	www.ncbi.nlm.nih.gov/pubmed/32733355	Genomic Analysis Identifies New Loci Associated With Motor Complications in Parkinson's Disease.	Levodopa-induced dyskinesia in levodopa treated Parkinson's disease	172 Korean ancestry cases, 569 Korean ancestry controls	drug-Induced dyskinesia, response to levodopa	http://www.ebi.ac.uk/efo/EFO_1000904, http://www.ebi.ac.uk/efo/EFO_0010747	GCST011065	Genome-wide genotyping array
2020-01-27	31660654	Bandres-Ciga S	2019-10-29	Mov Disord	www.ncbi.nlm.nih.gov/pubmed/31660654	The Genetic Architecture of Parkinson Disease in Spain: Characterizing Population-Specific Risk, Differential Haplotype Structures, and Providing Etiologic Insight.	Parkinson's disease (age of onset)	3,997 Spanish ancestry individuals	Parkinson's disease, age at onset	http://www.ebi.ac.uk/efo/EFO_0002508, http://www.ebi.ac.uk/efo/EFO_0004847	GCST009513	Genome-wide genotyping array
2020-01-27	31660654	Bandres-Ciga S	2019-10-29	Mov Disord	www.ncbi.nlm.nih.gov/pubmed/31660654	The Genetic Architecture of Parkinson Disease in Spain: Characterizing Population-Specific Risk, Differential Haplotype Structures, and Providing Etiologic Insight.	Parkinson's disease	4,639 Spanish ancestry cases, 2,949 Spanish ancestry controls	Parkinson's disease	http://www.ebi.ac.uk/efo/EFO_0002508	GCST009512	Genome-wide genotyping array
2018-08-24	29724592	Pottier C	2018-04-30	Lancet Neurol	www.ncbi.nlm.nih.gov/pubmed/29724592	Potential genetic modifiers of disease risk and age at onset in patients with frontotemporal lobar degeneration and GRN mutations: a genome-wide association study.	Parkinsonism in frontotemporal lobe dementia	184 European ancestry cases, 198 European ancestry controls	Parkinson's disease	http://www.ebi.ac.uk/efo/EFO_0002508	GCST006153	Genome-wide genotyping array
2021-06-08	33958783	Liu G	2021-05-06	Nat Genet	www.ncbi.nlm.nih.gov/pubmed/33958783	Genome-wide survival study identifies a novel synaptic locus and polygenic score for cognitive progression in Parkinson's disease.	Parkinson's disease progression (cognitive)	2,650 European and unknown ancestry individuals	disease progression measurement	http://www.ebi.ac.uk/efo/EFO_0008336	GCST011823	Genome-wide genotyping array

## Sheet: SNP HD studies
DATE ADDED TO CATALOG	PUBMEDID	FIRST AUTHOR	DATE	JOURNAL	LINK	STUDY	DISEASE/TRAIT	INITIAL SAMPLE SIZE	REPLICATION SAMPLE SIZE	MAPPED_TRAIT	MAPPED_TRAIT_URI	STUDY ACCESSION	GENOTYPING TECHNOLOGY
2017-09-11	28642124	Hensman Moss DJ	2017-06-20	Lancet Neurol	www.ncbi.nlm.nih.gov/pubmed/28642124	Identification of genetic variants associated with Huntington's disease progression: a genome-wide association study.	Huntington's disease progression	1,989 European and unknown ancestry mutation carriers	NA	Huntington disease, disease progression measurement	http://www.orpha.net/ORDO/Orphanet_399, http://www.ebi.ac.uk/efo/EFO_0008336	GCST004691	Genome-wide genotyping array
2019-02-12	29750799	Chao MJ	2018-05-11	PLoS Genet	www.ncbi.nlm.nih.gov/pubmed/29750799	Population-specific genetic modification of Huntington's disease in Venezuela.	Huntington's disease (age at onset)	374 Venezuelan ancestry individuals, 4,061 European ancestry individuals	NA	Huntington disease, age at onset	http://www.orpha.net/ORDO/Orphanet_399, http://www.ebi.ac.uk/efo/EFO_0004847	GCST007113	Genome-wide genotyping array

## Sheet: SNP ALS studies
DATE ADDED TO CATALOG	PUBMEDID	FIRST AUTHOR	DATE	JOURNAL	LINK	STUDY	DISEASE/TRAIT	INITIAL SAMPLE SIZE	REPLICATION SAMPLE SIZE	MAPPED_TRAIT	MAPPED_TRAIT_URI	STUDY ACCESSION	GENOTYPING TECHNOLOGY
2014-10-06	24529757	Xie T	2014-01-17	Neurobiol Aging	www.ncbi.nlm.nih.gov/pubmed/24529757	Genome-wide association study combining pathway analysis for typical sporadic amyotrophic lateral sclerosis in Chinese Han populations.	Amyotrophic lateral sclerosis (sporadic)	250 Han Chinese ancestry cases, 250 Han Chinese ancestry controls	NA	sporadic amyotrophic lateral sclerosis	http://www.ebi.ac.uk/efo/EFO_0001357	GCST002337	Genome-wide genotyping array
2016-09-27	26580837	Chen CJ	2015-11-18	Biomark Med	www.ncbi.nlm.nih.gov/pubmed/26580837	A genome-wide association study on amyotrophic lateral sclerosis in the Taiwanese Han population.	Amyotrophic lateral sclerosis	94 Taiwanese Han ancestry cases, 376 Taiwanese Han ancestry controls	NA	amyotrophic lateral sclerosis	http://www.ebi.ac.uk/efo/EFO_0000253	GCST003175	Genome-wide genotyping array
2019-02-14	25442119	McLaughlin RL	2014-09-06	Neurobiol Aging	www.ncbi.nlm.nih.gov/pubmed/25442119	Second-generation Irish genome-wide association study for amyotrophic lateral sclerosis.	Amyotrophic lateral sclerosis	25 European ancestry C9orf72-positive cases, 1,179 European ancestry controls	NA	amyotrophic lateral sclerosis	http://www.ebi.ac.uk/efo/EFO_0000253	GCST007146	Genome-wide genotyping array
2008-12-09	18987618	Cronin S	2008-11-05	Eur J Hum Genet	www.ncbi.nlm.nih.gov/pubmed/18987618	Screening for replication of genome-wide SNP associations in sporadic ALS.	Amyotrophic lateral sclerosis	958 European ancestry cases, 932 European ancestry controls	309 European ancestry cases, 404 European ancestry controls	amyotrophic lateral sclerosis	http://www.ebi.ac.uk/efo/EFO_0000253	GCST000260	Genome-wide genotyping array
2019-10-30	30976013	Dekker AM	2019-04-11	Sci Rep	www.ncbi.nlm.nih.gov/pubmed/30976013	Exome array analysis of rare and low frequency variants in amyotrophic lateral sclerosis.	Amyotrophic lateral sclerosis	4,244 European ancestry cases, 3,106 European ancestry controls	NA	amyotrophic lateral sclerosis	http://www.ebi.ac.uk/efo/EFO_0000253	GCST008978	Exome genotyping array [Exome array]
2008-06-16	18084291	van Es MA	2007-12-16	Nat Genet	www.ncbi.nlm.nih.gov/pubmed/18084291	Genetic variation in DPP6 is associated with susceptibility to amyotrophic lateral sclerosis.	Amyotrophic lateral sclerosis	737 European ancestry cases, 721 European ancestry controls	1,030 European ancestry cases, 1,195 European ancestry controls	amyotrophic lateral sclerosis	http://www.ebi.ac.uk/efo/EFO_0000253	GCST000127	Genome-wide genotyping array
2008-06-11	17362836	Schymick JC	2007-02-20	Lancet Neurol	www.ncbi.nlm.nih.gov/pubmed/17362836	Genome-wide genotyping in amyotrophic lateral sclerosis and neurologically normal controls: first stage analysis and public release of data.	Amyotrophic lateral sclerosis	276 European ancestry cases, 271 European ancestry controls	NA	amyotrophic lateral sclerosis	http://www.ebi.ac.uk/efo/EFO_0000253	GCST000013	Genome-wide genotyping array
2008-09-12	18057069	Cronin S	2007-12-07	Hum Mol Genet	www.ncbi.nlm.nih.gov/pubmed/18057069	A genome-wide association study of sporadic ALS in a homogenous Irish population.	Amyotrophic lateral sclerosis	221 Genetically Homogenous Irish cases, 211 Genetically Homogenous Irish controls	737 European ancestry cases, 721 European ancestry controls	amyotrophic lateral sclerosis	http://www.ebi.ac.uk/efo/EFO_0000253	GCST000126	Genome-wide genotyping array
2008-06-16	17827064	van Es MA	2007-09-07	Lancet Neurol	www.ncbi.nlm.nih.gov/pubmed/17827064	ITPR2 as a susceptibility gene in sporadic amyotrophic lateral sclerosis: a genome-wide association study.	Amyotrophic lateral sclerosis	461 European ancestry cases, 450 European ancestry controls	876 European ancestry cases, 906 European ancestry controls	amyotrophic lateral sclerosis	http://www.ebi.ac.uk/efo/EFO_0000253	GCST000072	Genome-wide genotyping array
2010-09-23	20801718	Laaksovirta H	2010-08-27	Lancet Neurol	www.ncbi.nlm.nih.gov/pubmed/20801718	Chromosome 9p21 in amyotrophic lateral sclerosis in Finland: a genome-wide association study.	Amyotrophic lateral sclerosis	405 European ancestry cases, 497 European ancestry controls	NA	amyotrophic lateral sclerosis	http://www.ebi.ac.uk/efo/EFO_0000253	GCST000781	Genome-wide genotyping array
2012-05-02	22470424	Kwee LC	2012-03-28	PLoS One	www.ncbi.nlm.nih.gov/pubmed/22470424	A high-density genome-wide association screen of sporadic ALS in US veterans.	Amyotrophic lateral sclerosis	Up to 639 European ancestry cases, 6,257 European ancestry controls	Up to 183 European ancestry cases, 961 European ancestry controls	amyotrophic lateral sclerosis	http://www.ebi.ac.uk/efo/EFO_0000253	GCST001460	Genome-wide genotyping array
2020-01-29	31872054	Wei L	2019-11-08	Neurol Genet	www.ncbi.nlm.nih.gov/pubmed/31872054	Identification of TYW3/CRYZ and FGD4 as susceptibility genes for amyotrophic lateral sclerosis.	Amyotrophic lateral sclerosis	666 Han Chinese ancestry cases, 3,988 Han Chinese ancestry controls	up to 884 Han Chinese ancestry cases, up to 5,329 Han Chinese ancestry controls	amyotrophic lateral sclerosis	http://www.ebi.ac.uk/efo/EFO_0000253	GCST009529	Genome-wide genotyping array
2009-06-04	19451621	Landers JE	2009-05-18	Proc Natl Acad Sci U S A	www.ncbi.nlm.nih.gov/pubmed/19451621	Reduced expression of the Kinesin-Associated Protein 3 (KIFAP3) gene increases survival in sporadic amyotrophic lateral sclerosis.	Amyotrophic lateral sclerosis	1,821 cases, 2,258 controls	538 cases, 556 controls	amyotrophic lateral sclerosis	http://www.ebi.ac.uk/efo/EFO_0000253	GCST000406	Genome-wide genotyping array
2014-07-22	24234648	Goris A	2013-11-13	Hum Mol Genet	www.ncbi.nlm.nih.gov/pubmed/24234648	No evidence for shared genetic basis of common variants in multiple sclerosis and amyotrophic lateral sclerosis.	Multiple sclerosis or amyotrophic lateral sclerosis	4,088 Multiple sclerosis cases, 3,762 Amyotrophic lateralsclerosis cases, 12,030 controls	NA	multiple sclerosis, amyotrophic lateral sclerosis	http://www.ebi.ac.uk/efo/EFO_0003885, http://www.ebi.ac.uk/efo/EFO_0000253	GCST002274	Genome-wide genotyping array
2015-07-17	24931836	Diekstra FP	2014-06-27	Ann Neurol	www.ncbi.nlm.nih.gov/pubmed/24931836	C9orf72 and UNC13A are shared risk loci for amyotrophic lateral sclerosis and frontotemporal dementia: a genome-wide meta-analysis.	Amyotrophic lateral sclerosis or frontotemporal dementia	4,377 European ancestry ALS cases, 435 European ancestry FTD cases, 14,431 European ancestry controls	4,056 European ancestry ALS cases, 3,958 European ancestry controls	amyotrophic lateral sclerosis, Frontotemporal dementia	http://www.ebi.ac.uk/efo/EFO_0000253, http://www.orpha.net/ORDO/Orphanet_282	GCST002510	Genome-wide genotyping array
2015-09-22	24931836	Diekstra FP	2014-06-27	Ann Neurol	www.ncbi.nlm.nih.gov/pubmed/24931836	C9orf72 and UNC13A are shared risk loci for amyotrophic lateral sclerosis and frontotemporal dementia: a genome-wide meta-analysis.	Amyotrophic lateral sclerosis	4,377 European ancestry cases, 13,017 European ancestry controls	NA	amyotrophic lateral sclerosis	http://www.ebi.ac.uk/efo/EFO_0000253	GCST002509	Genome-wide genotyping array
2011-01-14	20801717	Shatunov A	2010-10-01	Lancet Neurol	www.ncbi.nlm.nih.gov/pubmed/20801717	Chromosome 9p21 in sporadic amyotrophic lateral sclerosis in the UK and seven other countries: a genome-wide association study.	Amyotrophic lateral sclerosis	4,857 European ancestry cases, 8,987 European ancestry controls	NA	amyotrophic lateral sclerosis	http://www.ebi.ac.uk/efo/EFO_0000253	GCST000820	Genome-wide genotyping array
2012-11-20	22959728	Ahmeti KB	2012-09-05	Neurobiol Aging	www.ncbi.nlm.nih.gov/pubmed/22959728	Age of onset of amyotrophic lateral sclerosis is modulated by a locus on 1p34.1.	Amyotrophic lateral sclerosis (age of onset)	4,243 European ancestry cases	NA	amyotrophic lateral sclerosis, age at onset	http://www.ebi.ac.uk/efo/EFO_0000253, http://www.ebi.ac.uk/efo/EFO_0004847	GCST001663	Genome-wide genotyping array
2012-11-20	22959728	Ahmeti KB	2012-09-05	Neurobiol Aging	www.ncbi.nlm.nih.gov/pubmed/22959728	Age of onset of amyotrophic lateral sclerosis is modulated by a locus on 1p34.1.	Amyotrophic lateral sclerosis	4,243 European ancestry cases, 5,112 European ancestry controls	NA	amyotrophic lateral sclerosis	http://www.ebi.ac.uk/efo/EFO_0000253	GCST001664	Genome-wide genotyping array
2017-09-28	22959728	Ahmeti KB	2012-09-05	Neurobiol Aging	www.ncbi.nlm.nih.gov/pubmed/22959728	Age of onset of amyotrophic lateral sclerosis is modulated by a locus on 1p34.1.	Amyotrophic lateral sclerosis (C9orf72 mutation interaction)	4,243 European ancestry cases	NA	amyotrophic lateral sclerosis	http://www.ebi.ac.uk/efo/EFO_0000253	GCST004791	Genome-wide genotyping array
2017-09-28	22959728	Ahmeti KB	2012-09-05	Neurobiol Aging	www.ncbi.nlm.nih.gov/pubmed/22959728	Age of onset of amyotrophic lateral sclerosis is modulated by a locus on 1p34.1.	Amyotrophic lateral sclerosis in C9orf72 mutation negative individuals	Up to 4,243 European ancestry cases, up to 5,112 European ancestry controls	NA	amyotrophic lateral sclerosis	http://www.ebi.ac.uk/efo/EFO_0000253	GCST004793	Genome-wide genotyping array
2017-09-28	22959728	Ahmeti KB	2012-09-05	Neurobiol Aging	www.ncbi.nlm.nih.gov/pubmed/22959728	Age of onset of amyotrophic lateral sclerosis is modulated by a locus on 1p34.1.	Amyotrophic lateral sclerosis in C9orf72 mutation positive individuals	up to 4,243 European ancestry cases, up to 5,112 European ancestry controls	NA	amyotrophic lateral sclerosis	http://www.ebi.ac.uk/efo/EFO_0000253	GCST004792	Genome-wide genotyping array
2009-09-29	19734901	van Es MA	2009-09-06	Nat Genet	www.ncbi.nlm.nih.gov/pubmed/19734901	Genome-wide association study identifies 19p13.3 (UNC13A) and 9p21.2 as susceptibility loci for sporadic amyotrophic lateral sclerosis.	Amyotrophic lateral sclerosis	2,323 European ancestry cases, 9,013 European ancestry controls	2,532 European ancestry cases, 5,940 European ancestry controls	amyotrophic lateral sclerosis	http://www.ebi.ac.uk/efo/EFO_0000253	GCST000481	Genome-wide genotyping array
2013-09-12	23624525	Deng M	2013-04-28	Nat Genet	www.ncbi.nlm.nih.gov/pubmed/23624525	Genome-wide association analyses in Han Chinese identify two new susceptibility loci for amyotrophic lateral sclerosis.	Amyotrophic lateral sclerosis	506 Han Chinese ancestry cases, 1,859 Han Chinese ancestry controls	706 Han Chinese ancestry cases, 1,777 Han Chinese ancestry controls	amyotrophic lateral sclerosis	http://www.ebi.ac.uk/efo/EFO_0000253	GCST001981	Genome-wide genotyping array
2020-12-09	32968195	Nakamura R	2020-09-23	Commun Biol	www.ncbi.nlm.nih.gov/pubmed/32968195	A multi-ethnic meta-analysis identifies novel genes, including ACSL5, associated with amyotrophic lateral sclerosis.	Amyotrophic lateral sclerosis	1,173 Japanese cases, 8.925 Japanese controls, 20,806 European ancestry cases, 53,439 European ancestry controls	1,234 Chinese ancestry cases, 2,850 Chinese ancestry controls, 707Japanese ancestry cases, 971 Japanese ancestry controls	amyotrophic lateral sclerosis	http://www.ebi.ac.uk/efo/EFO_0000253	GCST010857	Genome-wide genotyping array
2017-02-20	27244217	Fogh I	2016-05-31	JAMA Neurol	www.ncbi.nlm.nih.gov/pubmed/27244217	Association of a Locus in the CAMTA1 Gene With Survival in Patients With Sporadic Amyotrophic Lateral Sclerosis.	Survival in sporadic amyotrophic lateral sclerosis	4,256 European ancestry cases	NA	sporadic amyotrophic lateral sclerosis, survival time	http://www.ebi.ac.uk/efo/EFO_0001357, http://www.ebi.ac.uk/efo/EFO_0000714	GCST003632	Genome-wide genotyping array
2014-05-28	24256812	Fogh I	2013-11-20	Hum Mol Genet	www.ncbi.nlm.nih.gov/pubmed/24256812	A genome-wide association meta-analysis identifies a novel locus at 17q11.2 associated with sporadic amyotrophic lateral sclerosis.	Amyotrophic lateral sclerosis (sporadic)	6,100 European ancestry cases, 7,125 European ancestry controls	2,074 European ancestry cases, 2,556 European ancestry controls	sporadic amyotrophic lateral sclerosis	http://www.ebi.ac.uk/efo/EFO_0001357	GCST002283	Genome-wide genotyping array
2017-10-23	28931804	Benyamin B	2017-09-20	Nat Commun	www.ncbi.nlm.nih.gov/pubmed/28931804	Cross-ethnic meta-analysis identifies association of the GPX3-TNIP1 locus with amyotrophic lateral sclerosis.	Amyotrophic lateral sclerosis (sporadic)	1,234 Chinese ancestry cases, 2,850 Chinese ancestry controls, 12,577 European ancestry cases, 23,475 European ancestry controls	576 cases, 683 controls	sporadic amyotrophic lateral sclerosis	http://www.ebi.ac.uk/efo/EFO_0001357	GCST004901	Genome-wide genotyping array
2016-11-18	26746183	Watanabe H	2016-01-08	J Neurol Neurosurg Psychiatry	www.ncbi.nlm.nih.gov/pubmed/26746183	A rapid functional decline type of amyotrophic lateral sclerosis is linked to low expression of TTN.	Rapid functional decline in sporadic amyotrophic lateral sclerosis	59 Japanese ancestry cases with rapid functional decline, 110 Japanese ancestry cases with intermediate functional decline, 70 Japanese ancestry cases with sigmoidal functional decline, 215 Japanese ancestry cases with moderate functional decline	NA	functional decline measurement	http://www.ebi.ac.uk/efo/EFO_0007784	GCST003332	Genome-wide genotyping array
2017-09-11	27455348	van Rheenen W	2016-07-25	Nat Genet	www.ncbi.nlm.nih.gov/pubmed/27455348	Genome-wide association analyses identify new risk variants and the genetic architecture of amyotrophic lateral sclerosis.	Amyotrophic lateral sclerosis	12,577 European ancestry cases, 23,475 European ancestry controls	2,579 European ancestry cases, 2,767 European ancestry controls	amyotrophic lateral sclerosis	http://www.ebi.ac.uk/efo/EFO_0000253	GCST004692	Genome-wide genotyping array
2018-05-30	29566793	Nicolas A	2018-03-21	Neuron	www.ncbi.nlm.nih.gov/pubmed/29566793	Genome-wide Analyses Identify KIF5A as a Novel ALS Gene.	Amyotrophic lateral sclerosis	20,806 European ancestry cases, 59,804 European ancestry controls	4,159 cases, 18,650 controls	amyotrophic lateral sclerosis	http://www.ebi.ac.uk/efo/EFO_0000253	GCST005647	Genome-wide genotyping array

## Sheet: TranscriptomeState
Transcriptome Disease State
NDD	AD	PD	HD	ALS	∑		%
severe	107	147	57	33	344	severe	0.355739
moderate	71	0	0	397	468	moderate	0.483971	0.83971
mild	4	90	6	0	100	mild	0.103413
not stated	5	0	10	40	55	not stated	0.0568769
∑	187	237	73	470	967	∑	1
ctrl	194	200	99	691	1184
ctrl + NDD	381	437	172	1161	2151

## Sheet: ProteomeState
Proteome Disease State
NDD	AD	PD	HD	ALS	∑		%
severe	513	65	19	162	759	severe	0.6325
moderate	238	81	10	0	329	moderate	0.274167	0.906667
mild	12	0	10	0	22	mild	0.0183333
not stated	90	0	0	0	90	not stated	0.075
∑	853	146	39	162	1200	∑	1
ctrl	444	167	29	129	769
ctrl + NDD	1297	313	68	291	1969

## Sheet: MethylomeState
Methylome State
NDD	AD	PD	HD	ALS	∑		%
severe	356	73	906	0	1335	severe	0.613793
moderate	133	57	0	0	190	moderate	0.0873563	0.701149
mild	32	5	385	0	422	mild	0.194023
not stated	208	11	0	9	228	not stated	0.104828
∑	729	146	1291	9	2175	∑	1
ctrl	719	146	387	10	1262
ctrl + NDD	1448	292	1678	19	3437
HD was considered mild for pre-symptomatic individuals here

## Sheet: TranscriptomeTissue
Transcriptome Tissue
NDD	AD	PD	HD	ALS	∑		%
Blood	0	2	0	2	4	Blood	0.10005
Hippocampus	4.16	0	0	0	4.16	Hippocampus	0.104052
Enthorinal Cortex	1.83	0	0	0	1.83	Enthorinal Cortex	0.045773
Frontal Cortex (dorsolateral, pre, superior)	1.33	2.8333	1	0.5	5.6633	Frontal Cortex (dorsolateral, pre, superior)	0.141654
Temporal Cortex	0.33	0	0	0	0.33	Temporal Cortex	0.00825415
Visual Cortex	1.33	0	0	0	1.33	Visual Cortex	0.0332667
Substantia Nigra	0	5.8333	0	0	5.8333	Substantia Nigra	0.145906
Striatum	0	0.3333	0	0	0.3333	Striatum	0.00833669
iPSC / embryonic SC	1	0	6	2	9	iPSC / embryonic SC	0.225113
Singulate Cortex	0	0	1	0	1	Singulate Cortex	0.0250126
Motor Cortex	0	0	1	1	2	Motor Cortex	0.0500251
Cerebral Spinal Fluid	0	0	0	1	1	Cerebral Spinal Fluid	0.0250126
Spinal Cord	0	0	0	1	1	Spinal Cord	0.0250126
Cerebellum	0	0	0	0.5	0.5	Cerebellum	0.0125063
Choroid plexus	1	0	1	0	2	Choroid plexus	0.0500251
∑	10.98	10.9999	10	8	39.9799	∑	1
									if several tissues were used per study, fractions were created

## Sheet: ProteomeTissue
Protome Tissue
NDD	AD	PD	HD	ALS	∑		%
Hippocampus	1	0	0	0	1	Hippocampus	0.0416668
Frontal Cortex (dorsolateral, pre, superior)	5.6666	3.5	1	0	10.1666	Frontal Cortex (dorsolateral, pre, superior)	0.42361
prenuceus	0.3333	0	0	0	0.3333	prenuceus	0.0138876
olfactory bulb	1	1	0	0	2	olfactory bulb	0.0833337
locus ceruleus	0	1	0	0	1	locus ceruleus	0.0416668
Striatum	0	0.5	0	0	0.5	Striatum	0.0208334
iPSC	0	0	0	1	1	iPSC	0.0416668
cortex	0	0	0	1	1	cortex	0.0416668
Cerebral Spinal Fluid	1	1	2.5	1	5.5	Cerebral Spinal Fluid	0.229168
Spinal Cord	0	0	1.5	0	1.5	Spinal Cord	0.0625003
∑	8.9999	7	5	3	23.9999	∑	1
									if several tissues were used per study, fractions were created

## Sheet: MethylomeTissue
Methylome Tissue
Number of studies using a method per NDD	AD	PD	HD	ALS	∑		%
Blood	0	0	2	2	4	Blood	0.190476
Hippocampus	1	0	0	0	1	Hippocampus	0.047619
Enthorinal Cortex	1	0	0	0	1	Enthorinal Cortex	0.047619
Frontal Cortex (dorsolateral, pre, superior)	7	3	0	0	10	Frontal Cortex (dorsolateral, pre, superior)	0.47619
Temporal Cortex	0.333333	1	0	0	1.33333	Temporal Cortex	0.0634921
Visual Cortex	0.333333	0	0	0	0.333333	Visual Cortex	0.015873
Putamen	0	0.5	0	0	0.5	Putamen	0.0238095
Cortex	0	0.5	0	0	0.5	Cortex	0.0238095
Substantia Nigra	0	0.333333	0	0	0.333333	Substantia Nigra	0.015873
Cyngulate Gyrus	0	0.333333	0	0	0.333333	Cyngulate Gyrus	0.015873
Dorsal motor nucleus of N.vagus	0	0.333333	0	0	0.333333	Dorsal motor nucleus of N.vagus	0.015873
Cerebellum	0.333333	1	0	0	1.33333	Cerebellum	0.0634921
∑	10	7	2	2	21	∑	1
									if several tissues were used per study, fractions were created

[truncated: 2 more sheets: TranscriptomeMethods, MethylomeMethods]
