# Supplementary material for: The Big Picture of Neurodegeneration: A Meta Study to Extract the Essential Evidence on Neurodegenerative Diseases in a Network-Based Approach
Source: Front Aging Neurosci. 2022 Jun 27;14:866886. doi: 10.3389/fnagi.2022.866886 (PMC9271745; doi:10.3389/fnagi.2022.866886)
Supplement: Supplementary file 5 [file Presentation_1.zip]

Archive with 1 entries (1 files):
- network_figures.pdf
